# Supplementary material for: Improving drug–target affinity prediction by adaptive self-supervised learning
Source: PeerJ Comput Sci. 2025 Jan 3;11:e2622. doi: 10.7717/peerj-cs.2622 (PMC11784864; doi:10.7717/peerj-cs.2622)
Supplement: Supplemental Information 1 [file peerj-cs-11-2622-s001.zip]

Archive with 183 entries (168 files):
- cs-103278-cs-103278-ASSLDTA/
- cs-103278-cs-103278-ASSLDTA/.idea/
- cs-103278-cs-103278-ASSLDTA/.idea/.gitignore
- cs-103278-cs-103278-ASSLDTA/.idea/ASSLDTA.iml
- cs-103278-cs-103278-ASSLDTA/.idea/inspectionProfiles/
- cs-103278-cs-103278-ASSLDTA/.idea/inspectionProfiles/profiles_settings.xml
- cs-103278-cs-103278-ASSLDTA/.idea/misc.xml
- cs-103278-cs-103278-ASSLDTA/.idea/modules.xml
- cs-103278-cs-103278-ASSLDTA/.idea/workspace.xml
- cs-103278-cs-103278-ASSLDTA/DataUtils/
- cs-103278-cs-103278-ASSLDTA/DataUtils/CrossExpControllerSep.py
- cs-103278-cs-103278-ASSLDTA/DataUtils/LoadData.py
- cs-103278-cs-103278-ASSLDTA/DataUtils/__init__.py
- cs-103278-cs-103278-ASSLDTA/DataUtils/__pycache__/
- cs-103278-cs-103278-ASSLDTA/DataUtils/__pycache__/CrossExpControllerSep.cpython-38.pyc
- cs-103278-cs-103278-ASSLDTA/DataUtils/__pycache__/LoadData.cpython-37.pyc
- cs-103278-cs-103278-ASSLDTA/DataUtils/__pycache__/LoadData.cpython-38.pyc
- cs-103278-cs-103278-ASSLDTA/DataUtils/__pycache__/__init__.cpython-37.pyc
- cs-103278-cs-103278-ASSLDTA/DataUtils/__pycache__/__init__.cpython-38.pyc
- cs-103278-cs-103278-ASSLDTA/DataUtils/__pycache__/dataset.cpython-37.pyc
- cs-103278-cs-103278-ASSLDTA/DataUtils/__pycache__/dataset.cpython-38.pyc
- cs-103278-cs-103278-ASSLDTA/DataUtils/__pycache__/utils.cpython-38.pyc
- cs-103278-cs-103278-ASSLDTA/DataUtils/data/
- cs-103278-cs-103278-ASSLDTA/DataUtils/dataset.py
- cs-103278-cs-103278-ASSLDTA/DataUtils/utils.py
- cs-103278-cs-103278-ASSLDTA/__pycache__/
- cs-103278-cs-103278-ASSLDTA/__pycache__/utils.cpython-38.pyc
- cs-103278-cs-103278-ASSLDTA/__pycache__/utils_two_tranformer.cpython-38.pyc
- cs-103278-cs-103278-ASSLDTA/create_data_two_trsfomer.py
- cs-103278-cs-103278-ASSLDTA/data/
- cs-103278-cs-103278-ASSLDTA/data/davis/
- cs-103278-cs-103278-ASSLDTA/data/davis/Y
- cs-103278-cs-103278-ASSLDTA/data/davis/folds/
- cs-103278-cs-103278-ASSLDTA/data/davis/folds/test_fold_setting1.txt
- cs-103278-cs-103278-ASSLDTA/data/davis/folds/train_fold_setting1.txt
- cs-103278-cs-103278-ASSLDTA/data/davis/ligands_can.txt
- cs-103278-cs-103278-ASSLDTA/data/davis/proteins.txt
- cs-103278-cs-103278-ASSLDTA/data/kiba/
- cs-103278-cs-103278-ASSLDTA/data/kiba/Y
- cs-103278-cs-103278-ASSLDTA/data/kiba/folds/
- cs-103278-cs-103278-ASSLDTA/data/kiba/folds/test_fold_setting1.txt
- cs-103278-cs-103278-ASSLDTA/data/kiba/folds/train_fold_setting1.txt
- cs-103278-cs-103278-ASSLDTA/data/kiba/ligands_can.txt
- cs-103278-cs-103278-ASSLDTA/data/kiba/proteins.txt
- cs-103278-cs-103278-ASSLDTA/data/processed/
- cs-103278-cs-103278-ASSLDTA/drug_trans_process.py
- cs-103278-cs-103278-ASSLDTA/models/
- cs-103278-cs-103278-ASSLDTA/models/__init__.py
- cs-103278-cs-103278-ASSLDTA/models/__pycache__/
- cs-103278-cs-103278-ASSLDTA/models/__pycache__/__init__.cpython-37.pyc
- cs-103278-cs-103278-ASSLDTA/models/__pycache__/__init__.cpython-38.pyc
- cs-103278-cs-103278-ASSLDTA/models/__pycache__/__init__.cpython-39.pyc
- cs-103278-cs-103278-ASSLDTA/models/__pycache__/convnextv2.cpython-38.pyc
- cs-103278-cs-103278-ASSLDTA/models/__pycache__/gat.cpython-37.pyc
- cs-103278-cs-103278-ASSLDTA/models/__pycache__/gat.cpython-38.pyc
- cs-103278-cs-103278-ASSLDTA/models/__pycache__/gat.cpython-39.pyc
- cs-103278-cs-103278-ASSLDTA/models/__pycache__/gat_gcn.cpython-37.pyc
- cs-103278-cs-103278-ASSLDTA/models/__pycache__/gat_gcn.cpython-38.pyc
- cs-103278-cs-103278-ASSLDTA/models/__pycache__/gat_gcn.cpython-39.pyc
- cs-103278-cs-103278-ASSLDTA/models/__pycache__/gcn.cpython-37.pyc
- cs-103278-cs-103278-ASSLDTA/models/__pycache__/gcn.cpython-38.pyc
- cs-103278-cs-103278-ASSLDTA/models/__pycache__/gcn.cpython-39.pyc
- cs-103278-cs-103278-ASSLDTA/models/__pycache__/ginconv.cpython-37.pyc
- cs-103278-cs-103278-ASSLDTA/models/__pycache__/ginconv.cpython-38.pyc
- cs-103278-cs-103278-ASSLDTA/models/__pycache__/ginconv.cpython-39.pyc
- cs-103278-cs-103278-ASSLDTA/models/__pycache__/layers.cpython-37.pyc
- cs-103278-cs-103278-ASSLDTA/models/__pycache__/layers.cpython-38.pyc
- cs-103278-cs-103278-ASSLDTA/models/__pycache__/layers.cpython-39.pyc
- cs-103278-cs-103278-ASSLDTA/models/__pycache__/sag_global_pooling.cpython-37.pyc
- cs-103278-cs-103278-ASSLDTA/models/__pycache__/sag_global_pooling.cpython-38.pyc
- cs-103278-cs-103278-ASSLDTA/models/__pycache__/sag_global_pooling.cpython-39.pyc
- cs-103278-cs-103278-ASSLDTA/models/__pycache__/sag_global_pooling_1DT_GCN_new_CNN_.cpython-37.pyc
- cs-103278-cs-103278-ASSLDTA/models/__pycache__/sag_global_pooling_1DT_GCN_new_CNN_.cpython-38.pyc
- cs-103278-cs-103278-ASSLDTA/models/__pycache__/sag_global_pooling_1DT_GCN_new_CNN_.cpython-39.pyc
- cs-103278-cs-103278-ASSLDTA/models/__pycache__/sag_global_pooling_2DT1_CNN_.cpython-37.pyc
- cs-103278-cs-103278-ASSLDTA/models/__pycache__/sag_global_pooling_2DT1_CNN_.cpython-38.pyc
- cs-103278-cs-103278-ASSLDTA/models/__pycache__/sag_global_pooling_2DT1_CNN_.cpython-39.pyc
- cs-103278-cs-103278-ASSLDTA/models/__pycache__/sag_global_pooling_2DTC_new_CNN_.cpython-37.pyc
- cs-103278-cs-103278-ASSLDTA/models/__pycache__/sag_global_pooling_2DTC_new_CNN_.cpython-38.pyc
- cs-103278-cs-103278-ASSLDTA/models/__pycache__/sag_global_pooling_2DTC_new_CNN_.cpython-39.pyc
- cs-103278-cs-103278-ASSLDTA/models/__pycache__/sag_global_pooling_2DT_CNN_.cpython-37.pyc
- cs-103278-cs-103278-ASSLDTA/models/__pycache__/sag_global_pooling_2DT_CNN_.cpython-38.pyc
- cs-103278-cs-103278-ASSLDTA/models/__pycache__/sag_global_pooling_2DT_CNN_.cpython-39.pyc
- cs-103278-cs-103278-ASSLDTA/models/__pycache__/sag_global_pooling_2DT_GCN_1dCNN_.cpython-38.pyc
- cs-103278-cs-103278-ASSLDTA/models/__pycache__/sag_global_pooling_2DT_GCN_1dCNN_.cpython-39.pyc
- cs-103278-cs-103278-ASSLDTA/models/__pycache__/sag_global_pooling_2DT_GCN_new_CNN_.cpython-37.pyc
- cs-103278-cs-103278-ASSLDTA/models/__pycache__/sag_global_pooling_2DT_GCN_new_CNN_.cpython-38.pyc
- cs-103278-cs-103278-ASSLDTA/models/__pycache__/sag_global_pooling_2DT_GCN_new_CNN_.cpython-39.pyc
- cs-103278-cs-103278-ASSLDTA/models/__pycache__/sag_global_pooling_2DT_GCN_new_CNN_MS.cpython-38.pyc
- cs-103278-cs-103278-ASSLDTA/models/__pycache__/sag_global_pooling_2DT_GCN_new_CNN_MS.cpython-39.pyc
- cs-103278-cs-103278-ASSLDTA/models/__pycache__/sag_global_pooling_2DT_GCN_new_CNN_MS_S.cpython-38.pyc
- cs-103278-cs-103278-ASSLDTA/models/__pycache__/sag_global_pooling_2DT_GCN_new_CNN_MS_S.cpython-39.pyc
- cs-103278-cs-103278-ASSLDTA/models/__pycache__/sag_global_pooling_2DT_GCN_new_CNN_new_MS_12_10.cpython-38.pyc
- cs-103278-cs-103278-ASSLDTA/models/__pycache__/sag_global_pooling_2DT_GCN_new_CNN_new_MS_12_2.cpython-38.pyc
- cs-103278-cs-103278-ASSLDTA/models/__pycache__/sag_global_pooling_2DT_GCN_new_CNN_new_MS_12_20.cpython-38.pyc
- cs-103278-cs-103278-ASSLDTA/models/__pycache__/sag_global_pooling_2DT_GCN_new_CNN_new_MS_12_30.cpython-38.pyc
- cs-103278-cs-103278-ASSLDTA/models/__pycache__/sag_global_pooling_2DT_GCN_new_CNN_new_MS_12_5.cpython-38.pyc
- cs-103278-cs-103278-ASSLDTA/models/__pycache__/sag_global_pooling_2DT_GCN_new_CNN_new_MS_18_10.cpython-38.pyc
- cs-103278-cs-103278-ASSLDTA/models/__pycache__/sag_global_pooling_2DT_GCN_new_CNN_new_MS_18_10_only.cpython-38.pyc
- cs-103278-cs-103278-ASSLDTA/models/__pycache__/sag_global_pooling_2DT_GCN_new_CNN_new_MS_18_2.cpython-38.pyc
- cs-103278-cs-103278-ASSLDTA/models/__pycache__/sag_global_pooling_2DT_GCN_new_CNN_new_MS_18_20.cpython-38.pyc
- cs-103278-cs-103278-ASSLDTA/models/__pycache__/sag_global_pooling_2DT_GCN_new_CNN_new_MS_18_2_only.cpython-38.pyc
- cs-103278-cs-103278-ASSLDTA/models/__pycache__/sag_global_pooling_2DT_GCN_new_CNN_new_MS_18_30.cpython-38.pyc
- cs-103278-cs-103278-ASSLDTA/models/__pycache__/sag_global_pooling_2DT_GCN_new_CNN_new_MS_18_5.cpython-38.pyc
- cs-103278-cs-103278-ASSLDTA/models/__pycache__/sag_global_pooling_2DT_GCN_new_CNN_new_MS_18_5_only.cpython-38.pyc
- cs-103278-cs-103278-ASSLDTA/models/__pycache__/sag_global_pooling_2DT_GCN_new_CNN_new_MS_24_10.cpython-38.pyc
- cs-103278-cs-103278-ASSLDTA/models/__pycache__/sag_global_pooling_2DT_GCN_new_CNN_new_MS_24_2.cpython-38.pyc
- cs-103278-cs-103278-ASSLDTA/models/__pycache__/sag_global_pooling_2DT_GCN_new_CNN_new_MS_24_20.cpython-38.pyc
- cs-103278-cs-103278-ASSLDTA/models/__pycache__/sag_global_pooling_2DT_GCN_new_CNN_new_MS_24_30.cpython-38.pyc
- cs-103278-cs-103278-ASSLDTA/models/__pycache__/sag_global_pooling_2DT_GCN_new_CNN_new_MS_24_5.cpython-38.pyc
- cs-103278-cs-103278-ASSLDTA/models/__pycache__/sag_global_pooling_2DT_GCN_new_CNN_new_MS_25_10.cpython-38.pyc
- cs-103278-cs-103278-ASSLDTA/models/__pycache__/sag_global_pooling_2DT_GCN_new_CNN_new_MS_25_2.cpython-38.pyc
- cs-103278-cs-103278-ASSLDTA/models/__pycache__/sag_global_pooling_2DT_GCN_new_CNN_new_MS_25_5.cpython-38.pyc
- cs-103278-cs-103278-ASSLDTA/models/__pycache__/sag_global_pooling_2DT_GCN_new_CNN_new_MS_25_5_more.cpython-38.pyc
- cs-103278-cs-103278-ASSLDTA/models/__pycache__/sag_global_pooling_2DT_GCN_new_CNN_new_MS_4812_XX.cpython-38.pyc
- cs-103278-cs-103278-ASSLDTA/models/__pycache__/sag_global_pooling_2DT_GCN_new_CNN_new_MS_6018_XX.cpython-38.pyc
- cs-103278-cs-103278-ASSLDTA/models/__pycache__/sag_global_pooling_2DT_GCN_new_CNN_new_MS_60_10.cpython-38.pyc
- cs-103278-cs-103278-ASSLDTA/models/__pycache__/sag_global_pooling_2DT_GCN_new_CNN_new_MS_60_2.cpython-38.pyc
- cs-103278-cs-103278-ASSLDTA/models/__pycache__/sag_global_pooling_2DT_GCN_new_CNN_new_MS_60_5.cpython-38.pyc
- cs-103278-cs-103278-ASSLDTA/models/__pycache__/sag_global_pooling_2DT_GCN_new_CNN_new_MS_6422_XX.cpython-38.pyc
- cs-103278-cs-103278-ASSLDTA/models/__pycache__/sag_global_pooling_2DT_GCN_new_CNN_new_combine.cpython-38.pyc
- cs-103278-cs-103278-ASSLDTA/models/__pycache__/sag_global_pooling_2DT_GCN_new_CNN_rob.cpython-37.pyc
- cs-103278-cs-103278-ASSLDTA/models/__pycache__/sag_global_pooling_2DT_GCN_new_CNN_rob.cpython-38.pyc
- cs-103278-cs-103278-ASSLDTA/models/__pycache__/sag_global_pooling_2DT_GCN_new_CNN_rob.cpython-39.pyc
- cs-103278-cs-103278-ASSLDTA/models/__pycache__/sag_global_pooling_2DT_new_CNN_.cpython-37.pyc
- cs-103278-cs-103278-ASSLDTA/models/__pycache__/sag_global_pooling_2DT_new_CNN_.cpython-38.pyc
- cs-103278-cs-103278-ASSLDTA/models/__pycache__/sag_global_pooling_2DT_new_CNN_.cpython-39.pyc
- cs-103278-cs-103278-ASSLDTA/models/__pycache__/sag_global_pooling_2DT_resnet_CNN_.cpython-37.pyc
- cs-103278-cs-103278-ASSLDTA/models/__pycache__/sag_global_pooling_2DT_resnet_CNN_.cpython-38.pyc
- cs-103278-cs-103278-ASSLDTA/models/__pycache__/sag_global_pooling_2DT_resnet_CNN_.cpython-39.pyc
- cs-103278-cs-103278-ASSLDTA/models/__pycache__/sag_global_pooling_2TCT_CNN_.cpython-37.pyc
- cs-103278-cs-103278-ASSLDTA/models/__pycache__/sag_global_pooling_2TCT_CNN_.cpython-38.pyc
- cs-103278-cs-103278-ASSLDTA/models/__pycache__/sag_global_pooling_2TCT_CNN_.cpython-39.pyc
- cs-103278-cs-103278-ASSLDTA/models/__pycache__/sag_global_pooling_2TC_CNN_.cpython-37.pyc
- cs-103278-cs-103278-ASSLDTA/models/__pycache__/sag_global_pooling_2TC_CNN_.cpython-38.pyc
- cs-103278-cs-103278-ASSLDTA/models/__pycache__/sag_global_pooling_2TC_CNN_.cpython-39.pyc
- cs-103278-cs-103278-ASSLDTA/models/__pycache__/sag_global_pooling_2T_CNN_.cpython-37.pyc
- cs-103278-cs-103278-ASSLDTA/models/__pycache__/sag_global_pooling_2T_CNN_.cpython-38.pyc
- cs-103278-cs-103278-ASSLDTA/models/__pycache__/sag_global_pooling_2T_CNN_.cpython-39.pyc
- cs-103278-cs-103278-ASSLDTA/models/__pycache__/sag_global_pooling_3D1T_GCN_new_CNN_.cpython-38.pyc
- cs-103278-cs-103278-ASSLDTA/models/__pycache__/sag_global_pooling_3D1T_GCN_new_CNN_.cpython-39.pyc
- cs-103278-cs-103278-ASSLDTA/models/__pycache__/sag_global_pooling_3DT_GCN_new_CNN_.cpython-37.pyc
- cs-103278-cs-103278-ASSLDTA/models/__pycache__/sag_global_pooling_3DT_GCN_new_CNN_.cpython-38.pyc
- cs-103278-cs-103278-ASSLDTA/models/__pycache__/sag_global_pooling_3DT_GCN_new_CNN_.cpython-39.pyc
- cs-103278-cs-103278-ASSLDTA/models/__pycache__/sag_global_pooling_SSLCNN.cpython-38.pyc
- cs-103278-cs-103278-ASSLDTA/models/__pycache__/sag_global_pooling_SSLCNN1.cpython-38.pyc
- cs-103278-cs-103278-ASSLDTA/models/__pycache__/sag_global_pooling_SSLCNN2.cpython-38.pyc
- cs-103278-cs-103278-ASSLDTA/models/__pycache__/sag_global_pooling_SSLCNN3.cpython-38.pyc
- cs-103278-cs-103278-ASSLDTA/models/__pycache__/sag_global_pooling_SSLCNN4.cpython-38.pyc
- cs-103278-cs-103278-ASSLDTA/models/__pycache__/sag_global_pooling_SSLCNN5.cpython-38.pyc
- cs-103278-cs-103278-ASSLDTA/models/__pycache__/sag_global_pooling_SSLCNN7.cpython-38.pyc
- cs-103278-cs-103278-ASSLDTA/models/__pycache__/sag_global_pooling_T_CNN.cpython-37.pyc
- cs-103278-cs-103278-ASSLDTA/models/__pycache__/sag_global_pooling_T_CNN.cpython-38.pyc
- cs-103278-cs-103278-ASSLDTA/models/__pycache__/sag_global_pooling_T_CNN.cpython-39.pyc
- cs-103278-cs-103278-ASSLDTA/models/__pycache__/sag_global_pooling_kpgt.cpython-38.pyc
- cs-103278-cs-103278-ASSLDTA/models/__pycache__/sag_global_pooling_transformer.cpython-37.pyc
- cs-103278-cs-103278-ASSLDTA/models/__pycache__/sag_global_pooling_transformer.cpython-38.pyc
- cs-103278-cs-103278-ASSLDTA/models/__pycache__/sag_global_pooling_transformer.cpython-39.pyc
- cs-103278-cs-103278-ASSLDTA/models/__pycache__/sag_hierarchical_pooling.cpython-37.pyc
- cs-103278-cs-103278-ASSLDTA/models/__pycache__/sag_hierarchical_pooling.cpython-38.pyc
- cs-103278-cs-103278-ASSLDTA/models/__pycache__/sag_hierarchical_pooling.cpython-39.pyc
- cs-103278-cs-103278-ASSLDTA/models/__pycache__/utils.cpython-38.pyc
- cs-103278-cs-103278-ASSLDTA/models/convnextv2.py
- cs-103278-cs-103278-ASSLDTA/models/convnextv2_sparse.py
- cs-103278-cs-103278-ASSLDTA/models/ext_protain.py
- cs-103278-cs-103278-ASSLDTA/models/fcmae.py
- cs-103278-cs-103278-ASSLDTA/models/gat.py
- cs-103278-cs-103278-ASSLDTA/models/gat_gcn.py
- cs-103278-cs-103278-ASSLDTA/models/gcn.py
- cs-103278-cs-103278-ASSLDTA/models/ginconv.py
- cs-103278-cs-103278-ASSLDTA/models/layers.py
- cs-103278-cs-103278-ASSLDTA/models/sag_global_pooling.py
- cs-103278-cs-103278-ASSLDTA/models/sag_global_pooling_2DT_GCN_new_CNN_.py
- cs-103278-cs-103278-ASSLDTA/models/sag_global_pooling_2DT_new_CNN_.py
- cs-103278-cs-103278-ASSLDTA/models/sag_hierarchical_pooling.py
- cs-103278-cs-103278-ASSLDTA/models/utils.py
- cs-103278-cs-103278-ASSLDTA/redme.txt
- cs-103278-cs-103278-ASSLDTA/target_trans_process.py
- cs-103278-cs-103278-ASSLDTA/test_transformer_drug.py
- cs-103278-cs-103278-ASSLDTA/test_transformer_target.py
- cs-103278-cs-103278-ASSLDTA/training_validation_Davis_KIBA_ASSLDTA.py
- cs-103278-cs-103278-ASSLDTA/utils.py
- cs-103278-cs-103278-ASSLDTA/utils_two_tranformer.py
