# Supplementary material for: Improving drug–target affinity prediction by adaptive self-supervised learning
Source: PeerJ Comput Sci. 2025 Jan 3;11:e2622. doi: 10.7717/peerj-cs.2622 (PMC11784864; doi:10.7717/peerj-cs.2622)
Supplement: Supplemental Information 1 [file peerj-cs-11-2622-s001.zip › cs-103278-cs-103278-ASSLDTA/DataUtils/utils.py]

import random
from multiprocessing import Pool
from collections import UserList, defaultdict
import numpy as np
import pandas as pd
from matplotlib import pyplot as plt
import torch
from rdkit import rdBase
from rdkit import Chem


# https://pytorch.org/docs/stable/data.html#torch.utils.data.DataLoader
def set_torch_seed_to_all_gens(_):
    seed = torch.initial_seed() % (2**32 - 1)
    random.seed(seed)
    np.random.seed(seed)


class SpecialTokens:
    bos = '<bos>'
    eos = '<eos>'
    pad = '<pad>'
    unk = '<unk>'


class CharVocab:
    @classmethod
    def from_data(cls, data, *args, **kwargs):
        chars = set()
        for string in data:
            chars.update(string)

        return cls(chars, *args, **kwargs)

    def __init__(self, chars, ss=SpecialTokens):
        if (ss.bos in chars) or (ss.eos in chars) or \
                (ss.pad in chars) or (ss.unk in chars):
            raise ValueError('SpecialTokens in chars')

        all_syms = sorted(list(chars)) + [ss.bos, ss.eos, ss.pad, ss.unk]

        self.ss = ss
        self.c2i = {c: i for i, c in enumerate(all_syms)}
        self.i2c = {i: c for i, c in enumerate(all_syms)}

    def __len__(self):
        return len(self.c2i)

    @property
    def bos(self):
        return self.c2i[self.ss.bos]

    @property
    def eos(self):
        return self.c2i[self.ss.eos]

    @property
    def pad(self):
        return self.c2i[self.ss.pad]

    @property
    def unk(self):
        return self.c2i[self.ss.unk]

    def char2id(self, char):
        if char not in self.c2i:
            return self.unk

        return self.c2i[char]

    def id2char(self, id):
        if id not in self.i2c:
            return self.ss.unk

        return self.i2c[id]

    def string2ids(self, string, add_bos=False, add_eos=False):
        ids = [self.char2id(c) for c in string]

        if add_bos:
            ids = [self.bos] + ids
        if add_eos:
            ids = ids + [self.eos]

        return ids

    def ids2string(self, ids, rem_bos=True, rem_eos=True):
        if len(ids) == 0:
            return ''
        if rem_bos and ids[0] == self.bos:
            ids = ids[1:]
        if rem_eos and ids[-1] == self.eos:
            ids = ids[:-1]

        string = ''.join([self.id2char(id) for id in ids])

        return string


class OneHotVocab(CharVocab):
    def __init__(self, *args, **kwargs):
        super(OneHotVocab, self).__init__(*args, **kwargs)
        self.vectors = torch.eye(len(self.c2i))


def mapper(n_jobs):
    '''
    Returns function for map call.
    If n_jobs == 1, will use standard map
    If n_jobs > 1, will use multiprocessing pool
    If n_jobs is a pool object, will return its map function
    '''
    if n_jobs == 1:
        def _mapper(*args, **kwargs):
            return list(map(*args, **kwargs))

        return _mapper
    if isinstance(n_jobs, int):
        pool = Pool(n_jobs)

        def _mapper(*args, **kwargs):
            try:
                result = pool.map(*args, **kwargs)
            finally:
                pool.terminate()
            return result

        return _mapper
    return n_jobs.map


class Logger(UserList):
    def __init__(self, data=None):
        super().__init__()
        self.sdata = defaultdict(list)
        for step in (data or []):
            self.append(step)

    def __getitem__(self, key):
        if isinstance(key, int):
            return self.data[key]
        if isinstance(key, slice):
            return Logger(self.data[key])
        ldata = self.sdata[key]
        if isinstance(ldata[0], dict):
            return Logger(ldata)
        return ldata

    def append(self, step_dict):
        super().append(step_dict)
        for k, v in step_dict.items():
            self.sdata[k].append(v)

    def save(self, path):
        df = pd.DataFrame(list(self))
        df.to_csv(path, index=None)


class LogPlotter:
    def __init__(self, log):
        self.log = log

    def line(self, ax, name):
        if isinstance(self.log[0][name], dict):
            for k in self.log[0][name]:
                ax.plot(self.log[name][k], label=k)
            ax.legend()
        else:
            ax.plot(self.log[name])

        ax.set_ylabel('value')
        ax.set_xlabel('epoch')
        ax.set_title(name)

    def grid(self, names, size=7):
        _, axs = plt.subplots(nrows=len(names) // 2, ncols=2,
                              figsize=(size * 2, size * (len(names) // 2)))

        for ax, name in zip(axs.flatten(), names):
            self.line(ax, name)


class CircularBuffer:
    def __init__(self, size):
        self.max_size = size
        self.data = np.zeros(self.max_size)
        self.size = 0
        self.pointer = -1

    def add(self, element):
        self.size = min(self.size + 1, self.max_size)
        self.pointer = (self.pointer + 1) % self.max_size
        self.data[self.pointer] = element
        return element

    def last(self):
        assert self.pointer != -1, "Can't get an element from an empty buffer!"
        return self.data[self.pointer]

    def mean(self):
        if self.size > 0:
            return self.data[:self.size].mean()
        return 0.0


def disable_rdkit_log():
    rdBase.DisableLog('rdApp.*')


def enable_rdkit_log():
    rdBase.EnableLog('rdApp.*')


def get_mol(smiles_or_mol):
    '''
    Loads SMILES/molecule into RDKit's object
    '''
    if isinstance(smiles_or_mol, str):
        if len(smiles_or_mol) == 0:
            return None
        mol = Chem.MolFromSmiles(smiles_or_mol)
        if mol is None:
            return None
        try:
            Chem.SanitizeMol(mol)
        except ValueError:
            return None
        return mol
    return smiles_or_mol


class StringDataset:
    def __init__(self, vocab, data):
        """
        Creates a convenient Dataset with SMILES tokinization

        Arguments:
            vocab: CharVocab instance for tokenization
            data (list): SMILES strings for the dataset
        """
        self.vocab = vocab
        self.tokens = [vocab.string2ids(s) for s in data]
        self.data = data
        self.bos = vocab.bos
        self.eos = vocab.eos

    def __len__(self):
        """
        Computes a number of objects in the dataset
        """
        return len(self.tokens)

    def __getitem__(self, index):
        """
        Prepares torch tensors with a given SMILES.

        Arguments:
            index (int): index of SMILES in the original dataset

        Returns:
            A tuple (with_bos, with_eos, smiles), where
            * with_bos is a torch.long tensor of SMILES tokens with
                BOS (beginning of a sentence) token
            * with_eos is a torch.long tensor of SMILES tokens with
                EOS (end of a sentence) token
            * smiles is an original SMILES from the dataset
        """
        tokens = self.tokens[index]
        with_bos = torch.tensor([self.bos] + tokens, dtype=torch.long)
        with_eos = torch.tensor(tokens + [self.eos], dtype=torch.long)
        return with_bos, with_eos, self.data[index]

    def default_collate(self, batch, return_data=False):
        """
        Simple collate function for SMILES dataset. Joins a
        batch of objects from StringDataset into a batch

        Arguments:
            batch: list of objects from StringDataset
            pad: padding symbol, usually equals to vocab.pad
            return_data: if True, will return SMILES used in a batch

        Returns:
            with_bos, with_eos, lengths [, data] where
            * with_bos: padded sequence with BOS in the beginning
            * with_eos: padded sequence with EOS in the end
            * lengths: array with SMILES lengths in the batch
            * data: SMILES in the batch

        Note: output batch is sorted with respect to SMILES lengths in
            decreasing order, since this is a default format for torch
            RNN implementations
        """
        with_bos, with_eos, data = list(zip(*batch))
        lengths = [len(x) for x in with_bos]
        order = np.argsort(lengths)[::-1]
        with_bos = [with_bos[i] for i in order]
        with_eos = [with_eos[i] for i in order]
        lengths = [lengths[i] for i in order]
        with_bos = torch.nn.utils.rnn.pad_sequence(
            with_bos, padding_value=self.vocab.pad
        )
        with_eos = torch.nn.utils.rnn.pad_sequence(
            with_eos, padding_value=self.vocab.pad
        )
        if return_data:
            data = np.array(data)[order]
            return with_bos, with_eos, lengths, data
        return with_bos, with_eos, lengths


def batch_to_device(batch, device):
    return [
        x.to(device) if isinstance(x, torch.Tensor) else x
        for x in batch
    ]
