# Supplementary material for: Improving drug–target affinity prediction by adaptive self-supervised learning
Source: PeerJ Comput Sci. 2025 Jan 3;11:e2622. doi: 10.7717/peerj-cs.2622 (PMC11784864; doi:10.7717/peerj-cs.2622)
Supplement: Supplemental Information 1 [file peerj-cs-11-2622-s001.zip › cs-103278-cs-103278-ASSLDTA/create_data_two_trsfomer.py]

import pandas as pd
import numpy as np
import os
import json,pickle
from collections import OrderedDict
from rdkit import Chem
from rdkit.Chem import MolFromSmiles
import networkx as nx
from utils_two_tranformer import *
from transformers import RobertaConfig
from transformers import RobertaTokenizerFast
from transformers import RobertaForMaskedLM
from transformers import LineByLineTextDataset
from transformers import DataCollatorForLanguageModeling
from transformers import Trainer, TrainingArguments
from transformers import pipeline
import transformers
from tokenizers import ByteLevelBPETokenizer
pd.read_csv('data/davis_train.csv')
print("OK!")

def atom_features(atom):
    return np.array(one_of_k_encoding_unk(atom.GetSymbol(),['C', 'N', 'O', 'S', 'F', 'Si', 'P', 'Cl', 'Br', 'Mg', 'Na','Ca', 'Fe', 'As', 'Al', 'I', 'B', 'V', 'K', 'Tl', 'Yb','Sb', 'Sn', 'Ag', 'Pd', 'Co', 'Se', 'Ti', 'Zn', 'H','Li', 'Ge', 'Cu', 'Au', 'Ni', 'Cd', 'In', 'Mn', 'Zr','Cr', 'Pt', 'Hg', 'Pb', 'Unknown']) +
                    one_of_k_encoding(atom.GetDegree(), [0, 1, 2, 3, 4, 5, 6,7,8,9,10]) +
                    one_of_k_encoding_unk(atom.GetTotalNumHs(), [0, 1, 2, 3, 4, 5, 6,7,8,9,10]) +
                    one_of_k_encoding_unk(atom.GetImplicitValence(), [0, 1, 2, 3, 4, 5, 6,7,8,9,10]) +
                    [atom.GetIsAromatic()])

def one_of_k_encoding(x, allowable_set):
    if x not in allowable_set:
        raise Exception("input {0} not in allowable set{1}:".format(x, allowable_set))
    return list(map(lambda s: x == s, allowable_set))

def one_of_k_encoding_unk(x, allowable_set):
    """Maps inputs not in the allowable set to the last element."""
    if x not in allowable_set:
        x = allowable_set[-1]
    return list(map(lambda s: x == s, allowable_set))

def smile_to_graph(smile):
    mol = Chem.MolFromSmiles(smile)
    
    c_size = mol.GetNumAtoms()
    
    features = []
    for atom in mol.GetAtoms():
        feature = atom_features(atom)
        features.append( feature / sum(feature) )

    edges = []
    for bond in mol.GetBonds():
        edges.append([bond.GetBeginAtomIdx(), bond.GetEndAtomIdx()])
    g = nx.Graph(edges).to_directed()
    edge_index = []
    for e1, e2 in g.edges:
        edge_index.append([e1, e2])
        
    return c_size, features, edge_index

def seq_cat(prot):
    x = np.zeros(max_seq_len)
    for i, ch in enumerate(prot[:max_seq_len]): 
        x[i] = seq_dict[ch]

    return x

def seq_cat_transformer_target(prot, tokenizer, model, curr_i, total_i):
    m_n = 24
    bb = prot
    target_len = len(bb)

    feas = seq_feas[target_features[prot]]
    # print(feas)
    # print('prot', curr_i, total_i)
    return feas

def seq_cat_transformer_drug(prot, tokenizer, model, curr_i, total_i):
    m_n = 24
    bb = prot
    target_len = len(bb)

    feas = drug_feas[drug_features[prot]]
    # print(feas)
    # print('prot', curr_i, total_i)
    return feas

def seq_cat_transformer_drug_global(prot, tokenizer, model, curr_i, total_i):
    m_n = 24
    bb = prot
    target_len = len(bb)
    # print(target_len)
    step_shift = (target_len / m_n)
    print(step_shift)
    feas = torch.zeros(m_n, 60)
    for jj in range(m_n):
        start_inx = int(jj * step_shift)
        end_inx = start_inx + 16
        if end_inx > target_len:
            end_inx = target_len
            start_inx = end_inx - 16
            if (start_inx < 0):
                start_inx = 0
        text = bb[start_inx:end_inx]
        text = ' '.join(text)
        # print(text)
        #        text = text.to('cuda:0')
        inputs = tokenizer(text, return_tensors="pt", truncation=True, max_length=128)
        # feas[jj, :] = inputs
        inputs = inputs.to('cuda:0')
        with torch.no_grad():
            outputs = model(**inputs)
            cc = outputs[1]

            feas[jj, :] = cc[0, :]

    # print(feas.shape)
    feas = feas.reshape((1, feas.shape[0] * feas.shape[1]))
    feas = feas.squeeze(0)
    # x = np.zeros(feas.shape)
    # for ii in range(feas.shape[0]):
    #   x[ii] = feas[ii]
    # print(x.shape)
    # print(feas.shape)
    print('drug', curr_i, total_i)

    return feas.numpy()

def seq_cat_transformer_target_global(prot, tokenizer, model, curr_i, total_i):
    m_n = 24
    bb = prot
    target_len = len(bb)
    # print(target_len)
    step_shift = (target_len / m_n)
    feas = torch.zeros(m_n, 60)
    for jj in range(m_n):
        start_inx = int(jj * step_shift)
        end_inx = start_inx + 128
        if end_inx > target_len:
            end_inx = target_len
            start_inx = end_inx - 128
            if (start_inx < 0):
                start_inx = 0
        text = bb[start_inx:end_inx]
        text = ' '.join(text)
        # print(text)
        #        text = text.to('cuda:0')
        inputs = tokenizer(text, return_tensors="pt", truncation=True, max_length=200)
        # feas[jj, :] = inputs
        inputs = inputs.to('cuda:0')
        with torch.no_grad():
            outputs = model(**inputs)
            cc = outputs[1]

            feas[jj, :] = cc[0, :]

    # print(feas.shape)
    feas = feas.reshape((1, feas.shape[0] * feas.shape[1]))
    feas = feas.squeeze(0)
    # x = np.zeros(feas.shape)
    # for ii in range(feas.shape[0]):
    #   x[ii] = feas[ii]
    # print(x.shape)
    # print(feas.shape)
    print('prot', curr_i, total_i)

    return feas.numpy()

def calc_drug(compound_iso_smiles, tokenizer, model):
    smile_trans = {}
    iii = 0
    for smile in compound_iso_smiles:
        iii = iii + 1
        seq_cat_transformer_drug(smile, tokenizer, model, iii, len(compound_iso_smiles))


def calc_target(compound_iso_prot, tokenizer, model):
    smile_trans = {}
    iii = 0
    for prot in compound_iso_prot:
        iii = iii + 1
        seq_cat_transformer_drug(prot, tokenizer, model, iii, len(compound_iso_prot))


# from DeepDTA data
'''
all_prots = []
datasets = ['davis', 'kiba', 'DTC', 'Metz', 'ToxCast']
for dataset in datasets:
    print('convert data from DeepDTA for ', dataset)
    fpath = 'data/' + dataset + '/'
    train_fold = json.load(open(fpath + "folds/train_fold_setting1.txt"))  # len=5
    train_fold = [ee for e in train_fold for ee in e]  # davis len=25046
    valid_fold = json.load(open(fpath + "folds/test_fold_setting1.txt"))  # davis len=5010
    ligands = json.load(open(fpath + "ligands_can.txt"), object_pairs_hook=OrderedDict)  # davis len=68
    proteins = json.load(open(fpath + "proteins.txt"), object_pairs_hook=OrderedDict)  # davis len=442
    affinity = pickle.load(open(fpath + "Y","rb"), encoding='latin1')  # davis len=68
    drugs = []
    prots = []
    for d in ligands.keys():
        lg = Chem.MolToSmiles(Chem.MolFromSmiles(ligands[d]),isomericSmiles=True)
        drugs.append(lg)  # loading drugs
    for t in proteins.keys():
        prots.append(proteins[t])  # loading proteins
    if dataset == 'davis':
        affinity = [-np.log10(y/1e9) for y in affinity]
    affinity = np.asarray(affinity)  # affinity shape=(68 drug,442 prot)
    opts = ['train','test']
    for opt in opts:
        rows, cols = np.where(np.isnan(affinity)==False)  # not NAN
        if opt=='train':
            rows,cols = rows[train_fold], cols[train_fold]  # train fold包含了drug和prot的index信息
        elif opt=='test':
            rows,cols = rows[valid_fold], cols[valid_fold]
        with open('data/' + dataset + '_' + opt + '.csv', 'w') as f:
            f.write('compound_iso_smiles,target_sequence,affinity\n')
            for pair_ind in range(len(rows)):
                ls = []
                ls += [ drugs[rows[pair_ind]]  ]
                ls += [ prots[cols[pair_ind]]  ]
                ls += [ affinity[rows[pair_ind],cols[pair_ind]]  ]
                f.write(','.join(map(str,ls)) + '\n')  # csv format
    print('\ndataset:', dataset)
    print('train_fold:', len(train_fold))
    print('test_fold:', len(valid_fold))
    print('len(set(drugs)),len(set(prots)):', len(set(drugs)), len(set(prots)))
    all_prots += list(set(prots))
'''


MODEL_PATH = r"./target-240000"

tokenizer = RobertaTokenizerFast.from_pretrained("./target-240000", max_len=128)

model_config = transformers.RobertaConfig.from_pretrained(MODEL_PATH)

model_config.output_hidden_states = True
model_config.output_attentions = True
model = transformers.RobertaModel.from_pretrained(MODEL_PATH, config = model_config)
model = model.to('cuda:0')

MODEL_PATH1 = r"./drug-240000"

tokenizer1 = RobertaTokenizerFast.from_pretrained("./drug-240000", max_len=128)

model_config1 = transformers.RobertaConfig.from_pretrained(MODEL_PATH1)

model_config1.output_hidden_states = True
model_config1.output_attentions = True
model1 = transformers.RobertaModel.from_pretrained(MODEL_PATH1, config = model_config1)
model1 = model1.to('cuda:0')
    
seq_voc = "ABCDEFGHIKLMNOPQRSTUVWXYZ"
seq_dict = {v:(i+1) for i,v in enumerate(seq_voc)}  # encode alphabet from 1
seq_dict_len = len(seq_dict)
max_seq_len = 1000

# create graph for all SMILES
compound_iso_smiles = []
for dt_name in ['davis', 'kiba', 'DTC', 'Metz', 'ToxCast']:
    opts = ['train','test']
    for opt in opts:
        df = pd.read_csv('data/' + dt_name + '_' + opt + '.csv')
        compound_iso_smiles += list( df['compound_iso_smiles'] )
compound_iso_smiles = set(compound_iso_smiles)
smile_graph = {}
for smile in compound_iso_smiles:
    g = smile_to_graph(smile)
    smile_graph[smile] = g

compound_iso_smi = []
for dt_name in ['davis', 'kiba', 'DTC', 'Metz']:
    opts = ['train','test']
    for opt in opts:
        df = pd.read_csv('data/' + dt_name + '_' + opt + '.csv')
        compound_iso_smi += list(df['compound_iso_smiles'])
compound_iso_smi = set(compound_iso_smi)
drug_features = {}
drug_feas = []
num = 0
print(len(compound_iso_smi))
for seq in compound_iso_smi:
    #print(seq)
    fea = seq_cat_transformer_drug_global(seq, tokenizer1, model1, num, len(compound_iso_smi))
    print(fea.shape)
    drug_feas.append(fea)
    drug_features[seq] = num
    num = num + 1
with open('drug_features.pkl', 'wb') as f:
    pickle.dump(drug_features, f)
with open('drug_feas.pkl', 'wb') as f:
    pickle.dump(drug_feas, f)

compound_iso_seq = []
for dt_name in ['davis', 'kiba', 'DTC', 'Metz']:
    opts = ['train','test']
    for opt in opts:
        df = pd.read_csv('data/' + dt_name + '_' + opt + '.csv')
        compound_iso_seq += list(df['target_sequence'])
compound_iso_seq = set(compound_iso_seq)
target_features = {}
seq_feas = []
num = 0
for seq in compound_iso_seq:
    fea = seq_cat_transformer_target_global(seq, tokenizer, model, num, len(compound_iso_seq))
    seq_feas.append(fea)
    target_features[seq] = num
    num = num + 1
with open('target_features.pkl', 'wb') as f:
    pickle.dump(target_features, f)
with open('seq_feas.pkl', 'wb') as f:
    pickle.dump(seq_feas, f)

pic2 = open(r'target_features.pkl','rb')
target_features = pickle.load(pic2)
pic2 = open(r'seq_feas.pkl','rb')
seq_feas = pickle.load(pic2)

#datasets = ['davis', 'kiba', 'DTC', 'Metz', 'ToxCast']
datasets = ['davis', 'kiba', 'DTC', 'Metz']
# convert to PyTorch data format


for dataset in datasets:
    processed_data_file_train = 'data/processed/' + dataset + '_train.pt'
    processed_data_file_test = 'data/processed/' + dataset + '_test.pt'
    if ((not os.path.isfile(processed_data_file_train)) or (not os.path.isfile(processed_data_file_test))):

        df = pd.read_csv('data/' + dataset + '_test.csv')
        test_drugs, test_prots, test_Y = list(df['compound_iso_smiles']), list(df['target_sequence']), list(df['affinity'])
        #XT = [seq_cat(t) for t in test_prots]
        #XT = [t for t in test_prots]

        XT = [seq_cat_transformer_target(test_prots[t], tokenizer, model, t, len(test_prots) ) for t in range(len(test_prots))]
        XD = [seq_cat_transformer_drug(test_drugs[d], tokenizer1, model1, d, len(test_drugs)) for d in range(len(test_drugs))]
        test_prots = [seq_cat(t) for t in test_prots]
        test_drugs, test_drugs_trans, test_prots, test_target_trans, test_Y = np.asarray(test_drugs), np.asarray(
            XD), np.asarray(test_prots), np.asarray(XT), np.asarray(test_Y)
        print('preparing ', dataset + '_test.pt in pytorch format!')
        #test_data = TestbedDataset(root='data', dataset=dataset+'_test', xd=test_drugs, xd_trans = test_drugs_trans,xt=test_prots, y=test_Y, smile_graph=smile_graph)
        test_data = TestbedDataset(root='data', dataset=dataset+'_test', xd=test_drugs, xd_trans=test_drugs_trans, xt=test_prots, xt_trans=test_target_trans, y=test_Y, smile_graph=smile_graph)
        test_drugs = []
        test_drugs_trans = []
        test_prots = []
        test_Y = []

        df = pd.read_csv('data/' + dataset + '_train.csv')
        train_drugs, train_prots,  train_Y = list(df['compound_iso_smiles']),list(df['target_sequence']),list(df['affinity'])
        print(train_drugs[0])
        #XT = [seq_cat(t) for t in train_prots]
        #XT = [t for t in train_prots]
        XT = [seq_cat_transformer_target(train_prots[t], tokenizer, model, t, len(train_prots)) for t in range(len(train_prots))]
        XD = [seq_cat_transformer_drug(train_drugs[d], tokenizer1, model1, d, len(train_drugs)) for d in range(len(train_drugs))]
        train_prots = [seq_cat(t) for t in train_prots]
        train_drugs, train_drugs_trans, train_prots, train_target_trans, train_Y = np.asarray(train_drugs), np.asarray(XD), np.asarray(train_prots), np.asarray(XT), np.asarray(train_Y)
        # make data PyTorch Geometric ready
        print('preparing ', dataset + '_train.pt in pytorch format!')
        train_data = TestbedDataset(root='data', dataset=dataset+'_train', xd=train_drugs, xd_trans=train_drugs_trans, xt=train_prots, xt_trans=train_target_trans, y=train_Y, smile_graph=smile_graph)

        #print('preparing ', dataset + '_train.pt in pytorch format!')
        #train_data = TestbedDataset(root='data', dataset=dataset+'_train', xd=train_drugs, xd_trans=train_drugs_trans, xt=train_prots, y=train_Y, smile_graph=smile_graph)

        print(processed_data_file_train, ' and ', processed_data_file_test, ' have been created')        
    else:
        print(processed_data_file_train, ' and ', processed_data_file_test, ' are already created')        
