# Supplementary material for: Improving drug–target affinity prediction by adaptive self-supervised learning
Source: PeerJ Comput Sci. 2025 Jan 3;11:e2622. doi: 10.7717/peerj-cs.2622 (PMC11784864; doi:10.7717/peerj-cs.2622)
Supplement: Supplemental Information 1 [file peerj-cs-11-2622-s001.zip › cs-103278-cs-103278-ASSLDTA/data/davis/folds/test_fold_setting1.txt]

[9331, 10366, 13309, 9889, 26788, 28865, 19895, 25922, 8514, 10412, 27683, 10265, 5326, 25420, 19174, 27638, 20934, 9214, 11166, 26832, 21863, 6843, 7858, 14621, 26142, 25600, 13847, 5558, 2239, 23289, 4946, 12386, 26702, 17612, 17682, 29016, 14362, 23091, 28370, 10955, 26156, 12770, 25473, 27925, 30049, 12029, 3754, 17162, 13480, 16722, 13858, 16663, 23193, 15793, 23526, 21162, 12371, 4971, 29262, 15583, 20399, 17018, 2996, 27592, 5229, 18861, 26181, 9728, 8752, 5173, 19850, 18348, 15247, 3241, 2044, 25988, 30031, 29830, 10676, 23602, 6570, 12069, 18223, 1009, 25239, 19536, 6731, 1210, 17779, 23377, 16430, 6360, 1232, 24655, 20678, 14997, 26893, 22854, 1192, 20902, 27890, 12846, 24935, 27001, 27548, 2935, 4900, 2741, 12563, 15688, 8968, 22746, 25958, 21455, 6233, 1299, 12339, 9941, 17620, 28897, 14744, 19209, 5995, 4517, 28021, 4475, 27070, 2139, 8780, 19319, 12982, 9583, 3530, 5266, 2962, 6186, 6833, 24085, 6355, 25706, 6604, 20507, 22436, 21612, 16760, 18251, 26030, 12238, 11072, 9542, 26534, 2376, 22815, 22131, 7038, 22959, 282, 6027, 25471, 24130, 11665, 8498, 8847, 7413, 28082, 6754, 8479, 29930, 1226, 10050, 25459, 12970, 18898, 18545, 18021, 26707, 4520, 5923, 21677, 14801, 26053, 28052, 28249, 14312, 5638, 8192, 17200, 28547, 19378, 22052, 29073, 6070, 14331, 23548, 680, 9254, 22851, 8469, 24486, 5963, 2122, 29480, 5095, 22056, 10739, 9046, 21039, 20829, 7178, 10277, 17108, 17371, 7133, 17624, 9546, 17335, 1311, 25455, 8194, 11679, 29768, 11630, 21841, 15362, 20032, 14900, 13878, 3004, 6534, 23162, 23794, 405, 21557, 15635, 14607, 18663, 29149, 25919, 11629, 19405, 7676, 23274, 7152, 16538, 22314, 19904, 11173, 10261, 17759, 23315, 13055, 21537, 18322, 10388, 473, 9004, 26009, 4636, 19684, 19449, 15333, 12068, 17499, 8731, 18029, 5739, 9520, 23368, 4799, 14347, 11693, 1723, 3055, 23677, 22013, 13837, 7855, 4896, 3287, 11642, 1040, 28520, 12590, 21617, 17458, 16883, 21067, 13950, 15420, 3434, 24251, 20494, 20318, 13169, 750, 26830, 3222, 27850, 17317, 21858, 3746, 19347, 26270, 14433, 6811, 5386, 22860, 25334, 29306, 20996, 10723, 19193, 15091, 2079, 11390, 24858, 2168, 10071, 391, 1145, 17881, 29014, 11974, 13005, 7910, 22910, 19353, 14528, 996, 11222, 26113, 7642, 27178, 23011, 17231, 25577, 9116, 5305, 22665, 23957, 1905, 15131, 14953, 12940, 7339, 10750, 20493, 15999, 23455, 11088, 20105, 6598, 12132, 27634, 12459, 2520, 187, 13170, 27609, 17415, 15455, 16927, 23925, 4081, 16674, 24417, 10517, 14014, 29688, 14937, 17698, 24541, 3841, 4412, 25102, 27562, 28431, 288, 1473, 19950, 6985, 5358, 22178, 4525, 21701, 29718, 7987, 13824, 19366, 131, 28170, 2743, 14882, 2900, 6774, 9631, 26874, 29832, 13292, 1314, 15125, 11327, 3767, 26057, 13720, 7280, 7097, 306, 24674, 7776, 2016, 11563, 30027, 5777, 27067, 9678, 6041, 17786, 3314, 14493, 1882, 26105, 7837, 27150, 26913, 23397, 18109, 9383, 16669, 28567, 1381, 29288, 15223, 9257, 24285, 17135, 19656, 546, 12844, 9890, 19168, 25533, 4963, 12044, 19228, 21716, 15799, 21351, 18604, 6520, 5445, 3737, 18189, 18505, 7965, 8855, 11209, 22325, 26768, 28975, 6925, 22086, 16938, 9102, 26903, 8189, 12573, 16014, 6763, 18441, 6141, 6417, 19003, 1131, 471, 26483, 14257, 25231, 8678, 10020, 24838, 1591, 29979, 24370, 8810, 2774, 3786, 19822, 7543, 24456, 10039, 10010, 30024, 10447, 25616, 27968, 4504, 29102, 19713, 27568, 3369, 22883, 9987, 913, 25723, 14726, 13967, 25350, 24403, 171, 8611, 28044, 19249, 15564, 520, 24450, 5021, 8243, 3481, 7567, 10997, 27590, 19692, 10255, 19247, 15421, 13105, 28637, 22449, 18920, 25967, 18677, 22179, 23184, 1499, 29680, 23698, 16233, 17190, 5622, 25559, 10446, 22431, 1884, 22495, 26706, 6834, 2204, 8055, 29592, 6218, 27250, 14700, 5103, 26922, 17833, 15334, 11616, 16175, 12246, 4678, 21048, 19393, 3349, 29709, 2054, 223, 26090, 4883, 17036, 27769, 320, 26019, 6903, 17398, 7468, 10801, 7904, 4858, 3081, 13897, 13459, 14603, 12226, 11814, 1968, 17375, 14476, 3700, 1402, 22596, 22987, 22260, 24892, 3980, 6364, 10397, 2398, 21410, 27004, 51, 4313, 2733, 17277, 25524, 13630, 21346, 29432, 25164, 14913, 10539, 18450, 689, 26850, 15444, 26486, 21601, 7624, 3771, 11528, 951, 301, 26266, 12660, 403, 524, 12272, 29095, 19811, 14617, 12018, 13130, 12923, 20158, 10395, 10068, 28099, 26593, 11939, 10992, 18896, 3281, 3159, 268, 27371, 22653, 2444, 6057, 11027, 6280, 24493, 27110, 22975, 19860, 4242, 1389, 17902, 4445, 18757, 13684, 12908, 26454, 14471, 7723, 18875, 9409, 21922, 9730, 28213, 16691, 4874, 24545, 22780, 2344, 3848, 180, 2233, 13596, 4090, 23317, 23876, 17755, 10188, 11622, 13920, 19751, 29905, 29714, 24068, 1296, 5221, 9297, 5584, 5983, 1221, 3049, 22248, 13229, 28890, 18373, 23967, 17248, 10085, 27, 21599, 16198, 15012, 27559, 13181, 293, 9495, 19548, 20331, 14096, 16756, 16016, 16761, 27516, 4257, 480, 1923, 23142, 17720, 23908, 21170, 15765, 18511, 24447, 14091, 19659, 7203, 14899, 7637, 5664, 8153, 8128, 21974, 5509, 21161, 2526, 18094, 19727, 21046, 20420, 13104, 289, 28549, 17627, 22525, 10406, 28832, 12966, 4038, 21009, 29783, 17841, 12795, 508, 392, 18433, 26860, 6827, 15366, 29579, 4561, 3806, 5825, 20262, 12657, 9311, 20625, 23900, 13651, 19239, 3469, 26703, 9950, 25145, 18025, 21435, 12169, 5145, 23994, 12050, 29928, 27896, 15337, 15705, 22011, 11496, 16372, 8305, 1860, 5557, 28377, 8038, 27386, 10372, 15642, 6663, 19986, 14508, 28173, 18092, 4168, 18071, 7880, 17944, 24304, 2857, 274, 10392, 25434, 21134, 4041, 25456, 1992, 27729, 4165, 22504, 21192, 27330, 14773, 16268, 12172, 10859, 789, 24895, 17676, 12736, 25985, 18051, 7228, 1244, 26691, 28651, 19749, 14070, 13672, 18412, 23511, 26695, 24596, 20146, 60, 3399, 19845, 7018, 23033, 17041, 18789, 16617, 22809, 29999, 29595, 11925, 12166, 667, 1908, 24352, 29282, 21131, 17572, 26617, 17005, 5309, 15947, 16813, 18438, 3690, 16687, 17814, 17967, 8398, 15649, 17705, 29795, 10516, 4806, 8912, 23160, 18044, 15120, 8113, 21010, 19832, 13019, 28109, 9799, 17656, 14159, 165, 11181, 4860, 7868, 22430, 21712, 8575, 5498, 16144, 16034, 3251, 8187, 27870, 7045, 25820, 8123, 26282, 13003, 1811, 5046, 4757, 20502, 2561, 3008, 21555, 14154, 7714, 7565, 26568, 7889, 27198, 15795, 13951, 5682, 17508, 5676, 27923, 7415, 17587, 19597, 2069, 24315, 9037, 6432, 26154, 15532, 18329, 20622, 20308, 11152, 21270, 22574, 26710, 5772, 8893, 13183, 25066, 4425, 17993, 19628, 20884, 1360, 25804, 15559, 8783, 11977, 19320, 29453, 29378, 1469, 2279, 2572, 9195, 28436, 20635, 17474, 2775, 13323, 25299, 1002, 19094, 25430, 3120, 21726, 10223, 23370, 7954, 27255, 14881, 18938, 27730, 27380, 9761, 16015, 21964, 28805, 17850, 18248, 19313, 17507, 3923, 26963, 17282, 15186, 28624, 17974, 11530, 7852, 29889, 24868, 15044, 5143, 3983, 3082, 7674, 16516, 17734, 12766, 23319, 16420, 4788, 260, 25872, 7683, 2277, 11650, 16192, 11525, 25195, 11777, 9453, 20562, 22438, 22519, 1666, 7452, 3814, 3242, 5487, 25750, 24226, 4139, 7086, 8270, 20696, 6852, 2666, 27261, 8281, 29742, 26288, 26598, 796, 11156, 10493, 3421, 19941, 22507, 27599, 25490, 14885, 6581, 22494, 16897, 16125, 18034, 12781, 26168, 18060, 16386, 24609, 26674, 12886, 13142, 22863, 14554, 12229, 5055, 9540, 14605, 6951, 13396, 22583, 24168, 18717, 5343, 18202, 18933, 2026, 24400, 27612, 24584, 13849, 22912, 457, 23113, 15915, 29764, 25015, 19013, 28403, 25107, 12307, 9411, 9577, 22138, 10274, 28601, 20202, 19399, 1005, 21968, 19306, 10072, 11055, 13148, 28240, 10547, 2246, 26616, 8133, 6469, 26392, 4224, 21731, 26946, 14583, 11575, 18279, 6516, 5398, 6947, 16163, 27148, 20444, 1000, 6855, 21766, 14515, 15960, 2867, 4741, 2658, 22756, 28638, 21865, 19579, 4712, 18536, 26246, 16449, 1487, 14947, 26384, 8196, 28844, 23648, 14518, 16631, 20340, 7695, 27823, 18091, 19591, 17281, 17475, 248, 25668, 18141, 1620, 7147, 24109, 25761, 18870, 13078, 780, 1745, 29851, 3520, 11746, 23084, 14440, 22139, 20683, 20359, 22911, 9922, 11317, 20222, 13237, 28542, 16284, 5320, 24585, 24286, 23402, 14492, 12680, 9712, 14624, 10817, 17449, 14058, 15718, 27837, 21547, 19902, 907, 28418, 3516, 29226, 3798, 11045, 4234, 18245, 11421, 14137, 16710, 1087, 15252, 2961, 29327, 5225, 19683, 9805, 27263, 27947, 21399, 2405, 8092, 18459, 18506, 7171, 21085, 27284, 22515, 15655, 11769, 19970, 14120, 10005, 1541, 15167, 21104, 19955, 1144, 18598, 29678, 28002, 5911, 7592, 3330, 6681, 7782, 10401, 9788, 3905, 11201, 24562, 9682, 13177, 11932, 10336, 7299, 505, 13912, 20451, 20179, 9097, 29728, 6548, 679, 3887, 4059, 25783, 1471, 16418, 7863, 12324, 2773, 9123, 8669, 15364, 8587, 23296, 29208, 19180, 844, 13253, 22082, 17010, 1958, 16343, 18977, 26846, 10210, 7025, 26920, 4534, 3570, 8370, 13364, 12385, 15719, 20235, 13064, 4982, 27734, 9258, 23005, 24970, 13741, 13308, 13776, 23146, 2195, 3014, 7523, 4637, 8509, 4435, 6410, 6900, 2528, 13083, 13247, 14763, 28142, 16196, 14293, 23696, 1608, 18975, 25472, 15810, 24195, 23343, 12065, 26978, 10824, 19836, 22234, 12430, 17485, 15643, 7358, 28751, 16477, 153, 6354, 15890, 22426, 7701, 20509, 4761, 16269, 27347, 2965, 7276, 28456, 22657, 16315, 26232, 11653, 28623, 13963, 17611, 783, 21722, 1323, 12266, 21725, 25739, 2938, 26320, 8942, 20108, 20051, 11176, 18543, 12457, 14964, 18949, 22775, 23138, 24373, 11787, 4756, 259, 5475, 19488, 20920, 25605, 17006, 27784, 17790, 6384, 28020, 11832, 1454, 9047, 19480, 9179, 14351, 592, 23689, 13418, 1984, 23478, 16969, 17650, 17667, 14451, 2188, 22534, 377, 15218, 23905, 646, 5245, 16577, 4256, 2464, 15758, 25541, 23383, 10757, 13754, 24757, 21936, 25994, 7227, 19781, 11340, 2687, 10939, 10398, 3715, 20541, 11574, 21146, 27959, 25212, 6810, 19218, 11220, 14782, 3501, 19528, 3125, 16565, 15344, 19150, 27249, 9962, 5257, 5308, 17794, 11150, 17625, 10664, 3736, 10396, 13165, 26227, 17320, 129, 10811, 23023, 20049, 17867, 16854, 9621, 4118, 12754, 20216, 3817, 24898, 18253, 25733, 2832, 10816, 762, 13859, 23707, 24700, 4272, 4149, 20124, 23926, 4562, 25171, 26750, 12591, 10417, 16690, 7129, 21775, 16648, 8707, 22177, 28934, 6886, 17232, 23769, 24348, 14281, 715, 3162, 18067, 10624, 24726, 12452, 10209, 27794, 21344, 15471, 21900, 7214, 17912, 28385, 13980, 16646, 20014, 9623, 20633, 10559, 4542, 21798, 5217, 7398, 25736, 11013, 9928, 21007, 8994, 13423, 2664, 4261, 28619, 1680, 29906, 17074, 24649, 20336, 27689, 3276, 18579, 1863, 19791, 1331, 9217, 18394, 23428, 19784, 15306, 15766, 28573, 19533, 9151, 4569, 27588, 10663, 2729, 14132, 18724, 29824, 24222, 806, 1839, 25824, 13933, 27765, 26512, 25531, 17921, 20244, 21645, 22900, 9649, 18086, 26772, 6063, 7396, 13117, 17651, 19308, 6770, 29136, 26524, 13314, 4246, 23759, 19210, 8874, 10987, 25900, 12729, 7818, 28684, 344, 26130, 731, 8532, 28015, 26708, 26570, 16832, 26513, 26325, 13042, 17180, 4056, 713, 11506, 280, 811, 10509, 5776, 5065, 6557, 29272, 24011, 12278, 3433, 6733, 19816, 14311, 29607, 17771, 19418, 29527, 26274, 7356, 22845, 9885, 117, 1502, 10730, 28550, 9444, 16502, 16127, 11411, 27926, 18529, 27358, 13009, 2678, 5754, 23463, 6803, 24263, 8362, 5669, 19602, 14408, 23481, 12320, 18358, 2727, 8484, 6229, 13945, 657, 18585, 15775, 7032, 25477, 16987, 5279, 2425, 11919, 12698, 10682, 12881, 29963, 1631, 8490, 11202, 210, 17275, 26330, 25640, 16774, 4344, 29526, 18363, 29212, 14490, 23232, 13831, 23667, 20733, 27551, 4172, 8042, 5457, 19007, 10351, 8713, 1690, 905, 28749, 9264, 27458, 27977, 20344, 13532, 3367, 8403, 27354, 1562, 18590, 23395, 585, 24575, 25608, 30054, 18838, 1795, 20073, 13414, 25633, 9967, 6493, 28189, 5884, 2941, 8876, 27487, 5866, 25001, 4988, 11074, 2921, 13328, 16955, 9225, 9413, 23238, 1716, 19918, 5818, 18119, 23070, 14178, 22251, 23112, 1162, 1543, 27611, 17052, 791, 23304, 5469, 20304, 28836, 18198, 12880, 15398, 16750, 29445, 15365, 23453, 8174, 25395, 27220, 3654, 21149, 21515, 7121, 24164, 20763, 6405, 29422, 28725, 27732, 2504, 21745, 24351, 24055, 23308, 1063, 29912, 98, 15089, 20805, 18224, 17870, 24379, 7264, 24551, 18495, 7172, 3532, 7323, 24683, 22510, 2784, 14609, 21080, 16482, 27482, 11041, 11799, 2989, 10478, 1993, 29725, 21680, 22209, 2994, 1914, 7722, 2928, 10886, 20242, 998, 19921, 26579, 14535, 20522, 21912, 4642, 20898, 17631, 26931, 29402, 11564, 3376, 2025, 683, 2436, 18165, 14195, 19330, 10430, 23739, 29471, 7306, 11371, 1267, 16667, 8724, 22878, 5230, 22947, 4902, 16989, 7019, 9948, 13010, 7629, 23641, 12900, 28160, 17924, 14851, 21574, 8839, 22006, 18651, 25024, 23279, 20284, 1836, 1214, 5367, 10674, 14927, 16520, 600, 16317, 27587, 5184, 26441, 18389, 4413, 14185, 16505, 20206, 19052, 20642, 29436, 27884, 1579, 29004, 3862, 10394, 19370, 11659, 22480, 18197, 18333, 10088, 27293, 991, 20030, 20172, 2332, 30026, 1987, 19862, 7787, 27819, 7369, 5078, 17956, 20369, 15501, 22950, 23975, 10808, 29537, 15235, 7783, 29120, 14241, 17441, 14629, 18317, 25720, 13616, 10593, 19361, 21714, 7607, 17555, 2323, 18655, 26340, 27822, 14976, 14557, 3635, 12605, 588, 11163, 1282, 2127, 24582, 11474, 15565, 23465, 11705, 1731, 12959, 6995, 13097, 21365, 2382, 8385, 15672, 4493, 18022, 14065, 26822, 267, 8382, 16082, 23358, 3609, 26458, 8750, 7155, 7666, 17063, 18318, 29312, 7201, 2983, 2255, 26935, 15000, 27545, 4140, 5607, 29904, 6724, 7625, 27895, 5992, 16672, 6742, 26885, 9968, 4538, 28769, 12466, 19261, 3370, 3250, 22195, 18556, 10337, 26239, 2768, 29662, 26606, 29252, 12592, 23784, 11797, 23161, 23563, 24759, 28911, 20430, 21025, 2767, 25460, 16202, 5753, 16507, 7385, 16419, 16161, 14527, 17453, 24622, 17313, 12387, 1120, 28635, 17829, 28344, 3202, 20164, 13382, 16922, 26183, 25764, 23699, 300, 12889, 12426, 27340, 16588, 17089, 22652, 23934, 28946, 14843, 1340, 14735, 28558, 3504, 10304, 14064, 1697, 27455, 18257, 17484, 9457, 17306, 9760, 28046, 19160, 25417, 8694, 2588, 27827, 1762, 10764, 25550, 18619, 16636, 9073, 13825, 5647, 7405, 16576, 10279, 12109, 17292, 17403, 845, 18697, 4796, 23532, 22390, 9283, 12554, 22298, 27313, 21182, 29932, 24820, 20254, 4268, 18404, 27629, 28317, 24847, 17033, 26315, 27280, 12133, 5255, 20055, 22249, 18984, 2399, 28518, 16131, 4402, 25703, 5583, 23754, 17243, 23200, 22311, 8743, 15264, 17803, 2565, 19277, 18530, 8803, 5340, 7151, 893, 9909, 17498, 1557, 28101, 7589, 8249, 654, 11546, 19953, 7620, 23335, 13047, 25590, 25621, 27979, 4492, 774, 5014, 17671, 9360, 3383, 8877, 11452, 20473, 24279, 28800, 12579, 21730, 29176, 6632, 13336, 1940, 8103, 614, 27162, 1193, 2503, 28435, 4531, 11394, 3641, 3204, 12404, 3758, 6537, 1410, 16618, 25769, 3275, 29001, 5905, 29255, 2461, 26129, 8735, 26494, 7945, 10616, 6846, 21436, 22044, 1592, 1399, 21881, 10901, 25609, 24470, 9846, 23311, 20019, 11281, 20835, 8444, 28153, 13070, 8953, 324, 29096, 7594, 8177, 24091, 5462, 16816, 24648, 27577, 29205, 22397, 8492, 1378, 23444, 8300, 16186, 23297, 19163, 7330, 5427, 27567, 23015, 29126, 10315, 20058, 27703, 16689, 11657, 11813, 24201, 2619, 18291, 19799, 13680, 22889, 12734, 15733, 11811, 13472, 277, 942, 26163, 4691, 8997, 1706, 10439, 22054, 20116, 17042, 20374, 11259, 17681, 2881, 12665, 29077, 6561, 4615, 16032, 19668, 10606, 23772, 560, 7130, 22453, 11075, 9069, 5658, 28429, 20377, 28256, 11360, 26393, 12142, 3151, 18531, 19663, 4206, 5875, 23579, 24121, 12141, 25397, 1333, 12572, 6225, 26564, 13279, 4911, 14874, 14606, 12148, 5378, 21198, 3926, 8894, 18762, 13360, 28924, 27294, 13154, 4358, 25279, 7601, 17070, 24274, 7606, 16768, 14637, 12557, 13583, 14552, 14144, 18981, 12952, 15083, 14967, 4743, 9531, 23432, 14702, 5547, 973, 27842, 4983, 17588, 14664, 3732, 14635, 27564, 20330, 20819, 16410, 6340, 17832, 4318, 29290, 14176, 5646, 14728, 24870, 20018, 21642, 1242, 22990, 3901, 25888, 14388, 21621, 22640, 3587, 26553, 13791, 3843, 29566, 14135, 23273, 8342, 12724, 21383, 16483, 22270, 2470, 13116, 29547, 29622, 10169, 29793, 8535, 10205, 19861, 16191, 21784, 22709, 27468, 14478, 7798, 23032, 4856, 6400, 27682, 14876, 4258, 7963, 8504, 19782, 24568, 19865, 29174, 12428, 11994, 25230, 14095, 14484, 23499, 12101, 21061, 7359, 26180, 26120, 7146, 22619, 2463, 13787, 759, 1057, 14291, 10573, 16792, 6091, 18839, 18233, 15425, 12439, 24096, 12749, 8157, 9872, 21705, 5396, 24989, 29346, 21288, 10667, 26000, 17520, 21767, 26964, 13465, 29677, 15868, 19437, 26550, 22328, 7131, 17517, 29492, 19655, 25770, 1630, 13501, 27728, 19495, 5360, 13508, 14463, 15823, 3486, 8758, 18352, 25801, 21187, 328, 17144, 676, 2267, 553, 11848, 13481, 15474, 19603, 15737, 21702, 22003, 23187, 21261, 15283, 29532, 16077, 17828, 2924, 17793, 25311, 7402, 29376, 11429, 9219, 18791, 23867, 18703, 4513, 21, 3467, 28723, 16877, 6349, 19507, 24625, 19444, 17644, 28654, 30001, 25170, 11190, 15877, 8147, 10551, 8140, 21250, 15183, 14403, 14711, 14345, 17551, 4662, 17558, 11467, 558, 18384, 23417, 27343, 5188, 1186, 10229, 9641, 3535, 25530, 243, 3103, 11824, 27570, 28753, 28925, 1237, 16101, 25418, 9368, 14040, 16660, 14093, 9146, 802, 6326, 24341, 15529, 26774, 5024, 7096, 26990, 11910, 26771, 25639, 19114, 22509, 11305, 2430, 13192, 24497, 21285, 11250, 28976, 7418, 24243, 15267, 4351, 12650, 6711, 23543, 14377, 6161, 23219, 27351, 9892, 10496, 5853, 1383, 5505, 13605, 22634, 25680, 22246, 14085, 23426, 17835, 26629, 20956, 15560, 14495, 13030, 18772, 12827, 2833, 20816, 9912, 1448, 29203, 8601, 11450, 21916, 12524, 7371, 2263, 4745, 26660, 17432, 8352, 11456, 24829, 20017, 9504, 27885, 25138, 14594, 16625, 29450, 12666, 12395, 18035, 11660, 17637, 995, 2113, 19516, 29491, 8002, 17632, 6662, 9524, 8138, 17636, 25200, 26869, 10855, 28080, 12822, 26242, 10650, 8766, 17103, 18056, 28026, 23199, 11783, 21967, 18718, 22613, 21897, 13264, 28421, 7898, 625, 19828, 24711, 13617, 6144, 1846, 22806, 12863, 16172, 28364, 29065, 7811, 22475, 2199, 1129, 21587, 15053, 12188, 27321, 20766, 12506, 13761, 8265, 22873, 1871, 14775, 8033, 10673, 25976, 8965, 13131, 7919, 11675, 2285, 25058, 624, 9701, 8365, 8806, 24952, 8809, 26045, 14123, 24819, 16804, 25862, 10453, 20383, 25529, 16046, 8082, 29367, 8337, 13400, 15356, 7836, 24328, 28003, 28376, 26144, 25914, 28131, 20264, 21453, 16791, 29478, 23786, 245, 24555, 6003, 9955, 2531, 10328, 10983, 27960, 10346, 7278, 2140, 29775, 14730, 10246, 25149, 29437, 14426, 26253, 4863, 20001, 5706, 25399, 29104, 15702, 3188, 16413, 23188, 24071, 15829, 24599, 26677, 8031, 20068, 16557, 9994, 25982, 22034, 18845, 1325, 10902, 13653, 28476, 2219, 14151, 15989, 15506, 14521, 26462, 14006, 27461, 12630, 20500, 5364, 19708, 27432, 17998, 22304, 891, 20136, 2058, 23467, 11631, 21684, 26058, 26934, 29810, 15571, 9560, 23875, 10391, 9570, 13768, 7554, 11286, 28178, 17766, 24641, 4943, 27403, 25561, 14500, 22819, 25219, 5504, 2964, 26024, 3093, 8672, 15977, 15101, 29502, 8983, 3189, 8674, 20033, 7893, 12435, 20135, 209, 20317, 25445, 16118, 9917, 11625, 23673, 29698, 18116, 2480, 23420, 812, 7123, 4499, 15028, 22955, 11696, 3502, 29152, 29821, 15997, 27719, 13986, 11475, 14627, 16970, 9294, 12773, 18031, 8529, 21660, 13027, 11170, 2611, 15418, 20271, 13085, 27983, 8654, 15349, 29403, 2317, 29564, 10725, 24735, 13745, 29559, 1776, 25543, 16752, 29958, 28368, 25711, 12191, 27582, 20010, 27541, 5620, 15141, 2368, 29338, 22355, 14740, 21623, 1629, 16848, 25293, 22025, 12535, 7374, 11366, 15741, 16522, 16803, 6008, 11543, 29443, 11346, 10263, 10135, 3257, 15138, 14828, 29150, 12577, 922, 9643, 17343, 29188, 29117, 19611, 3253, 20107, 27845, 26914, 4389, 16696, 19248, 19253, 22643, 1127, 1412, 25882, 157, 12909, 2884, 4676, 5492, 4103, 1069, 16734, 856, 7973, 8114, 26303, 14383, 23352, 4364, 3311, 8899, 27377, 2063, 22924, 20416, 7501, 22790, 28560, 28105, 25508, 9307, 14764, 21240, 7313, 5913, 15060, 14470, 23897, 28981, 3826, 4895, 23069, 17514, 27132, 26364, 25760, 21643, 15690, 8790, 11614, 14128, 4116, 10084, 17167, 23658, 1329, 9085, 4164, 28707, 16743, 13983, 18273, 23849, 15190, 14180, 28870, 4730, 29857, 11432, 11006, 17240, 27649, 24026, 28512, 21281, 174, 29948, 2745, 26497, 1157, 21098, 19780, 24141, 28681, 9625, 12812, 19530, 8303, 14925, 19483, 18927, 12414, 3805, 331, 9676, 11380, 22630, 23594, 22526, 14186, 8429, 29007, 486, 3183, 29814, 23624, 11986, 19289, 23629, 19830, 8911, 25486, 7639, 7458, 26654, 8527, 11951, 28056, 24087, 22101, 1926, 15013, 14158, 11282, 11263, 28602, 14892, 22965, 25250, 8368, 8489, 6823, 6399, 16133, 19264, 17255, 16493, 28151, 26640, 4916, 5896, 19872, 25146, 20092, 7918, 4532, 20398, 12498, 21444, 24810, 9066, 8954, 29656, 13471, 10195, 3069, 8237, 6222, 23470, 26426, 8996, 23228, 12601, 10632, 16221, 9880, 709, 13014, 14656, 8205, 9356, 7518, 26485, 10545, 21077, 23815, 21852, 7173, 18456, 7688, 24374, 14817, 15693, 6050, 25509, 20864, 23924, 29786, 15976, 2110, 9379, 14739, 5580, 13801, 14356, 25746, 5743, 16715, 16513, 2530, 12310, 29485, 13438, 16035, 19474, 1693, 704, 26020, 14417, 2453, 15439, 4296, 21647, 7538, 17958, 7664, 22068, 15630, 25038, 7897, 21543, 16174, 16850, 21377, 3492, 8130, 19839, 6418, 3868, 15714, 7191, 20566, 4371, 4438, 9526, 25627, 5198, 5615, 23783, 28515, 5406, 29552, 21169, 8937, 14131, 29843, 6759, 25987, 14992, 16426, 3266, 7010, 29664, 18357, 17983, 3863, 969, 1021, 5655, 25166, 2535, 17487, 27265, 12594, 18872, 17642, 7498, 5380, 6592, 24409, 23265, 20132, 1535, 2067, 4153, 21035, 29072, 15158, 12491, 26080, 757, 10340, 4591, 29635, 1187, 9375, 12582, 4429, 7196, 27759, 19061, 18210, 5803, 3543, 5321, 4012, 10031, 10526, 479, 28361, 18573, 7206, 6552, 26496, 2454, 17989, 26360, 1897, 11104, 10166, 7390, 10733, 8816, 20094, 6119, 14004, 23857, 15850, 13683, 26552, 22042, 15638, 8072, 13035, 5947, 4616, 2654, 25579, 11096, 8891, 15020, 11531, 18400, 19977, 11026, 13586, 10119, 26930, 12382, 20877, 24064, 23996, 12087, 14499, 5648, 21171, 21777, 29448, 4100, 4138, 12943, 24448, 1115, 9528, 10636, 9689, 2203, 23978, 27165, 4409, 19451, 28221, 928, 28603, 13750, 1583, 14898, 5016, 17747, 22008, 12410, 16645, 953, 6905, 952, 6915, 22550, 9940, 16713, 24955, 23863, 8705, 20578, 5189, 20337, 16639, 1910, 1584, 8552, 1158, 11402, 3548, 27372, 20872, 3795, 10774, 15862, 28345, 18432, 3961, 16755, 17187, 3640, 4886, 20555, 15876, 13637, 3463, 29278, 3190, 28428, 12469, 24355, 4266, 19759, 27447, 877, 12769, 8627, 23074, 8966, 26331, 8576, 19050, 17739, 3928, 16450, 6577, 3174, 25713, 1777, 10378, 11899, 11097, 26412, 7367, 29835, 5484, 14805, 14593, 7724, 126, 25151, 28811, 798, 7060, 5679, 16628, 1338, 19559, 17242, 18801, 16246, 20038, 17436, 21137, 22100, 563, 23381, 4376, 10814, 2976, 17149, 24317, 1558, 13968, 13795, 9098, 5098, 21517, 13087, 8584, 18115, 23722, 27704, 16590, 10711, 4131, 11700, 25355, 28039, 13550, 16779, 18945, 8882, 1098, 19558, 8817, 26474, 15057, 27910, 28269, 20855, 6455, 4260, 29360, 22568, 25265, 25027, 11854, 28483, 18637, 13346, 19518, 2771, 8057, 2103, 9176, 29351, 4235, 14816, 23225, 7978, 28726, 1820, 18802, 6806, 29386, 25647, 28467, 25931, 8823, 27219, 21686, 14597, 20168, 18686, 20787, 4043, 14676, 11716, 2426, 6730, 4555, 26753, 13576, 24318, 4096, 25790, 9396, 27271, 16291, 8347, 28828, 14264, 26482, 29125, 1813, 16120, 15918, 26704, 9931, 27586, 26786, 749, 11187, 9490, 13069, 26613, 22066, 2929, 2374, 17249, 8967, 7007, 1142, 12213, 6188, 15740, 2171, 28019, 15721, 25423, 10038, 4366, 24483, 26716, 6695, 14319, 17472, 26743, 7800, 571, 18575, 29918, 26259, 2707, 27479, 13546, 29876, 7106, 26036, 7566, 2158, 13276, 19151, 9462, 6566, 24534, 3639, 9829, 26997, 21641, 8254, 24938, 3918, 19141, 28500, 6851, 19167, 1431, 3991, 21649, 20183, 12985, 12060, 7937, 24044, 27662, 28570, 8770, 10807, 23203, 27537, 22176, 15924, 1824, 19976, 17324, 11692, 18377, 26548, 1775, 4793, 24830, 20890, 12648, 3563, 3745, 2992, 5400, 22866, 20488, 1677, 22595, 29939, 25378, 29605, 12570, 4694, 21415, 12949, 5100, 12752, 23073, 22346, 1730, 21818, 7605, 26158, 20839, 615, 19413, 12721, 7464, 22787, 26572, 21284, 2731, 16726, 18463, 4125, 27887, 24507, 13589, 10978, 10768, 6121, 20761, 21144, 5937, 28087, 26918, 10850, 4361, 799, 19443, 18695, 28111, 13954, 27775, 21523, 4726, 2605, 13254, 23245, 5582, 8406, 10184, 15482, 17855, 28400, 11368, 6300, 29123, 3246, 17757, 27797, 4948, 4200, 24949, 3384, 9456, 13846, 7217, 25860, 2853, 4827, 3381, 12609, 138, 24978, 6115, 29038, 11203, 26422, 19301, 6911, 13930, 29517, 28114, 23153, 10333, 4332, 3180, 18972, 15137, 27274, 18061, 14171, 14854, 12528, 11929, 6679, 7931, 8211, 14398, 2790, 19824, 5599, 23752, 2702, 21546, 22215, 14148, 19693, 27193, 2705, 12031, 8220, 6379, 13384, 12508, 19096, 16028, 19123, 20856, 6943, 14220, 2925, 15597, 1485, 10704, 6676, 8356, 8453, 23066, 13613, 19279, 9795, 6952, 29563, 25110, 476, 25104, 22432, 14659, 23639, 15986, 10284, 6366, 3106, 24394, 16457, 25385, 398, 13602, 21342, 15478, 13239, 15771, 115, 14005, 3730, 4137, 1155, 12690, 24437, 27320, 4598, 23810, 5296, 5741, 12210, 29036, 9165, 20474, 22693, 3902, 7975, 25777, 1554, 18383, 7373, 17996, 16793, 3879, 4270, 13962, 12373, 27444, 21931, 19669, 23893, 29628, 29846, 1838, 24346, 17304, 23831, 11828, 17156, 8501, 13054, 25040, 20823, 10996, 5926, 13449, 10181, 13452, 7284, 20862, 27100, 23744, 22257, 3164, 11540, 21222, 1344, 19129, 14537, 22611, 26155, 27090, 28807, 16473, 23679, 28354, 18483, 26689, 13016, 17818, 4169, 5641, 6439, 20050, 15007, 29802, 4679, 7496, 22891, 13059, 28445, 16446, 11466, 21783, 3799, 23037, 9168, 15389, 26488, 7883, 840, 16263, 7651, 916, 7923, 5442, 4650, 16137, 29964, 23156, 7436, 11721, 24572, 4930, 14725, 11554, 21354, 12062, 23195, 17981, 2342, 5293, 29400, 27352, 10717, 24473, 28390, 7169, 11288, 26484, 10582, 3307, 5208, 27451, 11238, 14249, 3388, 10435, 5476, 14993, 12574, 16005, 4880, 10014, 12897, 441, 23734, 20929, 19486, 18869, 18779, 20918, 7231, 21943, 14155, 5250, 26461, 14437, 1946, 27518, 6849, 24894, 16029, 6159, 11663, 19032, 22126, 8802, 17851, 28504, 26865, 5626, 4835, 10341, 23088, 28566, 21593, 29603, 28179, 6457, 10343, 13376, 25521, 69, 14831, 23226, 13283, 17067, 18045, 3621, 29071, 4362, 20214, 29683, 8680, 27873, 19311, 2735, 19203, 17160, 25065, 25786, 4861, 7451, 18427, 23977, 1691, 9420, 25644, 15524, 3594, 20225, 12135, 21279, 29286, 21086, 8199, 16583, 24689, 17616, 13998, 3464, 9620, 23560, 10052, 24137, 23889, 8740, 12994, 21335, 3099, 977, 24256, 20021, 19062, 29913, 19004, 14303, 22581, 5560, 20820, 22026, 11780, 17523, 29431, 13822, 433, 20786, 27954, 16363, 11221, 8825, 3458, 27999, 16000, 23207, 3207, 26726, 10681, 29340, 10494, 10736, 29807, 20942, 24399, 22555, 15018, 16567, 9953, 16330, 8451, 5996, 14325, 4877, 14191, 25727, 26574, 13204, 21018, 10096, 15674, 8218, 4259, 29723, 2296, 15031, 12330, 9119, 8361, 20384, 13836, 25049, 24401, 5235, 16425, 10217, 7892, 103, 16622, 7189, 16436, 18334, 12824, 9355, 4873, 22655, 16784, 19431, 12128, 16703, 12360, 10183, 1330, 25186, 24466, 19040, 16811, 4844, 15552, 20923, 17354, 18931, 10349, 20432, 2891, 5287, 18047, 3686, 7246, 3838, 13359, 17542, 17605, 22115, 24232, 12074, 4384, 25101, 9759, 10441, 2854, 21363, 16382, 9784, 5724, 10646, 25159, 4989, 16782, 10660, 15847, 1262, 27656, 22361, 22694, 16640, 7078, 18669, 9617, 16468, 19698, 16767, 24570, 18150, 8511, 10874, 12475, 20644, 18895, 17575, 4217, 18742, 6049, 25654, 22321, 13214, 24301, 17728, 7896, 9650, 4839, 11112, 17540, 6914, 19667, 13191, 16852, 19722, 27312, 28242, 3649, 23895, 15972, 25915, 12302, 2308, 8467, 11042, 497, 11755, 18126, 26669, 23862, 20667, 5563, 2062, 22350, 12932, 11175, 11155, 2744, 7530, 27894, 20593, 19344, 15477, 5283, 18770, 19600, 23635, 3456, 18971, 9809, 20394, 9357, 24874, 24704, 14108, 25284, 15925, 28291, 16178, 18820, 12354, 11576, 18788, 29690, 9492, 5842, 18517, 21258, 5114, 5104, 11032, 14074, 26119, 5206, 25422, 17142, 2902, 6116, 17185, 21206, 5680, 20756, 19550, 26560, 7638, 19225, 16072, 1476, 8748, 22027, 28631, 21960, 9074, 2998, 5325, 10576, 25709, 18862, 17568, 20888, 8507, 25446, 4573, 25313, 27758, 8491, 28267, 6558, 22624, 8073, 28360, 20413, 4337, 8081, 9579, 5934, 16421, 1225, 3001, 7376, 24477, 26992, 28914, 619, 28058, 19408, 20546, 23318, 22499, 5105, 4782, 19880, 10150, 16996, 24527, 29752, 12537, 4855, 16396, 9866, 27788, 27124, 8297, 20387, 9529, 9309, 18147, 5784, 11847, 11638, 12070, 8276, 14425, 3244, 17115, 6862, 1972, 9200, 8934, 15557, 29043, 22801, 8727, 3301, 15373, 20431, 573, 2024, 19978, 12764, 9251, 16518, 9974, 19, 14036, 17461, 29667, 21411, 19044, 29079, 10034, 1147, 9140, 13410, 5621, 28048, 21458, 14458, 5102, 16099, 20396, 16716, 24298, 523, 9873, 4558, 19510, 25331, 26859, 4921, 15873, 26338, 26651, 5837, 25585, 6187, 21654, 1397, 18557, 11049, 23552, 8441, 21822, 27218, 7635, 8551, 5792, 10782, 26089, 10070, 1116, 28793, 17858, 4554, 23693, 17099, 28318, 26125, 1641, 26620, 11963, 22921, 1549, 20674, 16142, 4250, 19848, 25660, 26160, 18468, 3416, 24006, 15736, 17664, 11890, 9700, 18812, 5419, 3993, 8136, 27709, 1638, 356, 14263, 16377, 8858, 20306, 8319, 17439, 27681, 10109, 16234, 11080, 14346, 4496, 11674, 14720, 2753, 9639, 11130, 16835, 4440, 6220, 15969, 10199, 25242, 12903, 818, 2566, 10479, 11174, 6824, 16769, 477, 10041, 694, 9128, 7202, 23866, 3500, 4980, 317, 22447, 10668, 1596, 3986, 17888, 15229, 24856, 25677, 8782, 23554, 17359, 12915, 10880, 16637, 17319, 9516, 26124, 6532, 22220, 25688, 8269, 464, 28215, 12839, 10097, 1337, 3075, 19081, 1452, 706, 28561, 27867, 14863, 28632, 20825, 21422, 14110, 29878, 22090, 11995, 18365, 3373, 25792, 1944, 6844, 24817, 25188, 22981, 20881, 7773, 25326, 19023, 16789, 17314, 111, 16858, 6383, 23159, 28508, 4115, 7706, 13940, 9158, 14946, 18049, 26618, 25839, 18166, 24119, 26194, 7959, 29941, 4898, 17685, 10149, 2591, 7081, 3146, 24521, 28116, 19450, 5806, 12336, 9180, 20860, 13579, 22979, 12149, 7473, 8040, 28362, 1114, 3945, 26054, 2407, 23643, 2355, 21946, 20713, 18864, 25008, 6065, 27603, 14748, 26642, 28556, 18098, 6927, 27882, 10976, 5412, 17761, 21233, 27323, 8306, 13488, 24425, 17223, 24046, 6638, 3238, 21235, 682, 25707, 2235, 3644, 6298, 20008, 19688, 28876, 21111, 3419, 3705, 22696, 21685, 3358, 13792, 314, 28649, 6048, 4959, 15653, 6501, 15345, 19349, 14460, 5985, 20193, 29209, 18528, 6853, 23954, 11956, 27742, 13043, 4253, 26555, 6980, 16111, 26926, 18507, 28545, 10530, 10028, 10004, 9134, 1793, 9125, 24535, 5862, 5089, 18009, 29060, 15216, 19159, 28214, 8450, 16908, 7023, 949, 16765, 9902, 20827, 20505, 3453, 28382, 3794, 11364, 26050, 24934, 12081, 2492, 21005, 20983, 25013, 11680, 24264, 28689, 23461, 26678, 8908, 8649, 28772, 28487, 23108, 2385, 6120, 4801, 24977, 10471, 19237, 27524, 28473, 27008, 8266, 7338, 12821, 1427, 19504, 23805, 859, 1514, 987, 5888, 28411, 27768, 10361, 4039, 24621, 903, 20153, 24797, 29066, 6467, 1708, 25718, 11267, 3869, 5642, 26314, 490, 17110, 17176, 20619, 4539, 9111, 3741, 25716, 10258, 20521, 28714, 11503, 25788, 19513, 19012, 17381, 6289, 13521, 12990, 1235, 5497, 19613, 26942, 17595, 27185, 7652, 21181, 19352, 3430, 14443, 10356, 22797, 5523, 18661, 27109, 11839, 17581, 7539, 11111, 27472, 14838, 17741, 26401, 6397, 13559, 15157, 2511, 19046, 2125, 18810, 18951, 15844, 27094, 14348, 8651, 21755, 29834, 7051, 27935, 3694, 9981, 18422, 1435, 23486, 25248, 2111, 21096, 7322, 370, 21024, 1122, 10469, 2310, 23729, 21806, 1390, 20485, 17573, 26902, 21782, 1896, 25678, 29447, 3536, 28423, 16720, 1306, 16444, 3719, 9684, 11523, 3600, 1302, 717, 15022, 21582, 2950, 9816, 21366, 12699, 1251, 10093, 19077, 28752, 5686, 16222, 6527, 26495, 23423, 13960, 1298, 14205, 15468, 6568, 5633, 3009, 16913, 22752, 2864, 2224, 9080, 13023, 9825, 26382, 595, 29822, 5239, 23243, 16220, 11751, 17874, 11120, 2134, 13383, 3608, 6748, 14306, 22327, 17848, 17889, 7558, 19379, 23595, 25240, 28917, 20976, 1424, 11103, 18809, 22192, 29657, 3137, 15033, 22399, 18857, 27300, 13790, 8700, 21948, 5524, 14150, 2974, 11332, 22222, 28112, 27204, 2811, 25593, 15650, 2370, 2583, 18451, 1150, 12129, 3933, 21583, 23571, 23572, 10357, 12875, 5867, 29782, 15378, 6879, 9018, 25306, 11447, 5878, 24886, 29504, 12815, 11796, 20962, 12177, 12461, 27776, 15116, 28156, 23712, 24777, 15570, 17289, 15961, 16702, 23860, 12447, 25879, 8512, 5695, 24731, 2431, 20768, 4232, 16841, 23779, 10942, 25485, 13855, 17645, 4290, 13841, 17370, 3231, 21322, 9775, 20791, 12532, 28562, 5052, 3650, 1767, 8261, 1615, 3380, 8152, 16946, 17730, 29033, 23721, 14028, 21369, 14886, 25562, 22171, 23816, 20246, 11262, 6631, 1639, 9213, 9162, 29794, 11266, 16069, 23048, 29385, 13530, 17352, 28328, 18973, 28220, 9997, 26096, 12048, 22335, 7707, 11807, 6157, 10974, 4428, 12896, 13379, 13056, 29896, 12558, 3671, 20617, 14505, 3512, 833, 28927, 4191, 6602, 17169, 21495, 19318, 20765, 8755, 26775, 6978, 20653, 27268, 18226, 12805, 27445, 15394, 10193, 1849, 17614, 2238, 5259, 18305, 24189, 12977, 4568, 27914, 26352, 17576, 3760, 26815, 11018, 119, 27231, 3811, 27523, 9772, 11370, 28743, 11691, 20609, 21715, 4404, 27155, 6206, 25282, 15742, 514, 271, 29308, 8328, 8358, 7483, 29921, 21088, 8779, 27129, 8733, 11758, 19156, 9634, 15327, 27245, 940, 21750, 8663, 27334, 5709, 22394, 15764, 1345, 22454, 19265, 9690, 1802, 19300, 4917, 23917, 17712, 14396, 10659, 9082, 8006, 27650, 9512, 20085, 8011, 869, 4377, 18627, 20501, 10960, 6583, 29379, 2042, 16591, 8852, 28839, 26713, 12530, 19506, 29804, 27993, 26133, 9301, 23853, 28948, 20034, 11010, 26803, 17128, 18737, 6756, 22598, 1724, 27449, 47, 14172, 1770, 23557, 21136, 6249, 23517, 20669, 1137, 2984, 16585, 7489, 25844, 7511, 21075, 13240, 3016, 13899, 20468, 7533, 24146, 3676, 16432, 5273]
