# Supplementary material for: Improving drug–target affinity prediction by adaptive self-supervised learning
Source: PeerJ Comput Sci. 2025 Jan 3;11:e2622. doi: 10.7717/peerj-cs.2622 (PMC11784864; doi:10.7717/peerj-cs.2622)
Supplement: Supplemental Information 1 [file peerj-cs-11-2622-s001.zip › cs-103278-cs-103278-ASSLDTA/data/davis/folds/train_fold_setting1.txt]

[[1483, 18097, 11736, 16204, 2085, 2144, 943, 18735, 10666, 2157, 12561, 20525, 19925, 7777, 20559, 21935, 4774, 10742, 5030, 9424, 21135, 7336, 3556, 16633, 29640, 15363, 24722, 29131, 27290, 16090, 7091, 9371, 6839, 7677, 14768, 23588, 15871, 28700, 20865, 24128, 26480, 7924, 5313, 5790, 15136, 2208, 29459, 27047, 24623, 19879, 6324, 21167, 14092, 23362, 22368, 3668, 28591, 169, 3462, 28424, 14003, 11748, 24049, 16819, 24465, 6376, 2859, 27101, 285, 24314, 8380, 20406, 26652, 5197, 1699, 11229, 11169, 13633, 10823, 3220, 29322, 12546, 10090, 10919, 25789, 11762, 8330, 27078, 24544, 7273, 26896, 20699, 1634, 12374, 10546, 15328, 1933, 21396, 26463, 20665, 26046, 9592, 14872, 18263, 17396, 1428, 7240, 9559, 17293, 21552, 12305, 18188, 27399, 15307, 11568, 29719, 2097, 16643, 13547, 29048, 20834, 11670, 21704, 27687, 7500, 853, 6761, 17021, 23649, 11626, 10076, 6657, 28469, 12689, 22106, 8709, 4431, 13590, 20231, 26840, 14887, 18818, 906, 29620, 28342, 20637, 25511, 29193, 15220, 18587, 6219, 15188, 20740, 22831, 20228, 25259, 19581, 3446, 18218, 17473, 10729, 18385, 29877, 28414, 10562, 954, 10273, 6212, 7710, 27299, 4582, 26430, 9064, 6478, 393, 10541, 14585, 8301, 22925, 13128, 14342, 23891, 23021, 3689, 29013, 4872, 20046, 11004, 24577, 28647, 11145, 19796, 17271, 24074, 20998, 13496, 12332, 3508, 29109, 7197, 27630, 13326, 11053, 25768, 22654, 4126, 28538, 13304, 5521, 15383, 18783, 80, 11682, 13815, 3489, 15432, 24, 29850, 21026, 5090, 19606, 13321, 29968, 23833, 2487, 29147, 19702, 5940, 28408, 12399, 9913, 12422, 17239, 96, 22001, 10445, 26700, 3323, 14489, 29645, 14845, 16598, 11034, 10480, 26812, 27086, 11713, 29859, 28141, 27705, 27903, 23027, 16501, 17467, 5500, 26827, 24487, 7044, 13168, 13655, 22927, 16554, 17391, 7122, 27694, 16641, 8910, 10923, 1965, 5502, 27669, 7911, 25489, 13046, 13145, 5246, 27061, 15290, 2411, 1711, 8754, 22235, 5166, 15752, 5763, 21938, 22560, 19994, 15520, 11464, 19630, 3627, 19126, 15465, 21977, 5119, 28163, 29584, 15163, 12888, 15641, 28298, 3699, 29724, 20343, 14245, 24743, 1043, 15003, 397, 25094, 22051, 12811, 15867, 11363, 18822, 21571, 6525, 4202, 22223, 27553, 1334, 8289, 18782, 22722, 21246, 645, 10362, 21442, 19280, 11440, 26245, 22111, 12277, 5155, 14174, 13627, 9860, 14202, 24480, 6445, 3823, 26756, 26977, 18083, 18974, 18638, 10079, 6234, 26377, 9571, 28009, 2677, 4693, 4829, 24338, 12489, 12154, 22317, 23407, 21287, 19588, 384, 24336, 13457, 1472, 28639, 4753, 5467, 26095, 21168, 919, 20610, 12723, 29146, 7815, 13367, 10062, 11200, 23743, 7979, 13952, 14512, 168, 10253, 22887, 27738, 161, 19762, 16843, 1649, 14109, 3098, 22483, 27957, 18806, 27484, 16097, 2849, 5827, 7311, 2850, 27350, 15076, 1353, 28548, 15651, 25169, 24963, 5955, 5471, 10838, 29086, 1096, 13079, 2824, 13519, 14787, 16808, 1421, 17397, 21493, 28410, 14236, 11903, 14031, 3113, 9647, 4706, 16007, 14596, 3581, 27034, 11227, 17274, 12759, 19691, 14919, 26069, 16440, 19944, 3544, 311, 733, 19310, 11545, 4300, 29115, 6134, 6372, 20623, 21984, 27633, 12160, 25163, 23989, 5555, 17565, 9905, 28758, 19412, 26102, 18503, 27213, 29239, 26121, 29734, 24909, 15297, 15370, 11818, 2034, 1362, 6258, 13249, 27655, 5297, 7470, 12292, 21028, 281, 19632, 4397, 18369, 23655, 21949, 21420, 2793, 12670, 2663, 27272, 9817, 22338, 4648, 29849, 29760, 18176, 26690, 5147, 14494, 15291, 29549, 13712, 25487, 25182, 692, 6315, 4097, 28893, 1146, 3193, 25889, 5097, 20496, 5879, 12474, 5597, 11555, 29965, 8422, 5440, 29983, 22201, 3215, 23004, 22470, 1581, 12866, 11991, 12350, 1529, 5590, 15180, 1317, 4273, 4466, 4147, 568, 21891, 1658, 24275, 24578, 20605, 25551, 16831, 27517, 17882, 11420, 8286, 14789, 4928, 24553, 5871, 2412, 10065, 19166, 16652, 22362, 27575, 1891, 9870, 15166, 26378, 24703, 5539, 8947, 28455, 27859, 4854, 426, 21752, 20059, 19806, 11214, 8836, 28322, 23285, 8159, 6889, 5168, 26824, 22788, 9415, 26455, 26358, 4955, 4773, 26172, 24354, 16156, 13821, 1404, 6713, 13834, 11154, 6918, 5730, 17012, 2008, 6152, 2917, 216, 56, 8798, 25704, 9916, 22143, 12161, 26467, 19869, 28320, 1119, 9480, 25749, 4163, 11733, 24129, 14883, 12391, 2458, 16228, 6969, 17039, 24678, 2299, 7813, 21257, 52, 25869, 4091, 26032, 12835, 18621, 13272, 19455, 114, 434, 25903, 22367, 10498, 7138, 9319, 25537, 21600, 28175, 13906, 27696, 2105, 19415, 7950, 15892, 19575, 21266, 14081, 4396, 29926, 10213, 25815, 21407, 8561, 6805, 19187, 19572, 24603, 7913, 11219, 6729, 1008, 18794, 17224, 18306, 27054, 6129, 4815, 13832, 17265, 10557, 16952, 20220, 14709, 17670, 16560, 14240, 22737, 8653, 11455, 14705, 7709, 29357, 23278, 2648, 27594, 5420, 1200, 19885, 10989, 8539, 21616, 2060, 674, 1919, 3216, 14718, 16878, 6595, 9293, 18160, 27661, 20911, 6777, 7332, 9235, 20269, 23326, 29853, 4834, 20285, 7762, 21554, 19735, 13647, 15097, 24831, 2637, 25901, 24888, 19568, 4166, 16297, 28208, 10224, 28065, 15139, 18650, 13251, 22901, 15069, 24255, 14717, 23960, 312, 14233, 28085, 3519, 11798, 10345, 1647, 17566, 8963, 27018, 3610, 19404, 22700, 27464, 20915, 20595, 10108, 3540, 13493, 25623, 6674, 26805, 12392, 18445, 25950, 5831, 19142, 429, 10176, 9717, 23344, 18563, 26639, 29326, 14192, 3005, 2416, 19297, 14099, 22366, 29808, 8834, 5844, 25023, 24012, 9836, 18302, 11516, 3717, 16751, 9386, 22164, 15930, 26333, 12849, 8734, 22229, 4501, 15745, 21700, 9072, 6838, 28231, 29177, 26814, 27276, 14804, 26446, 11280, 17891, 29872, 2196, 29315, 2311, 4875, 17260, 24992, 27917, 23102, 5049, 16763, 21139, 5201, 11413, 234, 24504, 11988, 6614, 11795, 27811, 2496, 10658, 7002, 8272, 14394, 26624, 2777, 18243, 6549, 8843, 501, 7697, 22291, 28920, 26179, 6858, 26960, 24903, 12040, 11395, 7831, 183, 27844, 23439, 14604, 13341, 2304, 29006, 21150, 27617, 7, 6529, 5231, 3537, 390, 5542, 23035, 29484, 20953, 7993, 4798, 29489, 27476, 29118, 13809, 23750, 554, 4254, 12283, 1022, 22812, 25064, 22939, 530, 24122, 10100, 26725, 1962, 14824, 23330, 2995, 2403, 27446, 6044, 29630, 19957, 4436, 6460, 19051, 26271, 8260, 16933, 25939, 9800, 11989, 20217, 27989, 2086, 1885, 1408, 20443, 11532, 10614, 24245, 14710, 23808, 1203, 7537, 13729, 1368, 21401, 27043, 20701, 15184, 12218, 9505, 5714, 14983, 21923, 6038, 17262, 25198, 12176, 14504, 26395, 27441, 2039, 16296, 2404, 25210, 8178, 20529, 8485, 9979, 18454, 26754, 10783, 26131, 18819, 23513, 28197, 13879, 23466, 15585, 6286, 23231, 5066, 12131, 29318, 27720, 23469, 8438, 16270, 1970, 19524, 27387, 15943, 20693, 19887, 4207, 6521, 14012, 16307, 20557, 18393, 26816, 9026, 21042, 6896, 14442, 12319, 9443, 21594, 9666, 4353, 3946, 12719, 11561, 20466, 20385, 26653, 294, 310, 10506, 6670, 19685, 13436, 20775, 20245, 14034, 20587, 11257, 2145, 23168, 27929, 11975, 15401, 9656, 1276, 24660, 5109, 5634, 14704, 1880, 17137, 24381, 22232, 16105, 2418, 6321, 29663, 15964, 23627, 19288, 4969, 10961, 2933, 29074, 18153, 5630, 14672, 544, 18331, 14188, 18017, 7611, 6909, 2659, 5071, 20338, 15628, 15676, 12431, 21428, 15751, 23170, 5056, 8538, 25037, 22855, 20616, 18192, 11586, 12440, 16132, 15872, 159, 23497, 2274, 232, 13740, 6961, 14777, 12125, 2051, 13134, 16042, 22204, 10206, 2257, 10045, 5854, 20729, 5586, 16153, 28899, 25997, 15030, 21409, 28222, 8835, 3424, 12381, 20023, 14344, 14473, 17589, 10171, 19897, 25812, 11302, 24859, 12152, 18461, 24436, 26321, 15287, 8563, 6750, 20776, 17592, 24158, 29589, 25351, 3542, 6988, 21276, 21457, 20005, 25291, 28246, 850, 26127, 1336, 3596, 2349, 16974, 17949, 1188, 25156, 3729, 8018, 24807, 16506, 14630, 16162, 20778, 4658, 4199, 27843, 19424, 25050, 13113, 23541, 29264, 28077, 21560, 29647, 22561, 12716, 6308, 3036, 8984, 15217, 1915, 14366, 2957, 19104, 23518, 2396, 17155, 19125, 6822, 29474, 3842, 29024, 691, 29442, 29456, 8761, 24117, 12164, 7775, 4415, 2045, 17613, 22760, 22742, 15130, 23943, 4979, 19922, 24067, 2915, 14304, 25606, 21909, 17060, 3392, 11936, 20074, 5015, 24734, 11492, 16864, 23697, 25280, 16368, 1996, 20804, 6590, 22356, 18716, 26837, 26763, 4530, 18415, 8248, 28506, 11205, 4145, 1407, 14991, 19454, 440, 23713, 3941, 24673, 14737, 19134, 2092, 21728, 19452, 3346, 2776, 16947, 26001, 29202, 27115, 8589, 16847, 27941, 17394, 29892, 15026, 13539, 8213, 17594, 2814, 20615, 17892, 16799, 11572, 335, 18354, 22585, 7127, 28978, 26210, 19183, 5874, 8155, 25085, 24230, 19099, 11100, 13994, 19367, 11324, 3927, 4130, 19388, 19102, 11226, 3423, 26327, 20204, 5413, 13522, 11652, 18426, 435, 22548, 3374, 1228, 2056, 7613, 53, 9203, 28884, 26698, 10760, 12261, 15863, 29555, 13685, 24029, 9644, 14727, 25416, 28108, 12375, 18204, 4352, 26025, 14615, 25254, 6345, 3104, 25406, 14139, 11596, 4307, 27183, 5074, 17927, 21896, 23484, 8273, 5118, 6123, 14044, 17926, 25583, 26481, 10385, 14559, 18566, 375, 21443, 21355, 3636, 26122, 13578, 5685, 4365, 25752, 13319, 21614, 25343, 19661, 27023, 20057, 20103, 19833, 23389, 26905, 3488, 22870, 18696, 29836, 11672, 7175, 26797, 23268, 15967, 13479, 26190, 22549, 3889, 21038, 17853, 14206, 25833, 3591, 9007, 20726, 10094, 19717, 8683, 4713, 503, 10301, 13959, 26146, 15574, 737, 5234, 18855, 2073, 16887, 2876, 26761, 7135, 1206, 21238, 27512, 18860, 14129, 2138, 11912, 5177, 24658, 25717, 17505, 23082, 18183, 25933, 17347, 26980, 19769, 16489, 15770, 13802, 23999, 27470, 17307, 5997, 8167, 8579, 17020, 9734, 5135, 20096, 4621, 28466, 27459, 23983, 10379, 27397, 21406, 4184, 5073, 16130, 25348, 2401, 20876, 4400, 23109, 3263, 9488, 25542, 6408, 22573, 8185, 12728, 3195, 25819, 1542, 24353, 1202, 19627, 15988, 1675, 24010, 17001, 13534, 30044, 14001, 14221, 14791, 22302, 8565, 19144, 12807, 21820, 1332, 5943, 11, 12037, 12026, 18803, 19321, 1324, 18957, 19460, 1313, 21738, 22375, 13281, 11707, 29642, 4458, 15189, 13226, 21068, 18582, 28507, 9048, 21243, 20840, 4245, 23116, 13944, 23880, 14952, 13632, 16087, 29541, 14041, 25245, 7245, 10297, 29110, 9414, 4778, 5423, 12509, 26044, 22128, 26205, 29296, 1889, 20329, 23341, 23103, 26414, 15104, 18053, 5332, 16251, 4611, 9155, 8812, 5126, 15554, 29076, 26503, 7886, 3032, 24369, 478, 19916, 27905, 7316, 5814, 29200, 1943, 9395, 9746, 1465, 1491, 9938, 1752, 24302, 21087, 24960, 23009, 6542, 11880, 10475, 17673, 6011, 7362, 8262, 22517, 12710, 28051, 6864, 21757, 8063, 29758, 1960, 18743, 22506, 9381, 27527, 27522, 27931, 18313, 125, 28826, 2427, 24190, 475, 21559, 20853, 19503, 450, 21513, 29248, 19010, 20811, 4212, 2360, 19274, 3465, 4514, 9398, 7342, 3101, 18589, 3679, 29631, 27932, 28401, 25300, 9954, 28784, 29297, 28586, 1216, 2667, 24737, 19622, 19396, 9903, 14799, 7547, 3205, 20236, 13162, 20524, 13973, 26182, 3852, 10956, 9493, 27260, 20163, 25267, 1089, 23932, 15248, 17802, 5650, 13663, 8596, 20400, 29008, 4931, 23227, 6456, 15205, 14286, 29790, 23059, 20403, 24772, 21572, 20402, 7832, 9906, 17647, 28102, 21292, 11565, 5614, 20341, 28527, 23438, 6067, 3942, 21277, 14572, 23956, 17714, 11083, 24140, 29113, 16293, 25428, 17125, 29581, 3240, 17081, 23137, 7949, 8633, 3043, 652, 23913, 3769, 21400, 23826, 22069, 5671, 21403, 26234, 28801, 18388, 2551, 4287, 29914, 22433, 6164, 7509, 2863, 14211, 4620, 14940, 25899, 1712, 29300, 4508, 17026, 15713, 19494, 7409, 27381, 12642, 26688, 10727, 2527, 19406, 24220, 6167, 28513, 3490, 29971, 9611, 10402, 8868, 25080, 8126, 26101, 22055, 26623, 26213, 5891, 27309, 18466, 27395, 26450, 11817, 12024, 14670, 22676, 4021, 30050, 19207, 7681, 22894, 14401, 5291, 28541, 9550, 8638, 22303, 12983, 8400, 2500, 23719, 6138, 4136, 9054, 17787, 27064, 16347, 9670, 16460, 10713, 23668, 17084, 9869, 9720, 14047, 2827, 1417, 28443, 23856, 3088, 20436, 28737, 20712, 26509, 16256, 20742, 15433, 26323, 21057, 16004, 2084, 2367, 305, 8247, 28891, 6801, 7463, 10185, 13426, 28136, 9865, 2160, 23192, 26541, 7215, 19670, 10126, 12620, 6880, 18229, 25052, 29269, 5813, 17127, 15198, 4424, 6096, 10860, 26268, 18037, 12111, 18866, 6690, 14438, 5210, 9447, 2945, 8024, 7318, 9553, 12341, 23194, 13093, 28446, 8646, 23708, 8277, 26224, 18372, 29260, 22299, 10334, 18842, 23067, 20743, 1826, 14197, 6153, 24293, 23058, 8610, 22309, 5519, 8488, 30034, 20944, 9325, 7720, 14326, 15304, 26334, 14548, 22301, 27207, 14399, 1280, 8293, 25868, 4919, 15689, 11007, 29473, 12820, 28236, 21282, 8154, 15438, 9638, 26459, 5858, 5693, 17884, 15339, 5432, 3280, 28265, 19772, 1181, 8085, 5059, 16555, 10641, 13890, 13839, 24090, 2701, 22701, 2524, 3108, 2183, 5751, 4581, 21318, 24475, 20421, 12917, 16434, 12134, 17700, 20142, 3170, 4967, 21460, 5838, 11193, 5000, 9750, 25256, 17116, 5951, 15957, 7234, 7230, 19926, 23435, 9399, 16355, 11369, 26729, 15899, 20922, 17373, 19891, 16992, 13818, 7752, 6207, 16335, 4074, 17356, 23881, 2513, 13621, 27258, 25450, 22316, 16476, 27029, 9299, 6781, 7816, 7568, 20684, 8946, 17936, 9008, 25685, 27934, 20098, 11552, 9674, 26005, 27863, 15039, 2397, 23836, 7265, 28797, 18148, 1598, 18375, 22288, 4512, 15084, 4367, 24021, 17490, 9695, 14661, 12957, 5392, 29497, 13856, 25863, 6597, 12198, 4267, 10587, 15149, 22566, 11867, 9107, 1504, 22721, 7454, 21209, 5226, 9218, 19509, 5770, 20830, 16638, 9709, 17995, 20570, 16318, 1715, 2348, 18423, 399, 17913, 27279, 20029, 24948, 20349, 7181, 4481, 14175, 23276, 11870, 2608, 17895, 16353, 26357, 4269, 9707, 26445, 21434, 13345, 13888, 14157, 15489, 19505, 3341, 11767, 4422, 22162, 5701, 11373, 16076, 4150, 8039, 27556, 14558, 13737, 16, 26308, 16941, 11359, 15387, 15573, 12783, 1679, 12472, 9407, 23139, 9539, 23411, 28806, 12647, 12045, 21278, 20232, 23551, 17336, 28397, 15675, 101, 24002, 3860, 14758, 5496, 23122, 22418, 14368, 9292, 3979, 8252, 18219, 21352, 11484, 26578, 15669, 29363, 6395, 4128, 7989, 21596, 3309, 2838, 20333, 26878, 8445, 8690, 14719, 24794, 20185, 11384, 12217, 19487, 24610, 431, 22344, 2433, 24221, 13066, 6669, 29840, 23998, 19244, 9827, 29747, 7061, 29957, 9021, 25742, 3327, 13335, 17797, 23952, 7372, 24708, 3403, 11016, 18129, 20463, 22405, 23174, 9006, 23106, 14118, 8631, 17139, 23620, 16856, 28931, 17146, 27607, 11740, 27773, 27095, 24533, 23400, 22482, 23447, 26715, 14914, 4560, 14847, 26026, 24217, 26748, 22476, 27717, 11937, 14215, 1176, 12991, 6175, 5534, 21462, 16257, 15911, 8866, 15342, 7771, 9831, 2327, 23163, 6299, 7024, 15313, 8427, 5507, 12614, 5817, 16707, 20351, 3294, 2283, 3386, 7702, 7859, 24875, 8430, 10872, 6377, 24303, 5755, 18199, 19681, 8402, 19359, 8353, 2819, 14452, 18076, 21993, 15182, 21688, 16741, 2955, 4349, 1153, 22010, 9471, 12077, 20191, 12123, 13817, 20196, 6412, 10167, 20194, 7516, 12215, 2419, 8570, 5393, 17206, 8367, 14743, 7990, 1622, 4392, 17530, 3752, 22465, 2825, 21268, 17970, 13122, 19847, 25204, 3249, 27946, 11763, 15078, 25611, 22024, 2856, 15586, 17784, 21484, 19924, 10763, 28986, 25697, 28650, 25735, 20259, 5344, 8495, 4528, 11976, 195, 4729, 28016, 540, 5618, 22564, 18085, 10952, 12777, 19429, 15451, 26110, 22649, 18477, 24634, 24666, 15965, 3228, 18980, 1047, 2529, 7699, 12969, 29083, 13614, 9233, 27338, 21980, 3643, 7088, 7828, 5656, 705, 5414, 6930, 14622, 20799, 5863, 14428, 10610, 2166, 10408, 929, 20253, 18807, 20064, 3846, 24928, 7939, 5690, 11178, 24248, 23345, 11725, 21528, 24650, 26088, 13604, 15284, 14810, 18705, 3363, 16787, 22541, 30032, 9056, 25960, 9433, 17962, 2471, 15804, 2491, 8124, 23931, 27123, 6983, 303, 19703, 13448, 6836, 25404, 11312, 18509, 26427, 27820, 28574, 25386, 14972, 19851, 17284, 13044, 10137, 19652, 17447, 12865, 2228, 22262, 3324, 28120, 15927, 10590, 25855, 4369, 27754, 6074, 5640, 24453, 3148, 8193, 1698, 10882, 17574, 7467, 8890, 23338, 7221, 11584, 5207, 15426, 483, 1285, 25573, 6433, 11068, 20694, 2780, 7956, 15202, 17597, 17680, 18542, 24171, 21581, 27813, 18266, 10779, 4157, 12317, 26635, 863, 6986, 29741, 17430, 10495, 15082, 18190, 19842, 17327, 13667, 9266, 19381, 25147, 5220, 28569, 6088, 5342, 23083, 12063, 22982, 21370, 28582, 11954, 18491, 2391, 2842, 12376, 17131, 10550, 28697, 28206, 7148, 4489, 25140, 10285, 21930, 15211, 10030, 601, 27325, 15808, 15192, 11242, 20745, 24867, 17433, 27246, 2055, 6600, 16699, 15148, 5180, 5384, 11058, 22306, 7445, 7866, 13964, 19059, 24371, 30005, 5169, 20510, 3646, 24706, 16276, 15063, 4331, 947, 4586, 13887, 9587, 2656, 6019, 24089, 19276, 7193, 4992, 25796, 3704, 5159, 2373, 29776, 18240, 10367, 3339, 678, 10513, 19866, 20612, 16352, 26853, 81, 17365, 24058, 5294, 6769, 28184, 24282, 18732, 28223, 27212, 24749, 9527, 10451, 21430, 21306, 20190, 3885, 23854, 10586, 15971, 20449, 17617, 10107, 4688, 3130, 16337, 8982, 9808, 4080, 16677, 26752, 12080, 10423, 15406, 17546, 27787, 29457, 28670, 23796, 18833, 8415, 2027, 7353, 14432, 1707, 26440, 20668, 1456, 29707, 8730, 19100, 8423, 19382, 12742, 123, 21107, 19177, 1719, 20256, 1240, 28025, 22658, 26043, 19700, 4949, 14741, 14633, 12260, 11881, 18052, 17735, 16214, 23705, 26659, 16735, 9327, 9416, 5931, 13421, 16514, 10548, 14962, 10728, 17753, 19560, 21652, 10790, 26238, 9923, 14485, 12118, 15796, 7636, 23829, 4297, 4828, 16215, 24514, 6794, 11482, 7401, 19185, 15081, 27667, 22750, 3951, 15269, 15169, 21849, 15500, 11153, 9000, 2179, 3629, 16666, 2844, 10577, 5007, 4668, 29025, 29275, 10099, 9121, 29655, 10843, 25776, 17000, 9791, 2068, 4717, 10296, 12047, 18603, 26525, 15203, 9544, 24576, 19312, 7391, 22610, 3739, 26141, 23631, 29144, 20941, 12526, 29129, 2338, 3524, 13528, 11534, 23114, 19458, 20514, 769, 27332, 25347, 19323, 8164, 13252, 27425, 8064, 17764, 21108, 6071, 11971, 14798, 15393, 21431, 6511, 24990, 26281, 3561, 25759, 6714, 27337, 7561, 25380, 16762, 6594, 15407, 21419, 7411, 9803, 27510, 11802, 574, 26526, 24860, 21036, 8060, 22202, 20386, 16626, 1727, 8566, 2273, 11320, 9061, 21579, 10308, 19441, 13731, 24844, 28933, 29196, 23298, 22487, 21478, 18474, 10373, 13537, 24253, 29524, 26291, 19048, 16604, 16041, 3134, 29341, 12286, 7906, 22879, 3023, 28673, 13435, 36, 1222, 20706, 17906, 19991, 18100, 21471, 22669, 21626, 8135, 5839, 9561, 14355, 14010, 17077, 28279, 28230, 21741, 17047, 3666, 13332, 16403, 10896, 24159, 6406, 14781, 29374, 4274, 9737, 12096, 3100, 10186, 2106, 27992, 8307, 15015, 11766, 17316, 142, 13893, 11708, 104, 21296, 12244, 25032, 7386, 5247, 20465, 12470, 11593, 8175, 16698, 8332, 16880, 13291, 27814, 17299, 26388, 2580, 8206, 4350, 15502, 10934, 24377, 26263, 26966, 7960, 20100, 24100, 14352, 28042, 10565, 19650, 2252, 12920, 16553, 3037, 8145, 26197, 17294, 16145, 7964, 11542, 23920, 17444, 3659, 28323, 26322, 11144, 2481, 17151, 23495, 26672, 12640, 7205, 21894, 12496, 738, 18970, 29887, 29284, 2765, 9019, 13646, 19936, 20171, 361, 19402, 15901, 23167, 28309, 11826, 27657, 5885, 2184, 24793, 19526, 11177, 341, 25773, 12950, 22897, 9635, 6125, 19387, 14644, 15017, 12855, 22599, 8310, 3295, 4044, 19903, 25710, 9031, 7696, 6322, 20966, 15473, 26923, 11342, 19042, 20863, 18796, 27281, 7582, 21608, 12644, 6984, 8162, 29254, 9773, 12871, 22048, 29199, 15049, 2455, 21880, 21544, 18142, 13317, 28824, 29695, 21661, 25762, 15906, 8925, 29160, 23275, 25995, 27049, 17809, 8458, 24276, 5499, 25125, 13649, 6037, 29475, 17133, 22315, 14807, 24257, 20676, 10897, 12443, 8845, 19820, 21620, 13086, 8846, 4786, 9662, 28724, 855, 20090, 7408, 4134, 10106, 25913, 14212, 964, 7733, 18665, 29274, 11841, 17953, 29685, 16884, 25071, 18605, 17604, 6247, 16070, 14238, 3958, 29813, 9096, 4892, 27761, 25822, 27342, 26567, 25333, 16402, 13454, 17483, 1213, 2847, 24183, 4826, 3033, 17046, 5829, 22917, 22920, 29600, 26765, 20012, 19158, 1564, 2424, 6717, 16169, 24040, 24680, 158, 21504, 19634, 24750, 6668, 15409, 22898, 16759, 8338, 16358, 23505, 23085, 2226, 11287, 11443, 6707, 20484, 16479, 14986, 29862, 28695, 14538, 10309, 1531, 13851, 25558, 8333, 12500, 3572, 6762, 11844, 2474, 14771, 23941, 1633, 25949, 26864, 7520, 9421, 24459, 12972, 29061, 18326, 21737, 1073, 17842, 21868, 22638, 15746, 16275, 630, 7029, 13904, 2170, 7840, 29424, 25523, 11147, 10092, 4054, 14618, 18095, 13545, 24297, 22970, 29417, 2117, 13440, 22890, 18455, 27361, 24412, 23095, 14448, 15273, 1659, 11081, 27848, 22559, 9198, 22205, 13392, 10967, 22942, 8465, 8317, 18043, 3900, 1911, 1039, 13883, 25137, 2087, 20554, 18250, 19053, 18382, 9001, 16942, 14343, 16235, 11823, 9244, 10701, 23081, 29256, 9231, 23868, 13393, 10885, 18983, 25396, 25854, 6555, 29314, 10906, 8914, 14545, 20169, 13733, 1665, 23990, 29943, 29420, 15179, 10011, 20263, 17442, 29046, 11431, 24908, 17668, 8695, 22197, 22902, 9511, 25084, 17325, 6174, 19678, 10827, 8640, 10142, 9943, 5746, 8844, 15309, 6351, 4122, 21339, 23685, 11508, 21286, 1179, 13001, 12010, 11077, 18672, 8862, 17280, 15542, 9112, 2230, 28756, 24024, 18701, 14653, 11559, 29213, 7799, 23312, 18156, 12411, 7756, 15645, 28611, 9832, 9164, 13217, 22393, 9108, 1141, 12741, 28118, 29643, 17124, 19900, 26615, 2369, 10173, 16533, 27210, 4016, 29949, 6870, 17822, 8977, 28127, 22417, 27532, 18499, 11215, 9167, 13979, 6605, 26612, 18519, 12462, 29925, 422, 11669, 18039, 20300, 26994, 26981, 6786, 18004, 2017, 6396, 9971, 16815, 17112, 7244, 5797, 21821, 1446, 6085, 613, 9696, 25437, 24490, 6876, 16744, 5452, 27899, 11997, 25436, 24581, 14359, 11306, 12433, 6319, 10998, 9227, 7200, 933, 11701, 9826, 2339, 26517, 1669, 26371, 819, 1778, 16732, 13118, 18351, 6391, 9924, 15262, 2798, 22814, 23922, 25045, 1831, 21165, 6474, 11943, 28524, 24414, 23283, 19734, 20440, 12652, 23419, 28201, 8267, 5520, 15379, 8706, 10604, 15384, 28378, 3987, 7174, 18792, 5196, 18538, 13362, 1167, 23272, 5715, 16670, 24358, 4842, 22969, 2019, 21173, 5841, 19963, 16104, 21191, 26167, 3155, 5185, 17029, 22642, 11362, 3173, 11038, 10215, 19423, 6090, 1249, 18891, 29649, 5928, 21211, 25464, 5903, 4486, 14266, 13274, 16988, 15171, 6635, 16487, 24231, 11336, 24169, 3989, 1354, 18149, 18497, 13307, 24149, 11891, 13626, 4725, 16562, 27513, 29546, 758, 28393, 4816, 1689, 25028, 25327, 13783, 7218, 25029, 21310, 27311, 18526, 7176, 14124, 11460, 17181, 11547, 17407, 3199, 3611, 7070, 26967, 24677, 1375, 17384, 10440, 1223, 19545, 3289, 22717, 27364, 12974, 10310, 28356, 26216, 19117, 24592, 6835, 20419, 25909, 15576, 5355, 17111, 7504, 13978, 666, 16724, 27028, 18659, 20854, 16374, 27563, 27520, 3637, 14253, 1796, 2669, 569, 6276, 17977, 20299, 4386, 10877, 11875, 3763, 2432, 6058, 5902, 5446, 1496, 26858, 26724, 19687, 25392, 25381, 5791, 1291, 2231, 13669, 24313, 14866, 17349, 710, 23020, 19929, 21976, 8865, 7719, 4836, 2047, 979, 28448, 12568, 18032, 12304, 9863, 15648, 23839, 6416, 21659, 5209, 29675, 28207, 13901, 29507, 13908, 27063, 19358, 5238, 15390, 21498, 4655, 16463, 10102, 15611, 17079, 17179, 13774, 5993, 19696, 24363, 8324, 6344, 8886, 8873, 19517, 2660, 26433, 10515, 17510, 23173, 28754, 28950, 17184, 10428, 26900, 7603, 9276, 24294, 5395, 22108, 13205, 14289, 22757, 24066, 21809, 7011, 3084, 9632, 11827, 14938, 28301, 17703, 21837, 28386, 5559, 23987, 20149, 8749, 3107, 29937, 13735, 28984, 15338, 29011, 7457, 3454, 13018, 19840, 5537, 3716, 9554, 2293, 29580, 6313, 11241, 13872, 722, 20564, 16051, 29618, 92, 23120, 18411, 4747, 166, 14853, 12911, 16124, 8084, 22439, 14974, 14970, 7491, 16918, 6971, 6466, 24432, 11497, 3932, 1534, 184, 7481, 27713, 12946, 15621, 25379, 7472, 2438, 30040, 7784, 11699, 29519, 10320, 9291, 10503, 23907, 21813, 16091, 19783, 19476, 17722, 5800, 26641, 2234, 10943, 5365, 26734, 15710, 2634, 2384, 5692, 10339, 29967, 22124, 13992, 22744, 899, 380, 18276, 11329, 29792, 8313, 18961, 9680, 2232, 963, 12113, 9655, 16956, 4379, 5893, 11436, 6112, 15519, 29583, 2337, 19188, 7022, 13241, 25942, 16370, 18728, 29496, 6459, 29398, 20943, 24051, 7932, 924, 12268, 5268, 28543, 25929, 14684, 8503, 7177, 25227, 22861, 24099, 24954, 7758, 28290, 12733, 29594, 23633, 1326, 21717, 2194, 2206, 23731, 22481, 29817, 5616, 7041, 27298, 875, 21920, 29281, 26732, 1673, 18784, 29986, 11515, 19730, 6547, 1700, 7750, 19725, 12273, 2096, 23869, 27668, 12121, 3685, 27964, 16796, 15479, 12746, 1937, 21635, 17750, 26770, 25924, 8615, 11062, 6910, 7114, 22180, 22843, 12023, 10182, 25039, 1498, 25940, 23357, 2934, 721, 13694, 10832, 17798, 8181, 9406, 17553, 15176, 7873, 1444, 18001, 27264, 14138, 12768, 11318, 12064, 19750, 26228, 4285, 9613, 23771, 9475, 31, 11849, 10036, 10086, 7031, 7460, 22236, 3620, 8166, 15646, 13830, 14858, 13693, 7809, 8629, 8808, 15086, 23565, 6672, 23107, 7514, 13110, 14888, 15627, 18320, 11061, 6562, 20102, 16958, 26421, 11331, 13784, 28671, 18490, 13071, 16686, 6087, 23261, 18886, 18887, 21992, 14796, 4510, 18478, 387, 22023, 7447, 1310, 5064, 4196, 3618, 21919, 16488, 12715, 10040, 25591, 20372, 25667, 5732, 12249, 681, 9372, 16656, 4957, 25370, 14021, 13144, 24080, 26400, 3484, 16785, 2914, 11071, 28311, 26346, 17350, 3774, 27379, 21699, 1738, 18992, 17199, 724, 15079, 23090, 9581, 19069, 5549, 14335, 2018, 18786, 27538, 24405, 24178, 23237, 5219, 20043, 28351, 18865, 3351, 29665, 11754, 24310, 12504, 18948, 20298, 9810, 18713, 27161, 3477, 8715, 3153, 14000, 10564, 26939, 20975, 7562, 10117, 4088, 6156, 15887, 21915, 22358, 7967, 7499, 26278, 1994, 13636, 26790, 14790, 20762, 5267, 1101, 29148, 24107, 1768, 5084, 10225, 12012, 2603, 15747, 12945, 20889, 27082, 28211, 28237, 19765, 19242, 28973, 4276, 25128, 28066, 12803, 23324, 482, 15852, 17207, 22656, 24105, 11959, 3042, 10829, 9984, 5783, 13988, 1662, 13007, 11857, 19233, 26218, 2477, 23790, 17163, 23684, 9755, 5040, 19201, 89, 22443, 21570, 26739, 957, 15631, 22380, 5375, 27308, 13160, 6333, 14361, 18058, 4455, 26789, 15749, 4672, 14833, 16977, 12006, 541, 11216, 25468, 18777, 18584, 7769, 18580, 16107, 13107, 24339, 14966, 28665, 25178, 2898, 19646, 28814, 26970, 5865, 14598, 15561, 26187, 11834, 28937, 20707, 12973, 6240, 9601, 21385, 28253, 25797, 27152, 24022, 15107, 27951, 25607, 25650, 22409, 9521, 24975, 28143, 21533, 24327, 19345, 19212, 25241, 15103, 2752, 1263, 17552, 28993, 17883, 27625, 16679, 27135, 1260, 5566, 7497, 16616, 26283, 18069, 4017, 11223, 19026, 7746, 5362, 23282, 12138, 25216, 3355, 19894, 2387, 6517, 25604, 286, 12242, 14371, 8322, 11794, 28787, 3439, 17208, 27526, 26132, 25980, 27093, 28196, 20520, 25740, 5589, 21020, 6314, 3655, 8543, 2759, 4506, 9169, 13838, 16030, 9976, 19438, 10443, 8068, 8334, 7529, 3269, 23251, 3291, 26671, 17104, 26370, 14714, 9844, 4333, 24426, 22813, 29392, 17322, 10912, 9522, 7572, 23540, 18547, 4348, 18443, 16655, 8172, 1619, 16511, 15308, 22381, 9159, 6237, 8363, 8102, 27489, 6245, 23512, 19148, 26343, 3880, 22012, 9236, 14761, 15178, 15716, 651, 21942, 24481, 16857, 5204, 23727, 1788, 17840, 3083, 26192, 21001, 12686, 1757, 15933, 18492, 24306, 17896, 22793, 8656, 20219, 18286, 7047, 21489, 420, 1713, 6877, 19660, 24196, 29615, 6606, 10416, 3329, 20892, 25073, 12965, 23135, 16587, 16109, 18934, 6363, 23753, 5845, 15682, 3582, 20048, 29641, 26505, 5851, 26311, 15470, 3196, 24833, 20640, 3547, 8416, 6917, 7000, 21456, 6292, 17076, 1539, 4427, 15798, 27240, 26585, 22132, 28278, 18476, 8600, 11786, 23421, 6437, 4776, 17915, 17372, 256, 9363, 17659, 2261, 17296, 6241, 18431, 22590, 25181, 22277, 5678, 11487, 6020, 19676, 2090, 10920, 4201, 2866, 10780, 13742, 18175, 1273, 5577, 10056, 20301, 14323, 5203, 15945, 24284, 19644, 13597, 17791, 5356, 22530, 2740, 1729, 6815, 2555, 9519, 21975, 4770, 28886, 2947, 2937, 8574, 21463, 15065, 10543, 4347, 16272, 6981, 8741, 28989, 7727, 8493, 9265, 19852, 3802, 25470, 10950, 15346, 6677, 5306, 26007, 19981, 18133, 23544, 4707, 22491, 29854, 325, 26675, 8005, 1888, 24709, 1480, 16230, 1819, 25532, 24023, 23329, 12214, 17406, 7341, 16139, 25356, 18436, 6854, 14968, 13554, 6060, 22524, 8143, 3471, 9627, 15874, 15678, 25498, 14446, 21160, 25317, 2590, 1034, 6609, 16406, 11789, 241, 1066, 10365, 11022, 8245, 25056, 15640, 9014, 24950, 12494, 12930, 27536, 12547, 8513, 19534, 26701, 8210, 19906, 9057, 24728, 2693, 2533, 8355, 28779, 25290, 28402, 29722, 22033, 17278, 21789, 7004, 11852, 1384, 23650, 29561, 16387, 5799, 9500, 14865, 28738, 18118, 15261, 29309, 5503, 13939, 17083, 13008, 24030, 5512, 11274, 3144, 1764, 167, 15507, 24054, 3772, 19390, 16731, 4067, 18262, 24914, 6095, 16842, 8545, 12751, 3576, 13563, 16304, 15970, 4708, 16822, 24705, 23491, 4173, 18879, 20408, 17699, 5649, 4065, 18903, 22563, 12407, 3937, 28396, 15302, 28171, 156, 13785, 21862, 7211, 9886, 4230, 28853, 17328, 4299, 28100, 9651, 28596, 22269, 8634, 2214, 3210, 3656, 6649, 11884, 28523, 2589, 15779, 23483, 26022, 13475, 9136, 17387, 21893, 20287, 25923, 14153, 27164, 284, 12901, 9182, 26134, 17837, 16915, 4884, 2645, 6804, 18402, 1425, 11843, 20539, 4391, 27214, 4689, 24392, 27911, 4383, 20147, 23720, 9010, 17261, 3054, 12697, 10154, 21230, 6884, 14397, 636, 19064, 322, 4789, 21734, 1585, 19553, 27985, 8681, 27697, 19594, 13641, 1204, 2916, 8721, 7422, 7510, 18235, 11505, 7822, 8160, 26798, 22670, 24742, 7590, 21152, 25304, 29089, 1433, 23042, 6066, 18851, 11494, 26610, 29169, 14530, 29116, 26220, 3645, 25525, 28293, 21779, 23409, 16206, 23299, 9567, 16456, 5892, 24805, 16213, 20024, 8, 16455, 11863, 4437, 8051, 6260, 25918, 10324, 19191, 10450, 24628, 12187, 19942, 6287, 15242, 19912, 16412, 3507, 28835, 14299, 29345, 21851, 20290, 29324, 9130, 4309, 26350, 28607, 6813, 8791, 9323, 10376, 7995, 19854, 10125, 29240, 21220, 8022, 1113, 16160, 22060, 2558, 28252, 9875, 27700, 15732, 11476, 16086, 8095, 24654, 15902, 25651, 17618, 26601, 4060, 26472, 18639, 17560, 18236, 16828, 3208, 28245, 21465, 14353, 6163, 29301, 27608, 10905, 12482, 10158, 8548, 24180, 21781, 1117, 15942, 25774, 18024, 18105, 7914, 3273, 24818, 4629, 7423, 21229, 20151, 27990, 1233, 25836, 28773, 14650, 15907, 28115, 21475, 14613, 21910, 14187, 22880, 25898, 27345, 13747, 17969, 11938, 21542, 9555, 22458, 8768, 30020, 26543, 26361, 23356, 24511, 17972, 2704, 29902, 5952, 1751, 14290, 24595, 12633, 20367, 19337, 25941, 2112, 19204, 8101, 6465, 18379, 2839, 5508, 13024, 16959, 3166, 3136, 13140, 8995, 14894, 23775, 14715, 3040, 27430, 3825, 21817, 20273, 3167, 5662, 22285, 734, 28904, 2670, 19815, 3062, 7492, 28190, 24702, 19365, 19131, 19206, 20904, 19794, 12870, 4997, 20363, 14117, 8788, 2422, 16310, 13233, 20974, 25599, 17364, 23480, 5704, 19121, 29029, 22464, 12763, 23347, 13701, 10707, 11955, 21538, 4792, 7580, 15270, 20082, 21971, 3509, 9721, 9848, 11662, 8830, 12197, 3779, 13955, 1279, 15661, 26819, 14984, 9735, 15445, 9568, 10712, 5249, 23776, 22493, 438, 7525, 72, 20899, 3243, 4419, 8209, 7082, 2532, 8853, 16621, 29287, 6866, 7098, 7797, 20066, 836, 27016, 23354, 16227, 13013, 29901, 1488, 12157, 2861, 9209, 22412, 25841, 29242, 7759, 5823, 1261, 22884, 23577, 13121, 14934, 7952, 16492, 7835, 25346, 9410, 16264, 685, 13870, 19436, 5960, 25208, 10754, 17053, 29998, 20156, 1374, 9481, 18704, 9150, 20596, 26351, 23336, 6337, 27410, 6934, 12860, 2550, 25111, 25684, 2004, 9170, 7220, 8623, 12902, 29650, 12672, 27515, 11171, 7073, 20800, 21427, 28606, 22041, 27619, 3660, 14625, 28862, 18258, 37, 3551, 26487, 25354, 1042, 16313, 13803, 13977, 2297, 26777, 17497, 5716, 25443, 8723, 21255, 24812, 20526, 22414, 8034, 7419, 16530, 5139, 12257, 16112, 27646, 29654, 16422, 12468, 7471, 22290, 1705, 820, 21122, 3450, 11107, 5510, 11136, 10949, 23045, 8679, 12480, 24148, 21588, 19461, 1403, 13975, 9574, 13997, 11598, 12758, 3638, 17080, 8560, 7772, 22994, 12772, 29280, 21998, 25785, 21234, 17640, 10924, 21963, 26501, 9302, 14214, 11520, 2081, 18447, 21414, 17908, 16100, 1827, 27222, 20656, 17123, 25787, 8395, 28450, 4698, 1602, 10243, 6040, 3503, 24773, 13756, 13993, 6228, 23487, 9820, 22729, 6585, 2003, 4433, 22997, 23762, 19812, 25123, 21017, 16277, 11983, 8541, 24200, 470, 9572, 4942, 7974, 24624, 4764, 3721, 9894, 3179, 9452, 25891, 17004, 26995, 21219, 27431, 17951, 1651, 29946, 14372, 3711, 26792, 9914, 12818, 22266, 54, 27774, 20913, 3623, 20744, 26745, 7665, 28458, 5157, 28086, 3678, 23493, 29091, 15526, 25407, 8778, 14156, 9033, 2275, 17561, 1418, 14811, 20347, 29135, 28803, 12995, 13643, 17188, 19433, 4243, 28, 15434, 29908, 22267, 7449, 12178, 16448, 25051, 7870, 14638, 20618, 26592, 19147, 22705, 221, 6166, 19295, 697, 3695, 7013, 1611, 25019, 20891, 25962, 22446, 13788, 18075, 2883, 16279, 17643, 14857, 29143, 3184, 3260, 7994, 24802, 23086, 17655, 144, 24880, 21972, 15787, 27578, 24098, 27550, 14795, 26498, 18185, 4664, 19430, 25870, 8053, 29639, 27825, 12231, 27735, 23678, 18324, 1578, 10522, 25904, 1556, 29419, 5598, 27654, 3818, 24776, 27777, 10259, 15496, 23690, 16957, 10975, 10467, 21859, 17838, 11235, 20069, 23742, 11945, 28045, 11002, 29108, 13063, 2256, 24993, 1621, 14836, 16924, 12621, 29382, 26919, 2615, 11309, 23406, 2871, 15978, 12668, 25194, 12225, 23529, 4036, 6421, 18386, 10963, 29325, 26184, 7233, 25349, 13541, 8927, 29339, 17254, 28004, 25142, 664, 22340, 332, 20258, 13324, 5276, 4228, 10314, 22747, 15134, 25220, 27752, 10350, 26676, 29614, 4780, 23597, 17213, 14867, 18228, 1292, 4800, 6616, 23640, 21681, 14679, 20879, 24290, 26225, 8771, 15457, 5761, 22586, 3948, 13523, 17865, 11591, 1443, 27139, 26442, 14902, 10598, 6689, 2879, 29636, 26336, 24229, 10566, 9470, 20053, 16798, 16603, 5163, 16797, 27328, 14981, 22271, 3884, 6869, 9280, 26269, 5666, 17626, 25322, 15318, 19672, 23176, 21585, 15330, 15701, 4890, 7344, 7534, 23178, 2718, 21743, 13354, 28719, 12684, 26532, 26886, 8710, 14270, 27344, 5133, 1029, 26344, 12588, 18764, 24167, 16725, 6856, 13664, 9070, 18510, 12841, 27058, 14507, 26010, 20297, 20391, 17649, 20931, 21569, 9068, 1140, 16770, 3602, 22489, 9779, 26199, 16166, 19200, 8433, 13108, 852, 15422], [12631, 25122, 1842, 4278, 15614, 23241, 5930, 10143, 29523, 3194, 7726, 27443, 10651, 28054, 6867, 20212, 22785, 20414, 18942, 23373, 11403, 25325, 21382, 3749, 29653, 6766, 2907, 7521, 18213, 323, 6716, 9615, 24814, 22109, 26243, 11458, 5161, 16706, 18247, 13381, 22462, 17663, 5347, 22976, 15813, 22639, 28187, 225, 20607, 8520, 15152, 1248, 7821, 18894, 237, 20925, 27045, 139, 23248, 24733, 24442, 2592, 13903, 2012, 2515, 27534, 13164, 28680, 25236, 12355, 29940, 3387, 25830, 8309, 3816, 28815, 14541, 10247, 20378, 6683, 4488, 22916, 3121, 2324, 15335, 11383, 24142, 9939, 19608, 11924, 1369, 22170, 16747, 1497, 29784, 29012, 85, 3574, 19789, 28604, 18059, 7387, 7570, 5623, 23801, 7188, 10027, 10502, 23959, 6945, 5124, 10623, 23365, 26971, 4162, 17957, 26116, 11126, 25121, 13730, 16740, 8455, 27915, 24931, 5110, 22363, 4960, 15058, 20721, 27690, 8105, 16906, 611, 9736, 6650, 3017, 20594, 1250, 19022, 9927, 21937, 22707, 14614, 28224, 264, 8336, 26933, 28867, 695, 25467, 9365, 8898, 19665, 16207, 2173, 24554, 22318, 26944, 10722, 28564, 1037, 29503, 4617, 1100, 3297, 10114, 1854, 26833, 25657, 6656, 15209, 23290, 12739, 26876, 10758, 23628, 28572, 8556, 22996, 25401, 22017, 3726, 27462, 12085, 29070, 14375, 18962, 27809, 19624, 19595, 10291, 16517, 17227, 8972, 27621, 14578, 9268, 6043, 16231, 12402, 26941, 7476, 9412, 19338, 7654, 9747, 27580, 19485, 7256, 20195, 14660, 27384, 3939, 8122, 20127, 19462, 16580, 11164, 8083, 7890, 3320, 11194, 11926, 26104, 21924, 19859, 27598, 6518, 26078, 13580, 21744, 6369, 3866, 28792, 23778, 15773, 18409, 22868, 24416, 7407, 8622, 18000, 17859, 29395, 26236, 6367, 21829, 2626, 9139, 18954, 7854, 15212, 24008, 10567, 2523, 6468, 28859, 7294, 3657, 518, 1956, 11128, 25618, 9960, 23686, 13318, 1363, 17533, 11808, 17049, 2154, 11609, 17590, 4739, 6550, 1524, 14666, 18046, 24763, 17827, 14189, 18518, 7222, 23716, 14436, 512, 19990, 17825, 2402, 13355, 8769, 23503, 22084, 27838, 28337, 9049, 28372, 16176, 3175, 27453, 6148, 19914, 23175, 26988, 23700, 26528, 13311, 29960, 28343, 23536, 2764, 12248, 24316, 4399, 19675, 23280, 10958, 26686, 7274, 14634, 5936, 23610, 19375, 14039, 26434, 8235, 16675, 3664, 7535, 14072, 11940, 21295, 29704, 18989, 24519, 27322, 9501, 5218, 5096, 2684, 13387, 4490, 2037, 16393, 2926, 21843, 26605, 26448, 25491, 25926, 16115, 2211, 9333, 17234, 16610, 11341, 14111, 8088, 10511, 9271, 28674, 3680, 2508, 10276, 11907, 10177, 10063, 20144, 22840, 1656, 10884, 12709, 23992, 8581, 16114, 11920, 19136, 1765, 20060, 13603, 25989, 10168, 11243, 13782, 1394, 5968, 26542, 24823, 7072, 3382, 21078, 15153, 885, 8224, 10856, 8888, 15566, 5723, 1377, 23962, 27984, 15767, 12483, 1790, 3395, 4837, 15694, 27558, 6265, 25176, 24001, 13171, 14067, 27936, 6031, 15754, 17727, 10980, 27716, 12384, 9025, 9853, 23534, 11567, 5175, 18138, 3394, 5128, 9202, 15453, 10141, 3911, 6263, 18586, 881, 2030, 4024, 13527, 948, 20389, 26083, 8838, 24693, 26230, 4857, 26066, 4026, 24343, 9042, 29178, 17253, 2910, 10488, 4034, 16373, 15800, 13456, 27727, 4680, 17775, 6933, 3345, 1388, 13700, 14506, 17413, 18108, 2624, 6710, 29292, 9253, 22097, 7649, 1899, 862, 23596, 18077, 22628, 28470, 27937, 27167, 18102, 17947, 10899, 14693, 24752, 24911, 986, 20789, 12378, 7275, 7559, 5351, 22425, 20538, 21965, 11566, 10251, 17450, 18630, 7455, 14619, 22278, 18405, 15980, 25536, 8408, 21109, 1614, 22022, 18172, 26680, 11837, 4155, 9741, 28038, 25429, 20326, 11093, 26460, 21561, 28605, 22929, 29875, 6809, 4850, 13816, 28061, 20760, 4608, 11389, 642, 28183, 8171, 20939, 1342, 26705, 9605, 23445, 17948, 8341, 22641, 5407, 25330, 23387, 25578, 6882, 8747, 8944, 3443, 16167, 14776, 15369, 8540, 18395, 22754, 10299, 25294, 1182, 4970, 6204, 9622, 22931, 9904, 11210, 11742, 2966, 8652, 15670, 9575, 26471, 23820, 720, 14080, 2172, 8955, 9756, 24043, 8842, 29535, 8516, 9405, 3534, 12279, 12344, 15875, 29180, 29613, 25917, 12732, 20569, 20437, 860, 16551, 29569, 1010, 13938, 6680, 19468, 28283, 23071, 25715, 26720, 14146, 29644, 11260, 7650, 10740, 1999, 4123, 18346, 19843, 11641, 10631, 3780, 17984, 11297, 28971, 9303, 10354, 9991, 15112, 16155, 19407, 22334, 17653, 9806, 27406, 20345, 18280, 9877, 21336, 18675, 11902, 17368, 13585, 26907, 28998, 28406, 9100, 19744, 1934, 30011, 22602, 7195, 26188, 12427, 19917, 25345, 5130, 21421, 24564, 6310, 15128, 18626, 18137, 27426, 19948, 27140, 13437, 5828, 6062, 28529, 821, 23717, 8141, 14975, 24237, 2786, 11387, 7153, 1254, 24785, 27071, 800, 3603, 24559, 4280, 14082, 12079, 1650, 13695, 16781, 15011, 22181, 5592, 3034, 8533, 16384, 23852, 28583, 6696, 20722, 24837, 8935, 1606, 3617, 18540, 22928, 14391, 22629, 12136, 122, 13366, 7742, 24600, 8958, 12499, 19155, 16730, 10772, 2482, 26915, 19112, 15825, 7209, 4408, 11245, 1653, 6424, 29947, 26052, 9187, 22258, 4148, 24681, 16893, 1626, 5164, 10196, 6490, 4223, 9749, 8689, 8425, 11948, 26849, 11788, 24389, 13398, 25276, 10512, 1760, 29588, 19217, 531, 15607, 1743, 810, 19718, 12867, 21208, 12814, 19394, 13258, 8592, 23811, 2395, 3410, 9364, 25179, 15723, 12883, 12476, 6242, 14149, 755, 22014, 29204, 28129, 27189, 239, 9508, 19334, 11444, 23012, 5262, 4923, 11261, 3432, 13115, 22347, 20750, 26664, 2506, 22207, 27229, 18005, 13549, 26643, 25580, 5933, 27942, 24924, 22985, 972, 26186, 16929, 1460, 21727, 2943, 11304, 22434, 4779, 18230, 3589, 941, 7331, 13705, 11468, 9964, 22081, 11330, 15121, 24234, 4686, 11025, 24932, 1616, 23619, 9201, 15919, 5687, 22468, 19083, 22523, 12250, 12150, 8339, 16400, 18633, 21521, 6413, 921, 10583, 13864, 1571, 5125, 13443, 13915, 27066, 14985, 14917, 6251, 10347, 21760, 4974, 6273, 18708, 7085, 22484, 15414, 1386, 9725, 12654, 27938, 29883, 7507, 19637, 19226, 21392, 17538, 25046, 8003, 12762, 42, 22292, 21486, 26577, 8461, 7770, 28022, 17065, 24520, 4119, 2617, 3497, 8282, 18079, 26215, 10751, 2612, 11673, 25906, 4083, 6064, 29461, 1490, 2621, 27631, 6110, 3513, 16249, 15854, 2985, 7080, 5285, 18293, 27429, 19420, 13867, 20620, 28843, 10179, 7166, 23525, 9441, 6190, 2221, 6371, 12204, 6341, 29298, 14738, 13017, 6992, 10608, 10969, 15778, 5553, 6960, 14721, 4047, 25141, 19088, 12173, 607, 19368, 11694, 5029, 11698, 26883, 26762, 19699, 23427, 12460, 19076, 22766, 14850, 17562, 28929, 27707, 10933, 6451, 10271, 5683, 23150, 18683, 18452, 26429, 394, 8457, 9901, 230, 12891, 25892, 2292, 7882, 25439, 21997, 2851, 9011, 8201, 28716, 27760, 3824, 4368, 16758, 19172, 22247, 10178, 19340, 28741, 22175, 18416, 3770, 493, 533, 8737, 20641, 23549, 5045, 4355, 7219, 22402, 10968, 19677, 12523, 4609, 16719, 21360, 19469, 8738, 11577, 25964, 17377, 785, 21119, 8641, 981, 23007, 20180, 6644, 27997, 12655, 4633, 10466, 21759, 5625, 21274, 2557, 21269, 8742, 23331, 20552, 26757, 3662, 10898, 7902, 15750, 10330, 3740, 7830, 1588, 10275, 5775, 2579, 13500, 19326, 5319, 20992, 15833, 8186, 28589, 16036, 13000, 22474, 27967, 19849, 19019, 22543, 8486, 20814, 19651, 24223, 9952, 199, 18196, 10407, 20985, 4185, 6572, 20697, 14165, 17073, 23576, 15435, 4876, 14251, 17414, 4696, 606, 8434, 21445, 8757, 28277, 18, 19118, 231, 9, 7686, 17929, 26586, 23855, 12687, 20837, 16427, 25098, 8240, 3149, 22899, 1036, 20110, 24834, 26556, 27878, 6320, 23202, 21110, 19304, 12904, 12797, 21389, 2537, 28979, 8223, 17675, 5444, 9027, 11958, 386, 21158, 13365, 13514, 23408, 15430, 19998, 5137, 634, 26079, 8819, 11791, 3071, 21328, 4767, 6105, 16876, 7612, 11138, 10889, 24009, 7003, 14256, 29754, 11036, 4066, 9729, 16573, 28150, 17374, 12503, 26416, 19307, 11024, 15677, 26405, 18950, 12313, 22675, 2014, 23669, 20662, 13777, 28060, 2865, 1661, 16673, 4233, 21374, 11020, 2089, 26571, 14889, 17161, 937, 456, 2706, 10331, 7793, 4117, 14462, 5820, 10288, 12914, 2329, 24173, 25643, 26645, 21231, 21361, 11549, 21892, 23818, 1415, 16190, 28825, 14770, 28533, 6318, 4909, 22932, 6442, 14616, 24513, 15937, 29863, 6446, 27130, 8531, 21762, 18472, 23443, 21128, 26516, 25961, 21474, 11031, 18191, 13194, 17177, 13702, 11397, 10452, 20958, 3393, 21260, 22388, 15817, 79, 3907, 21847, 22450, 7692, 26255, 14980, 2903, 23527, 21333, 17665, 23141, 4188, 27602, 898, 14871, 23446, 25297, 20551, 23865, 10425, 432, 22848, 14435, 14929, 11333, 28625, 7679, 188, 24852, 20648, 6739, 20893, 8075, 17195, 24260, 14701, 28262, 17268, 4095, 6878, 17082, 6828, 14167, 19890, 18804, 10024, 7435, 5964, 7190, 9428, 867, 9963, 22796, 1104, 9818, 22511, 6277, 15372, 5222, 3440, 2650, 20083, 16280, 462, 10881, 249, 12054, 17782, 12039, 9723, 8369, 19132, 3308, 29399, 7957, 13905, 3, 22857, 4143, 23995, 12167, 22698, 13103, 25185, 6744, 13932, 22875, 22625, 19232, 26867, 22092, 21210, 28690, 14365, 41, 3893, 16840, 10837, 5458, 24176, 5353, 8391, 2751, 27393, 27944, 7944, 20599, 7067, 8658, 25871, 23674, 30014, 13789, 12115, 14301, 25672, 27085, 21323, 23382, 20071, 16496, 8397, 19175, 395, 15282, 8203, 2394, 4893, 22407, 19314, 28104, 24845, 10715, 5388, 946, 10907, 15816, 5596, 23149, 23492, 25569, 15021, 22119, 6482, 10504, 12200, 10078, 10121, 15958, 10129, 24139, 4237, 5924, 586, 18493, 10580, 28734, 381, 270, 18769, 12999, 24342, 6393, 13012, 4533, 5092, 13011, 3322, 10278, 13161, 5318, 1080, 28966, 22612, 130, 4084, 12436, 28409, 15484, 20447, 1526, 19296, 16346, 26769, 16498, 3807, 22500, 13716, 6826, 5435, 3787, 8170, 29404, 6591, 28365, 28135, 5019, 26033, 21618, 4958, 16061, 3328, 27868, 3916, 8712, 25755, 5967, 29380, 24404, 22477, 15626, 12565, 23528, 27919, 11179, 6254, 25612, 22005, 21597, 18460, 7381, 4721, 6231, 29531, 21793, 5491, 26594, 11719, 17263, 18768, 11599, 19095, 9081, 19825, 12282, 8008, 12851, 3565, 3350, 460, 5672, 19709, 2541, 18963, 11611, 4585, 12004, 14640, 7242, 11913, 10962, 9995, 28212, 25693, 7321, 28332, 4553, 4567, 2449, 14916, 3182, 17236, 9306, 18943, 25745, 6492, 1683, 29409, 5350, 15549, 26611, 15503, 21216, 29759, 12043, 27365, 21076, 16650, 7099, 15263, 25154, 12947, 28918, 11579, 18774, 2473, 19521, 19020, 23562, 9289, 640, 1271, 27505, 27420, 27995, 11162, 16180, 1422, 17369, 10991, 27418, 22937, 673, 16890, 7909, 643, 13358, 4833, 17564, 2182, 15256, 29533, 26231, 8567, 25610, 14959, 23244, 2789, 13645, 14601, 10589, 29171, 28622, 16564, 9089, 22545, 19435, 8804, 17706, 21101, 17684, 735, 3813, 7929, 18741, 17917, 8436, 25978, 2248, 339, 10295, 9525, 15828, 25474, 15629, 6131, 18673, 9751, 19724, 24079, 8108, 13433, 21651, 15075, 16113, 24138, 936, 10216, 3283, 28172, 1528, 19357, 8090, 22153, 18444, 12335, 25568, 9549, 8943, 2756, 17027, 12356, 13599, 14930, 19073, 27419, 2534, 7640, 15568, 14453, 23097, 9778, 16548, 15201, 485, 14662, 9693, 28906, 2609, 17462, 612, 20072, 13620, 24591, 28686, 5437, 8109, 22196, 24013, 7946, 3396, 4271, 2522, 27966, 19896, 993, 22102, 12323, 13601, 20705, 5999, 299, 5990, 7346, 17491, 7107, 5070, 3723, 1847, 627, 9618, 22620, 16309, 20461, 29494, 15904, 3982, 15206, 4749, 26200, 28023, 16199, 18106, 19892, 3839, 8933, 14869, 6608, 21499, 26189, 1074, 26630, 8759, 11046, 10904, 5192, 15146, 17733, 21541, 4061, 15191, 22903, 20788, 21926, 15836, 12981, 11009, 8971, 13969, 8214, 8915, 4783, 29031, 5349, 26258, 748, 968, 5852, 9959, 1518, 15639, 18826, 10574, 22237, 24670, 5415, 14182, 26857, 29577, 11272, 20111, 11529, 27610, 10619, 19934, 11132, 8630, 9451, 23061, 11143, 11533, 12243, 8902, 8360, 25662, 3969, 11105, 7145, 26349, 21340, 25332, 12398, 26778, 14657, 2642, 2363, 330, 13584, 25848, 15681, 4661, 1674, 19146, 27744, 22386, 26128, 21271, 14560, 23524, 14692, 12661, 6081, 4784, 22706, 2118, 24288, 10542, 20097, 25734, 7052, 20894, 10822, 655, 8785, 13106, 22161, 11894, 3094, 26809, 24361, 17810, 7424, 15495, 17531, 15790, 12750, 12312, 22331, 14893, 11878, 18169, 1387, 9460, 11605, 14681, 19380, 25251, 15769, 16865, 11461, 19704, 6389, 17628, 28430, 15679, 3402, 7585, 21482, 25425, 28148, 16404, 29750, 19531, 6227, 4563, 23305, 22326, 12632, 10044, 17768, 14641, 278, 9288, 15603, 11697, 27433, 5781, 6317, 8502, 16712, 11914, 23212, 5039, 19173, 18990, 29499, 8606, 24411, 5575, 7142, 11664, 23715, 21840, 20801, 3298, 16065, 16255, 24452, 29860, 29333, 8650, 4070, 19002, 16951, 7682, 17805, 15168, 9834, 29646, 15671, 13548, 22594, 16683, 17424, 3677, 7185, 25911, 4204, 2294, 10132, 23269, 23040, 19541, 2657, 12124, 1077, 23413, 20806, 27491, 17186, 14053, 11821, 14415, 28037, 12083, 24790, 13412, 9502, 29818, 23496, 8184, 26760, 1229, 12942, 3898, 25823, 3511, 5897, 22830, 22821, 27933, 3903, 2189, 17569, 19448, 21002, 45, 14360, 11686, 14179, 22021, 13827, 17205, 23014, 11601, 822, 18299, 17152, 24037, 15654, 10300, 263, 9624, 6522, 13446, 25549, 29482, 28730, 4316, 13772, 529, 21437, 26520, 26719, 2939, 1855, 20600, 18890, 16928, 13778, 7084, 20572, 27483, 22961, 3782, 5333, 10694, 3877, 5421, 11718, 26176, 23454, 15647, 5154, 18925, 14861, 9352, 13395, 12318, 21929, 2598, 3890, 27693, 1989, 20213, 18340, 6808, 12707, 22152, 9281, 10841, 25191, 2630, 18448, 12549, 29702, 5613, 19432, 21416, 18771, 23840, 203, 23564, 25880, 8091, 2622, 2722, 8528, 10305, 15632, 15684, 13714, 20874, 24614, 28182, 16681, 16986, 9270, 23672, 2041, 27169, 7426, 13773, 2205, 18439, 1482, 13067, 1163, 15619, 10627, 1550, 24919, 14223, 22816, 8180, 14274, 22324, 11666, 19466, 2521, 29539, 19764, 12094, 10162, 7049, 18252, 9228, 15551, 15757, 5424, 15667, 22392, 27677, 16033, 2167, 21981, 11535, 15199, 27572, 5127, 13196, 28358, 29763, 9945, 21449, 6940, 9086, 20747, 19490, 19756, 23732, 3910, 8988, 2567, 25821, 2126, 20241, 10909, 27544, 27176, 24730, 648, 15008, 26983, 22274, 8612, 10873, 6990, 5298, 11188, 7531, 29772, 17821, 5688, 2321, 22735, 163, 7053, 2169, 9837, 8439, 16519, 18522, 10705, 21692, 14078, 2982, 17251, 23758, 20454, 20928, 14107, 19499, 9337, 17482, 20123, 6942, 21751, 14209, 5585, 25986, 8119, 11254, 3881, 15456, 25748, 25838, 21093, 13806, 6128, 359, 28771, 765, 8318, 27658, 28875, 28040, 1379, 4659, 2249, 18844, 2897, 26731, 28482, 8607, 3615, 25475, 27117, 4468, 26011, 9434, 6967, 24059, 14802, 6931, 28471, 20067, 193, 29328, 12964, 20315, 19795, 7117, 4469, 1174, 9532, 10490, 8667, 17392, 8616, 1575, 14261, 16542, 18837, 7039, 19522, 18885, 22633, 5665, 3475, 5022, 29075, 15855, 26589, 20979, 29294, 14308, 9978, 12576, 4681, 3181, 14271, 4822, 9274, 7364, 6895, 17287, 5694, 4975, 27498, 8234, 4885, 17038, 29661, 7355, 11422, 20492, 5431, 28765, 23940, 148, 389, 22378, 26843, 26596, 2501, 20334, 26386, 26647, 1212, 17150, 12092, 24552, 38, 9610, 26038, 22110, 28303, 18163, 22372, 29085, 4472, 11012, 18387, 3143, 18976, 3340, 18114, 1845, 12595, 18923, 29629, 9993, 9118, 17738, 22842, 1766, 21638, 8860, 11967, 1054, 27692, 27477, 7940, 3172, 23450, 11969, 28352, 21567, 10603, 9285, 10433, 17873, 21602, 4795, 5768, 15535, 26425, 21047, 1773, 23515, 10482, 6036, 4973, 13535, 16273, 11206, 15738, 20305, 13813, 11490, 24836, 28330, 18987, 27315, 17118, 11998, 21439, 21440, 12696, 4449, 26071, 498, 23388, 4823, 19025, 16566, 23295, 17204, 10602, 29112, 25364, 9739, 26721, 19246, 5050, 10311, 16593, 24424, 908, 13492, 25403, 7598, 5991, 23076, 14369, 2683, 18036, 3552, 16357, 3485, 21184, 10470, 18128, 21905, 28498, 10462, 15249, 5691, 17721, 12878, 22230, 6765, 19567, 4849, 5228, 7764, 15413, 15326, 14199, 955, 25372, 23997, 28310, 4005, 3872, 22993, 3701, 18922, 13002, 23638, 26337, 10744, 11056, 28226, 19987, 25617, 28841, 12478, 19773, 29198, 890, 7660, 16428, 1818, 8112, 2335, 22075, 25478, 5315, 7074, 24434, 17310, 12960, 2973, 25794, 23002, 23022, 18516, 5794, 25983, 11866, 7781, 3604, 13896, 17366, 14749, 9602, 16025, 11091, 3142, 12548, 5244, 4327, 5567, 25130, 18754, 14161, 10454, 10226, 22577, 1853, 25255, 6409, 7167, 24668, 20486, 6829, 25426, 28110, 3494, 18873, 26887, 25832, 4871, 28987, 4981, 17748, 25714, 12036, 5689, 18744, 8880, 26609, 2241, 20790, 12862, 17689, 22424, 4452, 29179, 18241, 1893, 579, 25955, 21305, 21857, 18631, 7241, 228, 4225, 12564, 12203, 16248, 2131, 20516, 25270, 1559, 7716, 18955, 189, 4073, 19868, 19870, 16151, 20022, 17172, 25638, 9958, 14160, 8711, 14035, 21492, 2975, 3558, 12725, 17746, 11073, 28616, 10245, 10231, 16892, 8405, 502, 10222, 20423, 13984, 14911, 22945, 23006, 13143, 24391, 13965, 18221, 25373, 7623, 28161, 9664, 5176, 22944, 20950, 1902, 17666, 1828, 12831, 24698, 13215, 16171, 9591, 16423, 12840, 25340, 19574, 5443, 20448, 13635, 11785, 26899, 5094, 2345, 19935, 2887, 17045, 23104, 27217, 15476, 9344, 2379, 12813, 6740, 24322, 29283, 14533, 19097, 15615, 4978, 3407, 20292, 2553, 21994, 23034, 20316, 15546, 5565, 26999, 26003, 18953, 4649, 12819, 24207, 6169, 3003, 28433, 3768, 29197, 17679, 21359, 20857, 21539, 7556, 15224, 20270, 6426, 10716, 4294, 25237, 343, 24754, 29520, 8216, 20527, 2340, 8417, 21100, 10637, 17887, 1573, 13221, 22703, 13111, 16991, 21214, 22513, 29410, 9221, 21412, 19907, 7755, 19779, 11439, 6860, 4904, 3206, 18808, 26313, 24983, 13261, 5002, 10146, 5742, 16371, 22827, 9147, 16470, 14873, 26413, 25876, 10165, 21878, 6797, 18458, 12228, 8594, 1868, 27242, 1430, 28228, 11553, 23473, 746, 9946, 6698, 6524, 1812, 2846, 17315, 19801, 9339, 11741, 28511, 27755, 4322, 15118, 9930, 12253, 9152, 18315, 9781, 8394, 24295, 10521, 25620, 14978, 23105, 19565, 6370, 5809, 10572, 15883, 522, 16486, 8522, 11548, 9030, 12793, 7545, 14349, 6026, 24849, 1086, 20044, 7907, 14544, 14584, 15505, 1217, 3318, 25402, 23309, 11709, 15322, 18288, 27898, 21536, 22064, 1809, 6193, 5106, 24961, 28928, 16012, 227, 6078, 10468, 3631, 8553, 28750, 12170, 29162, 17729, 17164, 16259, 6304, 24215, 24877, 29528, 14955, 16939, 10270, 11102, 11806, 6491, 22250, 14018, 28113, 10554, 17831, 9798, 22035, 10571, 28827, 28070, 29744, 15324, 2781, 7132, 25793, 16965, 1046, 15594, 21356, 7488, 29721, 16717, 14208, 16334, 26817, 16917, 19899, 5965, 11240, 29057, 1817, 6290, 26068, 18023, 6045, 16205, 8386, 8440, 24028, 7785, 24662, 16861, 2563, 19417, 25937, 18595, 6647, 20047, 24203, 25413, 2562, 3185, 1320, 8472, 1678, 6554, 25431, 17932, 10411, 16619, 13062, 17102, 15835, 17395, 8762, 18555, 8582, 7593, 5477, 22401, 2810, 11208, 6261, 15898, 27485, 10103, 27147, 7056, 10957, 18878, 28762, 28348, 16092, 23798, 6202, 1517, 3233, 16526, 11714, 17938, 1507, 17696, 602, 13686, 14935, 1753, 12854, 8572, 12490, 15785, 11157, 28460, 16023, 21832, 3213, 23615, 29839, 5941, 27401, 27052, 24166, 24526, 16306, 11730, 12706, 15837, 9669, 23198, 8777, 984, 883, 23910, 22146, 3974, 8137, 20089, 12913, 27874, 23474, 1612, 251, 26164, 10426, 21516, 22233, 28721, 6173, 25228, 18591, 7867, 16081, 17258, 15447, 44, 15254, 1307, 12102, 15613, 16243, 15806, 18264, 2672, 18614, 4105, 17742, 365, 5167, 17713, 22461, 6893, 29082, 771, 23828, 17815, 1797, 10352, 21632, 23403, 20002, 4868, 24688, 29672, 10812, 28071, 2804, 26767, 29229, 28451, 11054, 26838, 21973, 3970, 10248, 15962, 3171, 9385, 27175, 27254, 19018, 3095, 23670, 3663, 5317, 27628, 20556, 18821, 9459, 742, 15819, 5418, 23847, 932, 22882, 16193, 3619, 4832, 25584, 18513, 14712, 17425, 18050, 13391, 11094, 21758, 28486, 7969, 12976, 24746, 29249, 23603, 7587, 11232, 20425, 22784, 11365, 13223, 29088, 25070, 20207, 11897, 714, 29931, 3427, 10615, 13895, 1264, 8087, 19282, 5987, 4929, 6099, 2717, 22569, 12405, 10180, 2410, 19740, 26861, 880, 20550, 18410, 20946, 17583, 22398, 19215, 16805, 12541, 6285, 2052, 8776, 9704, 10849, 1045, 18314, 22241, 6431, 19968, 7005, 327, 741, 28254, 8698, 1789, 25565, 447, 10944, 9423, 9103, 24891, 8015, 25371, 16993, 19535, 29575, 10600, 23781, 8848, 17894, 20289, 25935, 13351, 15514, 13891, 26783, 8500, 11595, 24558, 26607, 27664, 5288, 24739, 24968, 27252, 15824, 15663, 7431, 552, 15866, 16067, 17646, 19371, 591, 18656, 25143, 15547, 2980, 9494, 14695, 12571, 23888, 26566, 21021, 27673, 5085, 15617, 9028, 11962, 3041, 17515, 16064, 846, 11019, 20203, 1936, 1076, 9189, 6476, 24753, 28532, 5399, 21125, 27666, 29439, 11051, 15717, 23963, 6599, 16407, 13199, 20154, 2641, 18552, 25515, 14636, 17737, 3221, 23522, 29336, 27772, 12022, 22892, 1967, 6832, 14549, 9332, 16863, 9654, 21480, 18993, 28785, 2443, 1617, 16544, 18932, 10208, 1906, 29365, 10858, 2986, 3652, 25444, 7583, 22343, 24213, 23222, 8524, 7685, 22853, 10019, 24988, 24500, 16879, 25014, 23468, 17388, 9754, 15424, 27597, 17126, 22496, 7030, 2381, 3025, 13648, 2254, 2620, 25263, 23127, 14329, 17459, 9376, 70, 4590, 27385, 12301, 10714, 28059, 25012, 13245, 11448, 11172, 17230, 30038, 990, 23824, 1520, 28537, 8227, 10853, 14049, 19881, 2695, 13898, 28126, 4031, 16539, 10405, 21592, 20650, 25831, 22043, 2595, 6004, 10878, 13256, 2266, 25095, 21159, 24247, 27519, 12308, 1668, 583, 1931, 27796, 28191, 6820, 20535, 62, 13495, 10139, 6243, 27718, 19519, 18694, 28155, 2314, 28094, 19601, 20952, 22923, 24202, 21200, 21185, 22605, 16886, 135, 25946, 1319, 23490, 9232, 10140, 8077, 6001, 18710, 9437, 28782, 5202, 11668, 24038, 23375, 18136, 4142, 15357, 12608, 29460, 18345, 24365, 26410, 2046, 776, 18370, 6143, 1111, 29210, 26871, 439, 29393, 18908, 20767, 26575, 27357, 9237, 13593, 9565, 9351, 4684, 24714, 578, 23124, 5391, 13587, 4077, 29833, 17348, 555, 17222, 2971, 26866, 3165, 16923, 13179, 9382, 25856, 21464, 10130, 4064, 3554, 14418, 27113, 7894, 6250, 26284, 24422, 26372, 21683, 5213, 11942, 1966, 15105, 21163, 2181, 24439, 21050, 25781, 1246, 861, 10409, 9748, 15605, 18131, 26956, 16783, 2888, 29244, 22740, 13484, 12713, 18446, 20936, 1197, 4634, 22592, 19090, 21604, 1391, 6122, 8331, 27840, 13126, 18928, 22079, 18616, 30004, 14389, 6841, 7555, 10979, 28014, 24476, 2351, 4112, 19514, 10599, 23501, 14456, 27802, 18220, 2479, 26897, 28618, 5053, 22210, 2064, 13378, 22553, 28528, 13259, 13866, 27283, 25587, 14469, 12963, 9143, 21241, 28147, 12328, 15697, 13786, 9084, 6871, 10799, 23961, 23711, 12417, 11908, 12944, 8889, 24602, 12314, 4279, 25180, 10289, 9256, 7645, 5624, 6652, 26993, 16218, 13659, 12455, 23691, 8568, 28444, 3408, 6149, 6068, 27511, 13348, 26418, 5979, 26041, 17856, 29920, 19983, 7077, 9665, 9926, 28798, 25115, 29587, 17783, 16266, 14631, 2336, 661, 15612, 17050, 13971, 25649, 6630, 14756, 7768, 10105, 26581, 28768, 21280, 29425, 12984, 28154, 22799, 7466, 17192, 1922, 2354, 29686, 26342, 9476, 9403, 21866, 7277, 10695, 25076, 15951, 6291, 24048, 6077, 14928, 28138, 18941, 3239, 19140, 15841, 28912, 5027, 29567, 9556, 13704, 12280, 15359, 8412, 10903, 564, 13526, 2013, 17411, 797, 25463, 28505, 22919, 29985, 1215, 12348, 28910, 4720, 11537, 4962, 25829, 19787, 24063, 23429, 8732, 4411, 14825, 15449, 14581, 418, 18781, 1527, 16529, 26952, 28551, 1130, 10777, 8253, 2451, 1645, 6266, 26626, 1823, 9298, 18924, 4811, 12017, 639, 9614, 23008, 17792, 18361, 20445, 16925, 14907, 15731, 14757, 1978, 29344, 24956, 6991, 3653, 16936, 12108, 2446, 13948, 8637, 16914, 16229, 27007, 11753, 24512, 28636, 4144, 2180, 782, 18670, 29167, 17506, 17286, 25886, 19520, 29706, 18613, 21112, 25517, 22850, 24667, 3854, 11149, 2874, 13833, 24920, 22214, 10120, 5773, 760, 12830, 8028, 743, 10970, 11133, 10609, 15944, 10218, 5916, 491, 8279, 7791, 5430, 4652, 6629, 22807, 29018, 6863, 20887, 11512, 21349, 8236, 17511, 27460, 14779, 13068, 28268, 190, 27566, 22015, 24897, 3074, 23726, 4314, 2450, 25927, 1959, 19135, 3039, 20358, 13868, 29466, 17919, 12174, 7925, 13238, 7069, 24523, 29270, 20531, 489, 6996, 27780, 14642, 27256, 16998, 18310, 22099, 3913, 23500, 14242, 28392, 4027, 3347, 16398, 8939, 25338, 16704, 20866, 6346, 1686, 21175, 13781, 23991, 13188, 13200, 6661, 25971, 21723, 1815, 15885, 16375, 14960, 26673, 10737, 15412, 2191, 20016, 15317, 10708, 10645, 21045, 18125, 24333, 20499, 290, 25376, 11435, 13417, 21006, 28321, 20350, 27469, 27366, 18653, 28235, 27096, 15405, 4540, 22938, 4321, 29593, 20325, 16467, 2380, 25737, 7938, 20916, 15602, 13692, 9563, 27839, 23606, 10848, 12617, 29, 2141, 20075, 18401, 19931, 17900, 24828, 11583, 24418, 28613, 20487, 12919, 10569, 2146, 22940, 621, 18749, 8857, 28694, 16031, 20031, 219, 26634, 20489, 4407, 23947, 18733, 16123, 6814, 15498, 13072, 1655, 660, 7397, 20283, 12186, 29911, 13767, 20906, 2519, 3751, 27099, 25389, 18440, 18723, 3634, 4790, 6773, 17097, 3048, 13734, 9091, 5942, 24643, 27708, 28965, 27239, 24145, 1754, 9908, 10581, 24367, 7261, 9835, 29433, 18871, 9652, 26670, 7754, 29601, 17539, 1396, 21022, 11279, 26879, 24125, 17843, 2639, 17457, 20770, 1901, 18515, 27188, 2495, 10592, 20157, 24172, 443, 5401, 12438, 13687, 24798, 2892, 419, 2309, 16766, 2192, 11838, 12082, 11627, 10159, 9790, 18290, 23612, 24550, 4450, 22231, 29415, 21479, 7864, 10403, 24611, 12520, 29500, 14932, 2932, 1348, 3972, 29227, 21786, 12593, 5454, 9607, 18902, 3191, 21811, 17864, 7198, 4704, 4001, 17861, 25315, 12139, 16728, 16038, 3864, 29121, 25881, 25018, 11356, 27528, 9713, 16043, 12837, 23675, 5256, 6504, 22448, 4515, 28519, 6425, 12604, 12905, 23396, 8521, 11406, 10625, 28299, 2163, 26718, 20844, 11398, 12095, 21629, 15596, 11761, 6987, 21978, 21320, 5574, 16242, 11521, 27122, 5441, 20803, 10693, 18371, 22603, 788, 5588, 3707, 2298, 26828, 9175, 26644, 13468, 26755, 18011, 25319, 14841, 23003, 10953, 28440, 9062, 8772, 22739, 17346, 22421, 18261, 13564, 4055, 29966, 8887, 11498, 20255, 5041, 29907, 1810, 1565, 18734, 23845, 28696, 14995, 4940, 27081, 1025, 6950, 2415, 12288, 900, 4430, 4380, 26100, 23980, 2290, 21928, 2836, 11471, 20003, 10238, 22546, 24615, 14723, 22616, 13696, 21183, 3827, 11862, 22345, 4722, 401, 15154, 22886, 10972, 21979, 27793, 26965, 5886, 18893, 25566, 4771, 3955, 7760, 1975, 13520, 5136, 25226, 28326, 10537, 6912, 9714, 25991, 20847, 15093, 349, 28847, 23080, 24744, 24350, 15431, 10449, 22535, 17534, 16253, 8446, 19178, 8278, 17964, 10803, 13612, 5081, 25312, 21188, 11121, 9576, 18082, 9326, 23123, 6563, 18601, 7738, 10568, 1850, 14055, 26092, 6024, 40, 7495, 18127, 14784, 9802, 2147, 11930, 11502, 17016, 5072, 21682, 27635, 25225, 15225, 5141, 12450, 13287, 4049, 6191, 25016, 24016, 10861, 4935, 7804, 18849, 6966, 20849, 27133, 24211, 2215, 17264, 15624, 10257, 12555, 28668, 18687, 24869, 21164, 18904, 18296, 26535, 27521, 19997, 26533, 9855, 13943, 25865, 26580, 14302, 9317, 376, 11469, 2439, 11391, 12432, 3915, 26402, 17988, 14248, 28514, 27853, 2330, 19913, 22636, 4239, 5330, 29259, 18325, 8813, 7076, 7118, 6158, 764, 4426, 29668, 28169, 23819, 26399, 29864, 16512, 24525, 24679, 22557, 4624, 15881, 28137, 5697, 30041, 15108, 22322, 8580, 6238, 11158, 14582, 26519, 27866, 326, 21218, 10358, 21562, 29574, 7517, 1209, 20178, 22659, 20523, 10286, 18583, 11859, 8219, 21514, 15368, 15636, 1532, 9145, 9177, 6745, 27353, 12877, 23115, 13749, 6872, 9697, 1133, 17609, 8936, 29299, 25567, 4092, 15382, 16267, 6655, 3139, 16348, 9566, 1801, 17302, 7984, 25528, 16948, 9658, 1405, 6667, 5744, 25167, 4078, 12606, 11522, 26953, 18353, 3480, 11483, 9780, 18960, 1642, 19817, 15802, 27010, 64, 10322, 5088, 7812, 22651, 12352, 7062, 14529, 446, 19355, 27529, 4631, 18396, 19434, 12052, 961, 14848, 24212, 19580, 19060, 18437, 29273, 9770, 23601, 20056, 17846, 3354, 143, 27970, 24244, 28168, 16891, 16898, 8801, 22272, 6014, 13573, 10684, 27897, 10585, 27969, 29411, 21064, 1356, 3624, 12646, 16981, 22836, 16676, 21589, 14204, 27251, 24160, 26359, 19085, 15151, 20210, 29479, 10049, 5637, 7354, 19694, 18539, 8359, 5881, 15485, 13752, 28760, 11578, 24007, 14675, 29194, 11491, 28434, 5738, 8374, 28449, 1489, 2361, 1287, 15415, 28035, 10192, 28661, 21461, 11558, 11885, 4695, 9314, 26587, 9823, 13618, 13255, 18578, 17725, 29658, 22329, 10017, 7846, 4656, 17252, 1782, 12597, 17990, 14706, 28831, 16312, 22174, 24747, 15533, 3935, 28693, 11098, 6028, 16437, 14602, 19610, 21194, 2357, 2653, 17215, 24781, 17985, 6479, 20035, 15260, 27573, 25087, 18856, 28097, 9888, 27324, 5587, 22852, 24944, 2652, 1648, 21304, 19240, 14608, 29604, 17259, 28305, 7689, 16302, 20311, 1207, 23966, 14260, 29114, 22276, 16461, 16050, 1969, 10016, 26932, 8426, 29063, 14834, 448, 2837, 27356, 11493, 10635, 12327, 26299, 27021, 18889, 21689, 15940, 12836, 18748, 13848, 6137, 2748, 21785, 23592, 12625, 19386, 10731, 17300, 29421, 12879, 7046, 9101, 20039, 12806, 23755, 1121, 28854, 9515, 16241, 23701, 21197, 19176, 19674, 2467, 2643, 14977, 3625, 28032, 15492, 16098, 17688, 9114, 407, 14327, 14561, 13141, 10928, 6297, 23129, 19014, 8774, 107, 5619, 16303, 9206, 19671, 18015, 4675, 27159, 3585, 21263, 8696, 279, 18850, 9350, 4710, 14896, 23430, 8094, 21117, 7111, 7461, 20590, 6325, 23846, 17480, 14674, 1725, 29700, 2685, 5661, 4809, 15900, 1072, 1081, 19826, 15956, 15253, 11347, 2628, 22104, 28167, 25553, 25205, 23348, 474, 29151, 21084, 10793, 29856, 13763, 26545, 27978, 27975, 4390, 18355, 150, 2, 19754, 15358, 23374, 22419, 27801, 27490, 1851, 23260, 26387, 3762, 27830, 10112, 9934, 3214, 896, 20260, 6802, 13717, 6093, 11315, 10520, 22771, 8931, 21763, 29674, 18090, 677, 7304, 10613, 14837, 10647, 9380, 8668, 16250, 19115, 20037, 6648, 21302, 17130, 22952, 5788, 6505, 1563, 24510, 22849, 26595, 29164, 2665, 17544, 11815, 5001, 29689, 5600, 26746, 5657, 20188, 16093, 25853, 5212, 23936, 10785, 2176, 25586, 15685, 10990, 10022, 21733, 9455, 16634, 21505, 22455, 15591, 6752, 7508, 2212, 506, 15768, 22980, 8875, 3002, 29219, 1447, 27998, 15592, 590, 17971, 1728, 3934, 22173, 22772, 23217, 1284, 1771, 11064, 17897, 16289, 7861, 15858, 1056, 28339, 9366, 29408, 3293, 9552, 2102, 21650, 6894, 25264, 3959, 22136, 18111, 12717, 313, 25057, 29681, 23530, 20412, 16212, 25641, 7630, 6180, 29416, 1904, 5425, 26810, 3068, 25765, 13726, 18146, 66, 25690, 3892, 13869, 11198, 2649, 20475, 8562, 14685, 23189, 19705, 7849, 6100, 5331, 2247, 5300, 16300, 27875, 4076, 27869, 26280, 18157, 18982, 26295, 22974, 1361, 27888, 8620, 19604, 4205, 10692, 8019, 12192, 11251, 3056, 7184, 6929, 29796, 17709, 9879, 17796, 24822, 29970, 16895, 23825, 16367, 7839, 5970, 13721, 28496, 6818, 19736, 29098, 589, 28711, 25036, 7329, 3936, 26406, 6279, 1300, 22724, 29130, 28373, 12798, 7239, 29623, 6086, 20307, 4711, 4781, 17014, 9133, 25408, 2682, 17409, 26868, 18899, 15578, 16980, 19377, 19442, 956, 13045, 18668, 6032, 9387, 8480, 18567, 5077, 29483, 16323, 22089, 22741, 21879, 13310, 3268, 4607, 24861, 10355, 8961, 7669, 23546, 19149, 21262, 8980, 14655, 28238, 21052, 1061, 17875, 2333, 25689, 23929, 29612, 8343, 22704, 15812, 13654, 20672, 25022, 7115, 5684, 15739, 19290, 9588, 8449, 10442, 10802, 12120, 11307, 13937, 7872, 1920, 6706, 4673, 4818, 927, 7485, 7108, 23507, 17332, 29023, 9645, 10797, 15276, 7734, 20181, 9240, 4434, 13244, 24573, 13958, 17178, 8120, 22674, 3356, 21917, 2616, 25262, 9310, 18731, 12926, 5034, 21272, 28554, 16336, 1780, 8598, 20319, 15966, 13352, 8476, 10029, 8197, 10937, 13524, 11367, 1756, 1154, 20561, 3413, 18101, 9222, 16134, 20295, 14340, 3505, 842, 29732, 25461, 2421, 17362, 17201, 19293, 8519, 2133, 13727, 23328, 24695, 8158, 24268, 19157, 14037, 2597, 1191, 19192, 10127, 12333, 25642, 25555, 10792, 23927, 29773, 10131, 15692, 24035, 8146, 14577, 13610, 6178, 10784, 11590, 18479, 18381, 20691, 27675, 16001, 2742, 16200, 25500, 23307, 4817, 27143, 5726, 12882, 5466, 6922, 14926, 21771, 22818, 13119, 25155, 21494, 5610, 12316, 1924, 8204, 26714, 18500, 22265, 26583, 13842, 13076, 17002, 9630, 18572, 2331, 29560, 26108, 8558, 18307, 11737, 22289, 22825, 4421, 25362, 25908, 26510, 6715, 11941, 25719, 1006, 4671, 8746, 17171, 27421, 3651, 8826, 15805, 18080, 8419, 23832, 17476, 12809, 29624, 11712, 23247, 25303, 19107, 25211, 309, 19447, 16381, 9672, 5232, 15150, 6378, 15699, 15782, 2417, 29427, 8639, 24522, 13863, 4485, 19566, 22046, 14760, 15092, 19221, 28250, 10155, 48, 11035, 26847, 12987, 19561, 17800, 20513, 24451, 28669, 15040, 17290, 5882, 6449, 16990, 9951, 18332, 17183, 4852, 30046, 1400, 6613, 2719, 3147, 27171, 28091, 24182, 19583, 28292, 28816, 9856, 7357, 825, 24461, 6645, 14288, 3851, 15375, 16458, 141, 14459, 27040, 14814, 18611, 23660, 21729, 24280, 6223, 15803, 5301, 20714, 14532, 19540, 29140, 24199, 4840, 7286, 15914, 19645, 8571, 6749, 20655, 7853, 25894, 26114, 55, 14965, 7393, 28820, 21083, 3046, 26077, 12206, 24929, 24966, 24839, 19143, 23488, 28181, 2153, 6498, 23502, 27756, 826, 21447, 10069, 9340, 28437, 14143, 4037, 2640, 14017, 11151, 29861, 25807, 20634, 24782, 10375, 22203, 20565, 16547, 16305, 6495, 26049, 10813, 27046, 1927, 3232, 30025, 5282, 10644, 28314, 18750, 22527, 133, 16543, 27679, 10292, 27390, 21870, 3303, 22833, 19229, 2715, 26261, 25481, 21890, 21253, 20592, 295, 20630, 10596, 16002, 22946, 5660, 26319, 14488, 20845, 22144, 12363, 22406, 22359, 22907, 3312, 25072, 12789, 8974, 24865, 9763, 20717, 14300, 28295, 17635, 27065, 17695, 226, 13298, 3127, 22067, 6816, 9071, 25959, 12618, 102, 3601, 14390, 23321, 14713, 27392, 15724, 25086, 26521, 17244, 21189, 7486, 18311, 28133, 16595, 21634, 26929, 19537, 1964, 21609, 13725, 11688, 25910, 23151, 29289, 13843, 581, 3473, 27079, 4825, 4240, 27235, 7616, 3683, 14830, 18504, 28074, 21193, 22893, 28736, 18093, 23360, 25825, 16911, 27012, 24108, 16968, 5840, 2757, 27488, 11643, 22061, 2276, 20715, 14412, 19270, 22738, 10419, 18671, 14413, 2200, 12016, 2400, 29609, 28347, 20543, 14745, 27224, 28204, 29731, 26226, 9330, 26561, 15277, 20230, 29045, 4882, 3090, 15516, 16258, 2852, 25728, 14575, 6486, 6623, 8525, 25035, 6357, 22281, 7459, 14243, 29428, 3764, 23676, 25635, 12567, 4265, 26948, 14483, 1866, 26665, 1676, 7526, 23394, 18155, 28921, 2059, 15954, 8952, 14949], [18841, 688, 3568, 12702, 10648, 14904, 9486, 12895, 26785, 868, 30052, 90, 4330, 3451, 15582, 350, 13553, 11127, 13760, 13136, 21550, 2001, 638, 11419, 4763, 20063, 1878, 6387, 10941, 4093, 12144, 23258, 20611, 1027, 11293, 7008, 27943, 817, 28018, 10527, 12996, 26547, 9801, 19482, 28185, 12239, 23410, 29548, 4618, 14829, 5627, 24078, 23821, 6118, 22749, 1178, 5674, 261, 5789, 17140, 15996, 27724, 9124, 20651, 24027, 4482, 3861, 12193, 4208, 13300, 1461, 28122, 17686, 3924, 4645, 25296, 28188, 19589, 21142, 21918, 13769, 9705, 5804, 3566, 21242, 22463, 4197, 6145, 14169, 5150, 12641, 22736, 25800, 18055, 30042, 25545, 16325, 17419, 5910, 14378, 15941, 20548, 740, 20251, 11048, 25802, 11142, 3112, 4462, 9852, 14524, 548, 17774, 6979, 27120, 27880, 11043, 14683, 4120, 14374, 25398, 5076, 699, 21488, 18720, 1184, 24965, 8292, 21062, 17943, 8969, 13953, 16559, 7120, 824, 7926, 27593, 6030, 5815, 6403, 8824, 1717, 8161, 19216, 26776, 14875, 9273, 23909, 24580, 27585, 25298, 21995, 20182, 12712, 27396, 19888, 28001, 29353, 6054, 20457, 18475, 15122, 15160, 9681, 14429, 22708, 10621, 17061, 211, 25388, 14282, 23246, 3437, 18406, 8054, 15995, 17481, 20143, 23590, 7579, 1281, 22224, 13882, 17869, 7943, 6800, 27924, 12958, 9321, 4183, 14, 29993, 24665, 14910, 22242, 13928, 2686, 616, 20709, 10629, 27126, 20025, 22516, 24896, 20028, 21864, 28926, 13746, 17238, 442, 20973, 5944, 24557, 12505, 11972, 27305, 19119, 27112, 13466, 10844, 8872, 13153, 27157, 28705, 26588, 19481, 10826, 3256, 24713, 10460, 26666, 13517, 13114, 13477, 8635, 14350, 20175, 25258, 24788, 154, 6488, 12924, 5472, 3718, 6678, 29596, 2011, 5223, 16834, 7595, 18612, 24113, 7564, 2301, 20629, 12544, 22820, 1256, 6720, 3728, 1199, 13942, 26975, 11087, 18159, 425, 18121, 15417, 2587, 8290, 13811, 3525, 11550, 25957, 25698, 13189, 3335, 3976, 22829, 18494, 29498, 29364, 19889, 8074, 10111, 24494, 18634, 25192, 20113, 25011, 18824, 7163, 12027, 30021, 16503, 15781, 18711, 196, 12993, 21877, 10095, 21345, 10871, 12885, 19778, 15593, 22582, 25003, 12872, 24265, 23547, 24174, 778, 25432, 4936, 2788, 14038, 19546, 29737, 14050, 16979, 11417, 6196, 25646, 19000, 26376, 21856, 26091, 12511, 15281, 12107, 12053, 8883, 28646, 4910, 967, 2021, 23412, 14277, 7043, 20009, 23777, 10214, 999, 22648, 20401, 16056, 20234, 25679, 17279, 28067, 22072, 6253, 21742, 15606, 5900, 14332, 6776, 345, 3077, 12495, 9839, 16262, 23985, 23785, 11301, 12771, 25103, 26576, 20577, 27855, 3027, 25512, 8837, 4758, 17662, 105, 15895, 13852, 28655, 4319, 14269, 28474, 18766, 21294, 14590, 24206, 23208, 1385, 9211, 19737, 24362, 4766, 5889, 4976, 14862, 3743, 13970, 4094, 15882, 25113, 23239, 11135, 28552, 6126, 15726, 7845, 4405, 26537, 7254, 14468, 18657, 6155, 960, 23582, 25099, 14431, 1523, 14948, 22699, 15004, 11253, 13407, 20783, 12587, 7006, 27686, 9029, 11661, 1667, 3518, 22824, 28708, 29305, 4286, 10053, 27466, 3375, 20459, 11853, 9900, 882, 14707, 11895, 1343, 7319, 5631, 19058, 23986, 15851, 16362, 24783, 24930, 10743, 24540, 2159, 5252, 21397, 2177, 4830, 1109, 27454, 11656, 16817, 27757, 21747, 2493, 2437, 15061, 25895, 18745, 7552, 8950, 19893, 22007, 3613, 12361, 2968, 20282, 12325, 13033, 8756, 2679, 6764, 17933, 27706, 20054, 93, 13403, 20597, 28813, 15801, 11633, 6177, 18187, 14317, 22661, 18255, 13877, 19024, 2818, 21114, 4632, 29534, 2035, 25448, 15464, 6209, 23993, 5183, 9361, 25936, 29100, 6198, 914, 24421, 9199, 28909, 5962, 27088, 12802, 4954, 11648, 4583, 21227, 11023, 6339, 19729, 25048, 23152, 7487, 17863, 3832, 28682, 7675, 26531, 16177, 18508, 11014, 16873, 17723, 9255, 14792, 28767, 4387, 5922, 22949, 18339, 5810, 3642, 13661, 14722, 15511, 16504, 10370, 28209, 2689, 17672, 2216, 11771, 16328, 14951, 27996, 26699, 21298, 23746, 16319, 12342, 26662, 4011, 16721, 24073, 14133, 8814, 27363, 316, 25724, 29738, 13862, 30053, 18609, 5954, 25601, 8932, 15299, 13678, 7474, 20754, 22460, 18195, 10654, 4859, 24901, 9193, 11310, 9794, 1255, 14809, 25614, 3245, 7600, 25447, 16949, 8230, 1195, 27606, 3122, 8169, 2820, 10529, 542, 15360, 8517, 24218, 27622, 2065, 19841, 4398, 12517, 22727, 21882, 4465, 23735, 14797, 15399, 23618, 12658, 5758, 8648, 4552, 23256, 26191, 10007, 8321, 4920, 20088, 9715, 7847, 9936, 16814, 406, 7947, 20247, 1168, 6887, 6109, 27174, 7389, 576, 5199, 12453, 18407, 26251, 24060, 8165, 7884, 20927, 15059, 4565, 16389, 1954, 21611, 24005, 29554, 14922, 13536, 4505, 9499, 6743, 6575, 13985, 18726, 19951, 10164, 17512, 11987, 23763, 25106, 11970, 28974, 11759, 16316, 16916, 7903, 5808, 7040, 11180, 404, 29578, 28335, 14105, 24588, 28316, 14423, 21812, 26185, 28117, 5971, 28923, 22791, 1890, 2855, 5013, 17710, 4666, 18787, 8372, 14912, 29195, 13798, 12874, 15788, 29062, 12158, 13989, 21364, 8964, 22098, 18216, 11619, 4312, 30016, 3973, 23848, 29055, 18535, 11248, 7288, 22149, 1869, 2015, 24270, 16143, 2889, 22508, 16545, 3420, 26882, 10640, 24210, 25934, 3871, 9687, 17598, 23361, 24312, 16209, 18070, 8208, 27974, 20478, 11204, 14087, 24197, 18238, 8979, 27003, 10363, 16147, 23519, 7160, 29258, 21350, 3010, 13909, 17341, 11322, 28013, 27725, 28072, 16820, 13544, 15234, 26447, 22147, 1941, 27019, 29972, 4473, 1401, 16860, 1720, 10290, 25826, 18068, 18171, 27102, 21446, 16017, 26317, 24283, 17823, 1547, 7399, 20711, 15374, 24378, 23017, 27846, 6726, 16397, 23451, 18418, 3211, 21508, 4889, 6939, 13198, 20368, 19802, 7586, 22245, 17421, 25261, 24165, 160, 10672, 24033, 28057, 15472, 3960, 17942, 4289, 22385, 19901, 11033, 25453, 9336, 4549, 22428, 4999, 14386, 2469, 21321, 11993, 22776, 19813, 5373, 17308, 8703, 8792, 16612, 4159, 19152, 18360, 2210, 10720, 10250, 16369, 2151, 16872, 18209, 8396, 10386, 18564, 17446, 18848, 29525, 8827, 24057, 20061, 13913, 15926, 19079, 9918, 7438, 4446, 2300, 30008, 7541, 86, 13681, 9996, 2845, 23874, 1961, 7705, 4521, 9774, 29508, 7560, 14008, 15325, 7320, 22029, 14088, 11790, 6949, 16999, 11376, 18602, 20302, 19706, 22999, 27127, 19272, 23378, 19398, 19818, 23051, 25696, 19459, 1351, 3470, 1552, 16745, 5966, 11980, 14669, 1881, 816, 9706, 22374, 20422, 20099, 15562, 1028, 1505, 21232, 12110, 6702, 18800, 27965, 17633, 27881, 12240, 8624, 16563, 4292, 20070, 25129, 14267, 7001, 8111, 12220, 16867, 8238, 14042, 24800, 16509, 10369, 5710, 3586, 18501, 22730, 28766, 18914, 23190, 26208, 18227, 9975, 3344, 11946, 3078, 25513, 25798, 4592, 24261, 7428, 29899, 22587, 14334, 28823, 27502, 9657, 5873, 7035, 17337, 20407, 83, 20868, 16055, 11481, 10239, 21788, 27075, 26086, 16122, 10001, 17229, 19707, 4443, 9328, 18398, 29865, 12000, 11029, 29511, 2270, 33, 18936, 5387, 14134, 24804, 24748, 13073, 26365, 28861, 19093, 22217, 8044, 21576, 26276, 19962, 6061, 17920, 2222, 22711, 15292, 24632, 23399, 9771, 20908, 22185, 5334, 1175, 15518, 26972, 13628, 26839, 21387, 15245, 20631, 4627, 5876, 24132, 13356, 24569, 23770, 5463, 19498, 19331, 11423, 19333, 6139, 19329, 18081, 25424, 22505, 17143, 28952, 5132, 23561, 6284, 3834, 11950, 25281, 19445, 19213, 1808, 20933, 22182, 19049, 25174, 29762, 12669, 6046, 6239, 809, 6792, 14990, 15510, 15590, 828, 18425, 10699, 17817, 26476, 687, 2999, 20441, 7307, 24287, 11901, 25218, 3169, 22805, 18654, 17305, 17845, 24620, 29909, 16084, 29002, 9173, 20563, 19562, 14363, 6728, 29467, 10510, 28218, 15994, 29234, 4947, 20026, 29373, 25925, 21485, 12785, 9223, 26696, 20429, 15760, 27306, 4360, 25000, 13884, 29669, 11536, 4899, 16536, 13166, 2638, 19072, 5260, 9580, 5411, 6746, 21838, 20654, 15087, 13507, 2906, 25928, 13330, 16961, 21732, 5408, 15244, 26310, 5727, 20649, 24637, 24458, 29034, 10719, 25637, 20078, 3999, 14921, 27640, 4797, 18089, 6687, 76, 10431, 23946, 7899, 16108, 15043, 21871, 22294, 23044, 18880, 29881, 4516, 20828, 13982, 9582, 27627, 24019, 20042, 13058, 10687, 17780, 9359, 6170, 13482, 19035, 28627, 8378, 23841, 19037, 28727, 17003, 19715, 28877, 7704, 23605, 23210, 21624, 17975, 4497, 372, 23052, 22964, 19909, 9267, 9367, 11425, 19643, 16853, 14806, 6362, 11518, 28818, 24427, 28657, 13886, 2673, 21501, 1035, 22016, 26479, 1350, 6255, 5785, 30035, 23663, 5405, 23448, 21145, 16480, 13665, 25744, 603, 14870, 14033, 3405, 5190, 10427, 13762, 21476, 5974, 28710, 5807, 6936, 13639, 28366, 28821, 23688, 11211, 7406, 6073, 8841, 1540, 29953, 27373, 24692, 27197, 24272, 9679, 11768, 20211, 22445, 10262, 12760, 16821, 24382, 9358, 13629, 12287, 30007, 10432, 13673, 1997, 1278, 19006, 4086, 11095, 6359, 14800, 19878, 28338, 19803, 25954, 28634, 25410, 14517, 19391, 1511, 866, 2991, 24574, 4102, 16964, 29026, 19582, 2217, 6053, 25092, 17170, 7728, 20948, 7743, 5811, 4277, 20686, 27062, 12834, 25196, 23016, 8100, 17654, 5429, 4193, 11507, 24072, 10237, 6847, 2326, 5764, 9766, 609, 11401, 6628, 23294, 18775, 2483, 12059, 2322, 5455, 12534, 19807, 27833, 18139, 26152, 12757, 14232, 27495, 23538, 12735, 29542, 15572, 12755, 2762, 20858, 14183, 4735, 11923, 1305, 9212, 16345, 22808, 28006, 26825, 12089, 13922, 23093, 21008, 20627, 27118, 217, 6881, 9867, 26924, 18624, 9397, 17549, 12701, 14387, 307, 6704, 10230, 18344, 29842, 11734, 3186, 1463, 12892, 13212, 20781, 19258, 24277, 16801, 21491, 9822, 20076, 26466, 7621, 5018, 23334, 6796, 21724, 4146, 11793, 11646, 20375, 29257, 23300, 8263, 29684, 15303, 6330, 9137, 27691, 12486, 8462, 22435, 9418, 4716, 7324, 24126, 15581, 8032, 9015, 29342, 15623, 28748, 13289, 9899, 3684, 20208, 5438, 75, 5551, 4543, 10561, 24619, 6684, 7661, 29237, 5670, 27051, 28264, 9702, 28585, 24907, 9764, 729, 8373, 27287, 28346, 16870, 266, 15982, 16019, 23861, 191, 8443, 28746, 7700, 15517, 12199, 27319, 13051, 15984, 10857, 17288, 6047, 29185, 17196, 28932, 7212, 13288, 6642, 19910, 27180, 304, 24396, 20126, 4734, 23745, 19653, 605, 9083, 11613, 27026, 12275, 23177, 1270, 5516, 6904, 8666, 16089, 23316, 17749, 11581, 2875, 24764, 27428, 23636, 29828, 24408, 13766, 9944, 5144, 23024, 26951, 9727, 7141, 16658, 8765, 15794, 3006, 19988, 2280, 16010, 15113, 7871, 16837, 21663, 23890, 12951, 1091, 14595, 10697, 21121, 24933, 20243, 12808, 11729, 14734, 18629, 20139, 15388, 12013, 13911, 15536, 11292, 17521, 24471, 27803, 10002, 3438, 13224, 1957, 21807, 26989, 28304, 25574, 12598, 3259, 5, 6422, 23506, 14379, 843, 10219, 4467, 5864, 14141, 13555, 13049, 24583, 15376, 4660, 18413, 3445, 3688, 14272, 21033, 14305, 15595, 25656, 539, 9160, 24594, 1450, 12419, 18560, 5635, 19169, 14411, 20020, 2193, 8058, 18884, 23575, 18256, 5795, 15187, 23573, 22478, 23626, 8432, 21556, 12656, 19067, 14200, 2538, 23121, 14731, 10404, 17008, 10455, 13518, 20878, 19220, 29903, 17269, 22169, 1710, 1761, 10335, 11846, 19066, 28595, 11131, 5200, 21252, 9743, 6615, 617, 24536, 17641, 5397, 24385, 4192, 12857, 8232, 5759, 9290, 1722, 25702, 23921, 29267, 30029, 13290, 3521, 12358, 4987, 3815, 29310, 26844, 29030, 28731, 5550, 7137, 4718, 2031, 8409, 976, 28702, 127, 20497, 25589, 4029, 690, 5757, 17904, 17781, 2514, 23270, 22093, 14022, 12584, 5292, 7437, 27181, 3555, 25269, 618, 4457, 14487, 17744, 24942, 5148, 21950, 13658, 20114, 8829, 6072, 28626, 1012, 24015, 17693, 9194, 2071, 16195, 14407, 15056, 21664, 18016, 29304, 909, 15156, 4733, 15272, 25664, 18596, 11236, 26539, 27816, 9600, 9985, 20427, 8739, 29155, 12311, 22556, 4160, 20574, 25260, 5832, 5517, 25139, 14071, 12847, 15761, 6543, 20703, 26936, 4803, 18588, 10116, 8061, 18746, 1198, 25184, 16510, 21213, 24786, 18484, 27170, 5561, 12856, 28439, 10380, 19538, 14173, 29277, 15908, 12673, 2911, 19009, 9857, 9391, 26987, 11731, 5031, 13865, 27450, 15949, 3310, 3633, 16606, 12929, 15038, 6005, 12267, 23988, 27243, 1470, 19101, 12550, 11392, 132, 2610, 13483, 4087, 12493, 25133, 27659, 10796, 14855, 15348, 11454, 17435, 14496, 20233, 22544, 20365, 21031, 23902, 15195, 10057, 4915, 12518, 11350, 2295, 21116, 26391, 27753, 15233, 18164, 807, 7058, 108, 1886, 8717, 2302, 28571, 7503, 11246, 23780, 26511, 6259, 11358, 2088, 24716, 1963, 17100, 5493, 29568, 26223, 13081, 4588, 13919, 12539, 24464, 18062, 19742, 13926, 1419, 3348, 3748, 20011, 10061, 13796, 14337, 25233, 15903, 5677, 17731, 19294, 12634, 16711, 21889, 8056, 18408, 7796, 6993, 27211, 378, 19068, 12171, 15917, 5835, 22240, 26397, 24690, 25342, 9106, 938, 11792, 2497, 26727, 6268, 4040, 29799, 27676, 23234, 24939, 21106, 1513, 16349, 4851, 11090, 28701, 21069, 6076, 11800, 13487, 26403, 20536, 22986, 15789, 21179, 27546, 17578, 10670, 15200, 25266, 4335, 5265, 19087, 18237, 22789, 17528, 27639, 13529, 5652, 17704, 16994, 24144, 11879, 17297, 26947, 25053, 6513, 25866, 1459, 13267, 8421, 23353, 29394, 7936, 16037, 24309, 17718, 30006, 16478, 8722, 28667, 16344, 13409, 21565, 24463, 26366, 7395, 10060, 13266, 3366, 24719, 25834, 1258, 6831, 25494, 18523, 49, 7361, 15219, 30028, 23030, 5973, 16882, 1692, 14698, 16286, 25874, 23586, 5541, 21740, 4461, 9851, 16159, 7741, 5251, 7068, 5083, 10662, 25009, 5004, 27726, 19939, 24491, 13385, 29806, 4432, 11289, 28216, 21999, 23817, 23001, 10136, 29701, 10083, 8004, 3809, 18269, 22323, 22627, 21143, 24398, 23322, 7016, 16354, 19214, 13399, 14879, 27036, 26530, 700, 18222, 19614, 10770, 26309, 7377, 4748, 19633, 12403, 2251, 1625, 24725, 4934, 13, 7817, 784, 25576, 15729, 3089, 27576, 2174, 13099, 22579, 18678, 6958, 21487, 3123, 27883, 22983, 25108, 24801, 12159, 15172, 9663, 7807, 3598, 28438, 8537, 10891, 23918, 1370, 8097, 11119, 24543, 13285, 11845, 12703, 24070, 21180, 9220, 17488, 24472, 26685, 18113, 6539, 65, 6703, 15730, 23288, 19153, 28896, 26744, 7054, 27624, 205, 19642, 8325, 24271, 12406, 28247, 4154, 19446, 29358, 22365, 1241, 4994, 3801, 8884, 19564, 3593, 15815, 25902, 9204, 15295, 24816, 16018, 1007, 12636, 7655, 342, 20604, 2428, 26140, 8020, 16058, 16889, 7180, 16824, 82, 17836, 10200, 1266, 452, 22332, 23634, 16909, 4345, 7767, 6021, 25552, 4702, 29565, 10745, 11021, 21451, 4995, 6402, 19858, 18763, 28612, 17885, 23041, 5736, 21765, 3070, 28275, 5329, 22966, 7272, 4124, 22677, 28286, 22769, 23928, 22150, 25368, 11812, 3051, 1864, 16060, 5734, 20184, 12473, 26631, 12492, 18429, 9426, 5536, 26904, 25246, 27360, 7094, 513, 11125, 29320, 9369, 2568, 7238, 9861, 357, 12637, 5363, 26008, 14643, 9308, 11685, 23915, 16110, 12562, 917, 29231, 10104, 10241, 3052, 28996, 4129, 22216, 28953, 21259, 22284, 26031, 22859, 24402, 9738, 12643, 25214, 5460, 173, 21301, 16780, 5017, 26973, 10528, 9633, 23191, 19728, 17339, 15537, 4529, 3725, 13048, 22103, 20186, 3236, 2576, 11213, 775, 13804, 21607, 14941, 3229, 17007, 17778, 21221, 61, 8009, 10809, 17358, 29988, 20162, 3793, 3030, 3044, 14402, 21082, 3878, 8246, 6373, 4209, 29228, 20658, 25771, 22188, 27262, 18473, 16474, 27367, 4596, 14454, 27259, 11551, 11040, 25088, 2098, 13490, 565, 3781, 12825, 5756, 29841, 27818, 28203, 10073, 16644, 22846, 17380, 22690, 25557, 18940, 19078, 10835, 1774, 13269, 9988, 7285, 2990, 5459, 21803, 7930, 10910, 13450, 27644, 9454, 28728, 22826, 16855, 3455, 1814, 13185, 19421, 11334, 16630, 6348, 13038, 668, 24395, 17056, 17382, 4048, 21532, 18682, 28276, 3849, 3819, 17379, 23376, 22156, 20571, 7599, 26035, 4559, 2599, 26603, 11979, 10936, 22844, 19746, 9686, 11459, 10123, 19196, 12425, 21313, 27921, 23339, 18203, 17963, 23812, 727, 8316, 20852, 9606, 18571, 26062, 5526, 9017, 24152, 25488, 11833, 20917, 12349, 13127, 4566, 827, 13028, 12147, 15392, 30037, 21873, 1561, 4791, 23000, 28457, 4625, 11463, 5747, 6868, 4870, 29845, 26093, 19972, 27394, 11160, 5529, 21402, 8688, 770, 17862, 28480, 7283, 17040, 16688, 4441, 20732, 10540, 25896, 10570, 2540, 24307, 6401, 27017, 5253, 8821, 28869, 20959, 9744, 11961, 23851, 12195, 27486, 27731, 15251, 13428, 17754, 14075, 21563, 23236, 14592, 14767, 28729, 27368, 29757, 25645, 22637, 29919, 18721, 3747, 10911, 14295, 1991, 17923, 26374, 22567, 14400, 23508, 14112, 13644, 28031, 13228, 9868, 10591, 22962, 2646, 23, 14649, 10988, 25968, 15857, 25663, 14510, 11354, 18610, 24181, 8831, 7842, 11587, 25089, 1726, 24323, 368, 14106, 26029, 16282, 21911, 3385, 23186, 25602, 6211, 28590, 26290, 24047, 15133, 3254, 14703, 22571, 17541, 25047, 4442, 15411, 22562, 12619, 2472, 20809, 23747, 12196, 6790, 20909, 4881, 8569, 24529, 870, 29984, 4685, 20356, 26061, 12262, 21577, 3337, 18680, 17811, 19439, 8906, 16469, 24586, 27891, 8878, 29543, 18660, 7678, 28908, 10400, 7657, 20373, 4152, 18297, 5856, 23255, 1917, 11393, 23706, 29570, 23969, 27560, 20873, 22692, 24918, 20276, 15204, 28289, 25661, 622, 14048, 27851, 24330, 17479, 28294, 23164, 12168, 7962, 20675, 4068, 23898, 28907, 11237, 1784, 18917, 21801, 26177, 16568, 3788, 10683, 24720, 21914, 14686, 7656, 17860, 27072, 8459, 16976, 1664, 20498, 20159, 19753, 16322, 17214, 12216, 25708, 5989, 22457, 27906, 19111, 3066, 28969, 16500, 21939, 6215, 6564, 13190, 5142, 11357, 17338, 15210, 11830, 27237, 22702, 15280, 8549, 7856, 25100, 27665, 29976, 15493, 12796, 9989, 24710, 18018, 17492, 8233, 2671, 26658, 15014, 27326, 23948, 23896, 4101, 29735, 10287, 5511, 25442, 1652, 17399, 26300, 1438, 13129, 3140, 6515, 11445, 4167, 726, 20647, 20388, 13502, 7366, 22781, 11580, 21990, 14547, 1519, 6094, 22934, 5908, 19920, 7232, 20450, 16003, 18295, 27871, 13591, 13835, 11949, 17064, 17979, 1952, 201, 27836, 10834, 15515, 5984, 26383, 12009, 22783, 25203, 20759, 13222, 29974, 2202, 6682, 745, 16298, 9034, 13662, 2760, 22320, 4448, 20469, 15776, 22537, 11381, 24767, 21605, 9466, 28540, 26962, 6530, 25597, 4161, 3325, 319, 9547, 12117, 4014, 781, 23144, 3567, 1695, 17910, 20921, 12340, 20481, 13775, 24549, 112, 16537, 27972, 20661, 11258, 1170, 26582, 4545, 5087, 8116, 9757, 23935, 12429, 16903, 5215, 4754, 11985, 16830, 19262, 629, 28499, 12145, 6107, 24236, 15100, 383, 22792, 17037, 11684, 728, 12015, 8241, 4907, 8200, 2734, 207, 19384, 10766, 14697, 6420, 29452, 5949, 7037, 879, 5006, 4338, 10055, 20490, 14450, 665, 20512, 15567, 21531, 302, 16285, 25507, 7569, 29740, 27038, 24727, 4211, 17091, 23569, 22768, 18485, 6705, 12449, 5286, 23591, 19786, 9038, 3058, 7549, 3362, 14785, 7360, 9388, 6791, 21630, 16497, 29084, 6301, 23930, 18646, 26692, 9161, 26149, 11495, 20237, 17034, 10318, 15042, 14689, 10264, 16321, 28398, 12787, 27980, 8636, 25466, 11099, 19327, 13738, 4751, 16211, 14860, 7224, 19804, 15856, 28333, 16415, 18647, 1521, 29652, 26800, 13344, 5767, 24661, 21264, 27961, 15367, 14699, 29329, 21787, 25324, 7075, 27009, 16185, 15936, 1624, 472, 25093, 28722, 20252, 18120, 25441, 24423, 17621, 7668, 7513, 30019, 7410, 26694, 9762, 28683, 7662, 3476, 1092, 20215, 2546, 13040, 6429, 15772, 14556, 13353, 12927, 9648, 8115, 19874, 27424, 27474, 3920, 22342, 17203, 21804, 15443, 11437, 26272, 10344, 28302, 23259, 14923, 26059, 11375, 15064, 25700, 17582, 12585, 10293, 24435, 19043, 11921, 28776, 4509, 8959, 13273, 8555, 28029, 27195, 11809, 28287, 27310, 16807, 4385, 14924, 6688, 3938, 137, 15550, 20508, 8251, 21331, 7532, 23332, 25496, 4663, 20769, 15791, 20390, 6708, 17194, 11277, 14623, 6114, 5961, 13080, 6768, 4357, 22734, 16668, 17059, 24086, 17134, 29621, 1848, 27722, 26312, 27715, 28677, 28248, 7430, 18658, 24388, 22913, 21395, 8573, 25527, 28905, 693, 16736, 11400, 1681, 532, 9210, 26390, 9972, 23479, 20832, 2278, 14903, 25803, 15494, 28125, 5535, 21212, 10523, 29470, 8065, 28802, 7505, 12458, 22032, 27493, 5416, 24443, 12810, 15878, 12032, 504, 29771, 363, 13342, 22895, 24455, 7578, 26591, 2023, 23405, 4410, 23733, 28174, 20871, 24191, 10023, 805, 17606, 21267, 26076, 6246, 2894, 11600, 14104, 6323, 5514, 8794, 23566, 28027, 8628, 1758, 21696, 27982, 26870, 10819, 2868, 3956, 684, 871, 18064, 87, 27288, 23578, 3284, 3288, 26855, 10074, 20455, 7901, 19383, 19721, 21433, 27908, 7243, 1110, 25375, 23662, 12864, 24386, 9473, 12112, 25725, 11414, 13916, 6160, 28761, 11404, 3693, 26682, 26112, 28461, 4182, 5703, 8523, 27209, 17429, 24741, 1078, 3904, 6519, 2260, 2703, 19578, 22264, 15490, 16875, 27678, 18554, 3966, 9933, 484, 25827, 24656, 27902, 6723, 5037, 17022, 27481, 16810, 9920, 423, 26277, 13405, 14113, 3761, 1589, 27057, 352, 1123, 3371, 12093, 20335, 19640, 14115, 23458, 24863, 22384, 5151, 20355, 21985, 29243, 5729, 9864, 5062, 23053, 16772, 8949, 2954, 23838, 3353, 24273, 13560, 21314, 106, 5735, 19372, 8554, 21468, 13572, 1929, 6842, 22456, 22615, 4606, 14576, 5182, 22441, 7392, 19585, 7747, 549, 21058, 11409, 2033, 7542, 20342, 17469, 14084, 3580, 18316, 17378, 22885, 29888, 20491, 24872, 6921, 25581, 15657, 6443, 19392, 21029, 9881, 4176, 5894, 1694, 15243, 28144, 12258, 26687, 15045, 11416, 4304, 11775, 10115, 14063, 22876, 27701, 19491, 12235, 20062, 17386, 15938, 26912, 12146, 6888, 21497, 19919, 8510, 13676, 24762, 6335, 1442, 15569, 26193, 21799, 23028, 14101, 7563, 18088, 5833, 8660, 26863, 24967, 3302, 11934, 3882, 10368, 3154, 27238, 4293, 197, 21244, 29739, 6612, 22862, 18135, 14246, 16350, 25492, 17212, 14729, 14254, 4965, 3669, 29626, 2700, 22759, 21337, 19422, 29005, 17610, 208, 13074, 3156, 10046, 5760, 11265, 15268, 8047, 3559, 15830, 26196, 4692, 23456, 16053, 8099, 7574, 10332, 1413, 26375, 16365, 19197, 19164, 24774, 26557, 17174, 20734, 831, 1909, 29880, 7998, 17312, 28855, 5274, 4098, 9448, 15620, 29377, 17535, 14230, 28139, 12868, 20897, 21669, 5020, 12035, 716, 8773, 22645, 19463, 26801, 23680, 19501, 20764, 16394, 11106, 5920, 1151, 18270, 25743, 16680, 11900, 5374, 13525, 5461, 21362, 28340, 21698, 8299, 15088, 27416, 26738, 13020, 26326, 4845, 1484, 2571, 17283, 19092, 12289, 15450, 25288, 360, 5194, 12179, 5719, 9929, 2574, 22168, 16452, 3277, 19612, 24715, 23911, 15543, 22369, 7953, 1392, 28415, 15673, 6955, 6101, 725, 17740, 12527, 29746, 536, 27179, 17270, 23939, 13260, 9126, 9910, 16009, 13227, 21709, 12421, 13736, 5368, 17220, 3588, 8800, 25514, 17136, 19397, 19712, 26712, 2040, 16945, 29922, 18828, 18835, 15759, 27500, 832, 12817, 16094, 14839, 10560, 5883, 13374, 23656, 13820, 10971, 13757, 22349, 26147, 20515, 27114, 12531, 8191, 25843, 19673, 14950, 2569, 11003, 10194, 25731, 23523, 2944, 29170, 19286, 18110, 16401, 12067, 23973, 10484, 22786, 23958, 17657, 28955, 1024, 10077, 22514, 7328, 26126, 23320, 15305, 6747, 13931, 1545, 7917, 22755, 5258, 4156, 28152, 10927, 27892, 22877, 13004, 11655, 6200, 23342, 10282, 8828, 15380, 14422, 7575, 17298, 22238, 2711, 14268, 2831, 1829, 1977, 16723, 19965, 13758, 15316, 28791, 22391, 4106, 16073, 27792, 4814, 1628, 7790, 4308, 4644, 4203, 3076, 12346, 6540, 18275, 24187, 3441, 22159, 22254, 3784, 29119, 13357, 10156, 4303, 8940, 2377, 29192, 24345, 8377, 8466, 19122, 28288, 15140, 13146, 4752, 21205, 2948, 13461, 9536, 23593, 23718, 24644, 8428, 8142, 4310, 7033, 15321, 8542, 20794, 5771, 4238, 27191, 23063, 14579, 6283, 12676, 26656, 20924, 6365, 13182, 5869, 2586, 7916, 29087, 21166, 10420, 28159, 11776, 14367, 19945, 5976, 17075, 4394, 17158, 22686, 17752, 22330, 29032, 7014, 16800, 4018, 25419, 19341, 29697, 13284, 27136, 7421, 24258, 10032, 650, 3435, 10151, 19629, 29997, 15832, 25339, 6938, 11984, 5870, 9053, 13089, 2389, 29291, 461, 874, 20015, 6627, 23822, 7092, 2694, 25124, 21969, 3522, 11299, 16453, 25, 20417, 14746, 21472, 22547, 26027, 17043, 28419, 27876, 11001, 5562, 5146, 9248, 19116, 2606, 8280, 21961, 12792, 27764, 21000, 6528, 2956, 23101, 14333, 16727, 22572, 23651, 24561, 15755, 1876, 24778, 9573, 18676, 2809, 4865, 28462, 2509, 8726, 6029, 21956, 5113, 25034, 10033, 1126, 7698, 28186, 21828, 19930, 29627, 24136, 12153, 5868, 25044, 27037, 15111, 15993, 26051, 21019, 24976, 28210, 19809, 11453, 3607, 23916, 26305, 15584, 17928, 5576, 18065, 1139, 29891, 23287, 6375, 8463, 12208, 12345, 25772, 3562, 1426, 25193, 3431, 21317, 8127, 1874, 18328, 29056, 22062, 2817, 2372, 273, 27228, 27699, 21056, 14523, 5628, 12512, 15301, 21023, 4158, 1913, 11743, 5798, 556, 5311, 23788, 1294, 11011, 28988, 24193, 206, 4628, 3212, 4804, 29848, 21148, 22841, 19260, 19995, 14381, 23637, 6850, 13739, 5554, 4990, 22748, 14016, 2201, 4912, 22623, 14207, 18366, 4301, 29789, 1735, 10721, 5003, 2633, 26780, 15700, 20773, 9249, 11573, 11165, 26256, 7876, 25160, 23401, 22691, 12252, 4807, 24687, 12761, 24305, 15888, 28675, 2993, 25974, 17219, 14196, 28194, 22382, 20424, 20914, 1437, 18471, 4110, 3897, 9551, 5849, 3546, 13152, 12369, 16189, 24795, 14540, 14497, 13091, 3533, 17463, 29426, 27215, 24387, 6582, 12377, 15644, 8718, 26306, 29509, 23384, 11451, 20907, 9335, 20467, 10618, 13442, 17309, 3670, 13402, 7614, 12730, 21816, 11117, 5134, 20442, 6589, 10690, 19322, 12446, 19838, 8255, 12833, 29238, 17107, 28225, 27241, 24899, 4728, 5830, 16943, 1293, 29929, 21289, 27596, 6782, 1916, 13829, 4848, 25476, 7744, 14989, 17235, 5737, 12086, 17117, 14060, 28273, 3271, 7270, 20964, 213, 13936, 18753, 19992, 6183, 10500, 4951, 3773, 29779, 3731, 5711, 10461, 17138, 23201, 11690, 980, 20006, 10422, 17770, 24813, 24971, 2227, 8150, 18040, 16599, 6963, 14864, 23216, 8609, 839, 7255, 20530, 10945, 16695, 24881, 25676, 6574, 6168, 29938, 16240, 12538, 6897, 17548, 18533, 18581, 8001, 26329, 27376, 13371, 16738, 22259, 16095, 18027, 28620, 26444, 7794, 28325, 24889, 11750, 17210, 28663, 20777, 23025, 26829, 18679, 9671, 12041, 19465, 12485, 18304, 17168, 21886, 19636, 21814, 20141, 19649, 10954, 29882, 4630, 6546, 23057, 702, 22437, 5591, 16972, 26161, 23240, 24052, 13036, 13902, 13719, 24468, 1548, 6906, 21675, 18323, 8767, 10458, 21013, 3579, 24850, 19054, 14026, 9562, 5372, 9110, 29207, 21774, 15427, 2050, 26985, 5483, 20817, 20940, 27525, 19757, 25197, 5762, 16281, 11722, 35, 1432, 29384, 25747, 26888, 17426, 17545, 10383, 16682, 22995, 12685, 26633, 8753, 23158, 16581, 9022, 4008, 25135, 3828, 6203, 25400, 28324, 14944, 28258, 19017, 17872, 18561, 15135, 4009, 11544, 9035, 14201, 20861, 28576, 13306, 20972, 3313, 9153, 16187, 22528, 29501, 18434, 27642, 7878, 1243, 23349, 1272, 12635, 20294, 12731, 12545, 1449, 1503, 7134, 10696, 6665, 18158, 22591, 13744, 7420, 25033, 13706, 22280, 6342, 21141, 26048, 20545, 23096, 18336, 499, 27660, 17765, 15932, 28563, 5707, 16657, 16388, 28685, 8951, 14522, 14046, 19747, 8505, 3447, 6875, 8014, 1048, 15848, 27480, 12424, 22127, 26162, 27743, 11592, 22422, 22133, 27623, 6531, 3141, 25217, 13100, 2156, 2142, 2960, 27497, 10865, 4985, 17465, 21958, 6795, 5290, 24893, 17478, 4544, 4950, 2627, 28851, 3616, 14086, 9354, 29349, 13538, 20084, 6553, 6386, 18916, 20961, 11382, 17402, 14430, 19666, 15016, 17509, 84, 14339, 19154, 19251, 7617, 26307, 9142, 23682, 19471, 20591, 24429, 9814, 17119, 11840, 1772, 14061, 25817, 23965, 467, 16395, 29935, 8188, 27407, 795, 7997, 4295, 27721, 9188, 9626, 20303, 14002, 4956, 15475, 15538, 13225, 17175, 8312, 27547, 7573, 2549, 15487, 10680, 4905, 18919, 3317, 12393, 8585, 5632, 29316, 4451, 8016, 27492, 25722, 25482, 9878, 18140, 24957, 708, 20086, 11224, 10575, 50, 22395, 27589, 2316, 20926, 5981, 29158, 9226, 333, 20795, 562, 21004, 22105, 9957, 22956, 27509, 23510, 27824, 1696, 13265, 13052, 28977, 15821, 20200, 26273, 10752, 23802, 17211, 26469, 26229, 19084, 16040, 2265, 20716, 7434, 20957, 28441, 28715, 25751, 22019, 16405, 15006, 22088, 971, 4759, 17024, 24025, 16054, 11233, 18285, 4178, 19360, 5026, 6935, 411, 10220, 8257, 6533, 21097, 27799, 17834, 26909, 6272, 10718, 24626, 5774, 9777, 11348, 27808, 1357, 4127, 6892, 25063, 5295, 2350, 2313, 6819, 12931, 17376, 6545, 12487, 20870, 1732, 18487, 24077, 13231, 14015, 18699, 515, 11275, 15491, 24760, 12799, 16737, 2007, 34, 3896, 670, 27153, 27927, 21239, 15588, 19927, 6414, 6692, 25857, 16245, 4914, 793, 23262, 27107, 4181, 28353, 28666, 10805, 23835, 6256, 26661, 11738, 18347, 2408, 22427, 9041, 220, 14445, 8029, 1894, 29550, 11116, 3595, 297, 20963, 22832, 8110, 15159, 17937, 275, 26420, 19763, 7404, 1358, 13999, 19844, 9304, 26802, 26916, 8041, 11526, 2164, 3850, 2815, 26097, 6306, 12956, 9148, 19302, 5533, 21157, 8371, 2319, 13497, 8926, 17088, 3333, 13029, 15598, 7248, 25493, 22221, 13540, 12934, 24163, 4480, 3856, 8642, 13327, 15298, 12232, 17383, 15884, 10951, 26523, 182, 10306, 21432, 18876, 3262, 22199, 8376, 3133, 25272, 12042, 25006, 200, 5057, 14373, 16597, 21203, 2155, 17069, 58, 12309, 27950, 3606, 18013, 18104, 11314, 10845, 16960, 14856, 26214, 20679, 3412, 10514, 18853, 27435, 19800, 28609, 14076, 21708, 8716, 17331, 2353, 12853, 26293, 8861, 14011, 5945, 25305, 8217, 20166, 9517, 2623, 14822, 9115, 2922, 3908, 3837, 25503, 2445, 7646, 11044, 6997, 19074, 6970, 3091, 3964, 109, 3997, 6430, 27278, 21940, 22682, 13671, 27712, 5069, 26836, 29597, 5681, 28755, 1355, 1835, 18498, 29699, 12602, 7089, 21805, 7663, 12106, 2253, 22865, 14479, 19252, 19403, 29809, 18952, 26396, 25189, 2647, 9324, 21986, 1516, 8655, 17584, 7935, 12090, 6965, 445, 11825, 29942, 15889, 25674, 15633, 15462, 28081, 1458, 25117, 14125, 6102, 7345, 11999, 8559, 12626, 17159, 17031, 10846, 116, 17630, 29780, 15404, 10685, 28327, 11300, 2223, 5061, 23065, 2120, 19814, 631, 13577, 24922, 27341, 26369, 13732, 24337, 3977, 15784, 21573, 23553, 6954, 2543, 32, 6278, 1783, 1382, 9534, 4966, 20452, 22113, 20376, 1755, 11635, 16096, 26648, 25134, 13885, 17683, 2723, 15530, 20626, 7343, 8264, 21773, 19005, 9604, 1367, 14783, 7083, 7183, 3409, 13316, 20229, 24509, 25726, 10307, 13462, 5216, 5769, 597, 9590, 16378, 17707, 4647, 5086, 13797, 13652, 17599, 25277, 3988, 24246, 19472, 18959, 12677, 3783, 3326, 17438, 7351, 26178, 21063, 6051, 1872, 1983, 1763, 12259, 20197, 13561, 23111, 6392, 15312, 9113, 25361, 24718, 2736, 1816, 19790, 26301, 29069, 736, 14224, 21703, 28930, 2904, 283, 3047, 24239, 23136, 26558, 23607, 29954, 24664, 25619, 24784, 18997, 2547, 27439, 7900, 11858, 24020, 29765, 19263, 21275, 8856, 12413, 3352, 7105, 13679, 402, 5836, 8684, 24547, 16057, 752, 43, 21371, 13923, 9184, 7848, 1172, 7670, 29253, 23567, 29265, 22268, 1440, 14404, 1875, 7128, 10321, 29766, 18281, 26499, 27448, 3255, 3599, 12967, 24825, 1737, 13995, 27807, 11351, 26087, 28858, 10081, 5901, 29777, 13946, 23206, 3158, 25603, 12207, 28502, 12653, 8619, 9789, 22751, 29847, 11860, 5099, 7268, 8025, 28041, 15071, 2115, 2979, 28234, 4414, 9907, 647, 876, 5191, 15668, 22116, 28598, 14550, 19752, 10700, 17256, 12416, 12097, 29529, 255, 23622, 22151, 18134, 18130, 9569, 9196, 4356, 24151, 26264, 7823, 4046, 29137, 28193, 8494, 14827, 28233, 20999, 25626, 2460, 21053, 10549, 19440, 9341, 11344, 13101, 18607, 9003, 26348, 20426, 29293, 6646, 19798, 23306, 5601, 28229, 2791, 4846, 19128, 12681, 9400, 21089, 28395, 18574, 15423, 12510, 8283, 12389, 24375, 10021, 988, 766, 1973, 9541, 24311, 19657, 11284, 29743, 6264, 16802, 26302, 10266, 25729, 26432, 2132, 2936, 16833, 3857, 20886, 18909, 4194, 26115, 15923, 14130, 7928, 19584, 9854, 21636, 25495, 5787, 10773, 16168, 28990, 13282, 21657, 9312, 24155, 7109, 22497, 25973, 24508, 10869, 9305, 20688, 7293, 19281, 29616, 18319, 18469, 25951, 6435, 18843, 25947, 17318, 11477, 12003, 30002, 4564, 26881, 4879, 29811, 9005, 2094, 23813, 27740, 1930, 23765, 29230, 3971, 23134, 1169, 2548, 24926, 23293, 17878, 2972, 1636, 1805, 29139, 5540, 7536, 26862, 4186, 20091, 9313, 7730, 18625, 18392, 13805, 23126, 26959, 4042, 9263, 24864, 19205, 26292, 20404, 1759, 25845, 164, 28481, 5957, 29224, 10492, 22135, 21330, 9370, 5140, 7186, 28281, 9530, 9087, 8010, 1067, 25784, 11291, 15665, 1859, 17916, 15448, 26668, 8070, 18847, 2128, 25202, 18194, 16659, 23485, 5699, 3160, 25353, 5165, 24685, 3560, 6579, 8764, 1613, 16671, 527, 18978, 5752, 923, 28442, 6080, 19689, 8534, 7991, 13077, 18854, 20882, 16390, 23036, 3710, 16443, 12291, 24120, 9279, 7368, 14620, 12776, 7922, 10303, 14961, 24787, 19857, 10227, 1537, 21887, 28735, 20883, 9384, 28834, 20935, 24101, 2766, 11379, 22608, 11050, 20994, 16119, 17945, 29369, 27108, 27236, 22622, 14979, 12488, 14673, 29127, 430, 23621, 3128, 5702, 3984, 13094, 22874, 12662, 22488, 18690, 16238, 2909, 17303, 11124, 7287, 22728, 4069, 1071, 17537, 4750, 20065, 10946, 29917, 9578, 7745, 15085, 28764, 9637, 18814, 5948, 28945, 28692, 10175, 26740, 1572, 24194, 1822, 26316, 814, 10669, 15238, 4571, 26174, 6059, 19723, 25554, 17952, 22723, 14687, 13394, 5980, 17114, 5108, 28879, 18730, 23504, 21376, 20540, 26723, 8163, 3836, 14427, 29797, 17776, 8348, 22305, 11953, 26075, 26244, 2462, 10584, 9445, 29798, 5917, 1135, 10868, 29356, 28164, 7416, 16629, 27790, 7103, 23984, 19631, 29334, 28777, 8736, 5907, 28501, 24496, 9135, 4372, 22908, 27208, 5914, 26856, 29099, 8052, 7748, 14102, 28484, 97, 14502, 22112, 28516, 5479, 6454, 27763, 16579, 29513, 14752, 17991, 3230, 23870, 1903, 20912, 20428, 8907, 11139, 26551, 26958, 19876, 23117, 26465, 15173, 27391, 18548, 155, 2912, 22057, 3753, 25572, 2772, 25069, 4373, 3777, 9692, 2032, 29040, 27645, 7027, 16383, 427, 4599, 24515, 3177, 17652, 7170, 7325, 8274, 17345, 24775, 7159, 6176, 29694, 10006, 8682, 28575, 29819, 9286, 16910, 14819, 10051, 4079, 21503, 28331, 14573, 27286, 2539, 22319, 21348, 78, 23254, 16944, 22353, 13478, 15691, 17078, 8323, 6189, 15664, 1555, 8614, 22275, 20327, 26650, 22408, 26034, 2895, 14184, 6694, 13625, 25068, 15266, 10842, 11527, 3996, 15589, 8976, 15891, 4210, 15319, 14370, 15442, 9318, 8404, 1898, 5552, 7557, 28492, 8904, 8392, 5819, 12675, 28063, 12034, 1275, 13556, 2981, 5946, 1105, 10054, 15143, 2584, 8222, 8156, 6097, 5131, 12105, 2697, 18520, 20606, 11017, 27440, 12020, 8632, 3914, 172, 2698, 15521, 14007, 13406, 20955, 27698, 11114, 25757, 14956, 7515, 8350, 19928, 14252, 5651, 18594, 16295, 29562, 23056, 7482, 23645, 9545, 14285], [22473, 28017, 10434, 20224, 24162, 7477, 27613, 3496, 26012, 13981, 12615, 27295, 26489, 3528, 15481, 27438, 7604, 2318, 22570, 5480, 10671, 20598, 12616, 13469, 767, 16684, 20949, 11316, 15350, 16558, 7680, 24890, 3506, 20322, 3820, 7156, 19464, 3073, 19342, 9699, 15175, 27267, 24973, 18527, 2053, 851, 16605, 5366, 14648, 28106, 11511, 13120, 7079, 18038, 2220, 3921, 25369, 15894, 29047, 24124, 29451, 6536, 2779, 17113, 12714, 2556, 6328, 5038, 19590, 9708, 19569, 30018, 21595, 918, 8787, 13582, 29710, 18709, 3135, 4151, 5439, 17129, 15513, 28477, 18200, 29245, 5339, 24659, 16495, 22118, 11893, 25082, 15528, 9088, 18289, 17486, 14988, 23968, 28488, 2629, 3691, 24565, 28453, 29886, 26151, 22219, 23263, 7349, 18232, 18897, 3791, 29726, 24806, 26452, 10689, 1312, 6039, 28199, 16613, 13698, 22004, 1409, 5796, 6274, 28257, 26211, 26221, 10486, 13691, 8999, 22337, 4703, 2198, 15300, 10643, 13918, 14654, 13419, 4495, 21459, 7259, 11499, 18330, 7143, 15068, 12008, 20223, 24154, 15296, 20731, 23286, 22837, 9171, 22466, 25232, 28503, 13257, 20755, 10938, 27196, 4601, 29343, 22114, 21695, 15913, 13202, 22733, 15600, 5887, 19745, 20652, 25665, 6611, 25984, 1769, 21090, 6334, 128, 15893, 15080, 12338, 23944, 28239, 22190, 9688, 4742, 7658, 12581, 1328, 25357, 26138, 21825, 13167, 15446, 27751, 12365, 19961, 626, 29181, 13957, 9316, 2953, 28555, 19030, 13157, 11092, 10174, 7479, 22943, 9262, 14803, 4604, 5193, 6601, 13812, 26275, 6976, 28509, 1792, 7042, 21297, 16685, 13312, 22957, 16170, 20238, 7161, 12185, 13163, 18700, 3218, 22256, 12845, 6727, 4641, 23887, 24482, 12014, 19863, 4903, 22396, 29429, 3514, 4406, 9320, 6016, 5082, 25252, 6221, 16966, 28384, 2834, 10761, 10864, 4843, 29362, 22273, 14077, 11244, 1718, 28713, 3510, 4247, 17062, 26424, 28617, 7826, 29866, 834, 14414, 23884, 1309, 24488, 24518, 6526, 16885, 21196, 22725, 29476, 21225, 28578, 5720, 22218, 6481, 24249, 26067, 16183, 6415, 21768, 12876, 8588, 8268, 13102, 21666, 8447, 4986, 21073, 18767, 21991, 25449, 28645, 6621, 4831, 2190, 24697, 9275, 20833, 19369, 17760, 4769, 15029, 24646, 11909, 2441, 22295, 28860, 7026, 26646, 30043, 12519, 12380, 12454, 13246, 9667, 1921, 10866, 20748, 8012, 7577, 14444, 4342, 22287, 26389, 7448, 24111, 25458, 4819, 20993, 20415, 15869, 14392, 23774, 18911, 10917, 8530, 3835, 11337, 7303, 24953, 26826, 21769, 15096, 13562, 12418, 24076, 18428, 9793, 10244, 12778, 2489, 19241, 27463, 23600, 23157, 27471, 2320, 21483, 25367, 20007, 8557, 1304, 8026, 9821, 19571, 16705, 6015, 21549, 15070, 14019, 3944, 8413, 124, 6799, 27427, 12028, 3891, 25634, 17182, 912, 3833, 6452, 23654, 28432, 15428, 12201, 23180, 18033, 22905, 16225, 28205, 17109, 7766, 16052, 24946, 7795, 7715, 9882, 29961, 10756, 9023, 1508, 1478, 7717, 17166, 19457, 10638, 6338, 19527, 4453, 13748, 11778, 12989, 17930, 2178, 29651, 24882, 20313, 7708, 12916, 24267, 18063, 10781, 2078, 29009, 13408, 20842, 17801, 8460, 21155, 29711, 1791, 3414, 6484, 25438, 9833, 22941, 28359, 11621, 24736, 10851, 23793, 11168, 29490, 22554, 367, 13873, 15, 13707, 5032, 27841, 10342, 9603, 11141, 14020, 19515, 23877, 12748, 16260, 13210, 22552, 23542, 10852, 8086, 3425, 28968, 19523, 15558, 11339, 20312, 22533, 11000, 8871, 22364, 15054, 15354, 1160, 28128, 9874, 6171, 9075, 347, 7199, 13088, 10026, 18107, 8676, 9449, 4536, 20360, 2070, 27411, 19555, 2987, 369, 3282, 12861, 4841, 19923, 27552, 3483, 11486, 17591, 9076, 16158, 28954, 7433, 3336, 1055, 8106, 8456, 2452, 29323, 30045, 10633, 16491, 17603, 29295, 19867, 12151, 23155, 1609, 18648, 14957, 24224, 23760, 22030, 4219, 13753, 7063, 12254, 23764, 8242, 20288, 20000, 9871, 6471, 12953, 19410, 24985, 454, 12829, 12046, 23422, 10620, 9518, 16932, 10329, 11869, 3060, 8956, 1398, 27745, 19618, 7301, 13294, 15077, 23257, 24780, 10326, 12521, 3361, 24951, 5733, 5433, 27467, 21748, 22881, 2600, 14193, 8919, 20841, 13096, 7778, 14465, 7380, 4762, 1023, 11904, 2754, 21477, 7494, 20741, 11996, 20460, 14908, 13149, 1807, 9002, 12774, 7908, 19956, 10810, 14567, 8729, 27879, 1858, 6968, 13615, 19766, 18084, 6721, 17694, 2161, 8470, 17044, 9394, 9752, 16907, 12910, 17412, 6789, 22904, 1995, 19271, 10390, 18551, 6725, 23703, 16244, 29317, 17452, 1125, 10875, 17266, 3855, 1065, 15274, 10384, 20209, 3272, 9949, 6111, 25873, 6673, 14501, 492, 25767, 17495, 27307, 13857, 9859, 6052, 23533, 24269, 22715, 24516, 24084, 0, 12747, 19966, 25307, 8590, 28959, 13619, 26784, 6634, 6825, 1060, 12852, 6559, 9796, 24669, 17516, 23098, 18883, 240, 22253, 14486, 24415, 2737, 8259, 8435, 21338, 16635, 19389, 13195, 2878, 28296, 16074, 28935, 18174, 7627, 9483, 1152, 854, 4326, 12464, 4476, 17400, 7216, 1879, 16608, 13703, 23050, 134, 18274, 19755, 8586, 3886, 21249, 20250, 9183, 22037, 815, 9961, 12441, 13491, 22049, 25938, 22065, 16524, 5812, 13892, 27918, 27415, 28808, 8686, 11108, 4913, 5172, 21671, 25042, 6441, 18268, 28872, 13061, 22286, 27771, 21329, 29696, 28452, 22255, 11887, 27641, 11059, 25289, 4746, 11541, 19662, 22095, 22998, 5474, 27030, 1857, 2218, 13050, 17360, 761, 5269, 23133, 1124, 4578, 14498, 6353, 25061, 100, 16697, 2931, 24485, 19305, 19165, 6390, 27872, 21353, 22471, 5271, 19598, 3883, 25624, 17071, 9432, 2747, 11388, 3557, 3053, 13810, 19664, 13854, 4738, 17340, 5608, 1623, 13022, 27172, 6654, 8474, 22954, 21041, 23531, 25778, 12100, 17687, 20671, 11427, 5312, 19959, 2997, 8190, 28479, 892, 8250, 25414, 17976, 253, 4755, 8351, 2244, 18327, 6956, 2061, 27856, 11952, 17816, 5482, 14079, 14393, 20503, 9942, 864, 2383, 11649, 2782, 25462, 21452, 18882, 16694, 7792, 17692, 20464, 15227, 20173, 26538, 2724, 16532, 25687, 26380, 2807, 28775, 13277, 21690, 9234, 27087, 12219, 8675, 2347, 6380, 28312, 27741, 28069, 3626, 6758, 5919, 11990, 22308, 13567, 23761, 20226, 11207, 3696, 291, 1238, 10556, 5998, 19617, 4927, 25806, 3278, 22502, 29608, 500, 21518, 10948, 5335, 9207, 13248, 23583, 1108, 3584, 24390, 26324, 4113, 14587, 13039, 28900, 5644, 18390, 20821, 27860, 23350, 26848, 11504, 4281, 27404, 27652, 9229, 27810, 13135, 19620, 8608, 20291, 4775, 2625, 12623, 1475, 27749, 12175, 29235, 28083, 20901, 19316, 9887, 23179, 4683, 24444, 8901, 2730, 6907, 21872, 9718, 11639, 29885, 27105, 6660, 16329, 21720, 1942, 23323, 29052, 27282, 17886, 16623, 19529, 9509, 4897, 13569, 8985, 11724, 19767, 388, 16208, 25412, 10234, 2800, 6643, 5495, 27289, 4503, 20227, 7874, 7977, 26573, 18714, 7116, 8035, 27202, 20977, 4670, 17950, 16414, 19855, 18863, 26949, 21520, 28939, 10211, 20903, 18549, 3031, 23393, 1861, 5860, 23094, 22063, 1156, 17291, 2049, 27854, 28539, 5956, 23725, 21358, 12448, 11217, 26103, 3573, 26318, 20382, 26940, 17844, 16341, 28427, 9698, 6580, 30033, 23611, 1990, 1265, 8098, 3334, 17466, 22442, 10325, 21855, 15992, 2792, 16596, 9711, 6675, 18112, 9105, 19911, 15985, 22871, 787, 975, 10762, 20511, 3057, 4221, 6556, 18154, 6010, 24803, 5969, 11612, 8591, 3124, 6619, 4894, 24633, 28868, 24103, 26107, 14543, 15809, 20040, 10456, 24916, 11057, 9998, 16083, 29355, 17025, 9425, 1551, 22839, 25109, 5904, 23912, 584, 26807, 965, 2186, 24676, 1136, 14553, 25721, 26845, 8477, 2006, 29556, 4709, 12362, 25249, 2420, 9843, 8389, 24320, 19395, 7229, 7980, 8346, 17145, 28810, 16523, 19089, 6509, 17217, 16431, 28472, 8922, 12180, 26998, 17785, 5011, 25625, 28092, 28967, 487, 24233, 5093, 23584, 17416, 16846, 26065, 15818, 23075, 1982, 25675, 27335, 7384, 26625, 27583, 7739, 21697, 20167, 12613, 26549, 7154, 21874, 19055, 14164, 848, 6738, 8850, 6757, 22313, 16424, 15155, 4323, 6899, 10294, 4732, 26109, 28691, 29962, 14297, 21952, 29936, 24308, 20320, 4382, 16203, 24492, 30012, 2801, 4595, 6565, 14328, 15822, 17233, 701, 28121, 22036, 8067, 582, 19001, 26818, 29703, 26289, 14751, 25588, 21132, 4187, 29059, 24941, 16332, 29206, 7443, 7490, 9815, 29572, 14140, 13411, 13361, 12890, 6033, 4523, 21578, 11957, 3742, 17197, 3564, 7252, 22858, 2959, 20310, 28962, 24324, 8195, 9726, 28795, 5117, 28336, 2877, 18698, 11760, 18852, 11896, 7810, 11594, 11801, 5488, 23859, 18620, 16749, 6544, 18816, 14591, 12420, 21074, 29435, 7439, 9166, 2388, 17586, 3674, 177, 24964, 25243, 18231, 29944, 2225, 29101, 20472, 11118, 27555, 1740, 15145, 25972, 23892, 19732, 21861, 13404, 27141, 10414, 7429, 6311, 6448, 25813, 20753, 28593, 24997, 18078, 18181, 18178, 13138, 22129, 19952, 29767, 29128, 26976, 6295, 12222, 17911, 19573, 24618, 8131, 27828, 25795, 1953, 23434, 17357, 7378, 13504, 6916, 7933, 8215, 18858, 16592, 12182, 7519, 17489, 18073, 633, 19512, 23830, 29591, 4853, 25285, 24879, 22091, 29111, 18168, 19275, 24082, 12596, 26737, 22621, 12718, 24505, 14663, 3000, 24185, 19543, 12357, 10993, 23885, 11615, 71, 28459, 26638, 4375, 1044, 5629, 13234, 18553, 23424, 1714, 10283, 2498, 25382, 29153, 25187, 27829, 8182, 16574, 26150, 10242, 25144, 24266, 29666, 13476, 24883, 2343, 29350, 8818, 10101, 24331, 19170, 29261, 6262, 7292, 11603, 21308, 11410, 18817, 7266, 15351, 18830, 6735, 1603, 910, 7528, 18707, 23585, 7317, 2022, 14027, 26627, 25738, 2442, 8335, 11067, 11608, 11877, 29190, 337, 9174, 26070, 15041, 4058, 3675, 29745, 6873, 20117, 5162, 1436, 15240, 19299, 27767, 26562, 13065, 6538, 7524, 11822, 5385, 15553, 19856, 12122, 25274, 2806, 12321, 8941, 25454, 14786, 1220, 7819, 16080, 18805, 12329, 21646, 8475, 14152, 27571, 29791, 7966, 21678, 24198, 12066, 13807, 29945, 16027, 15910, 20560, 7912, 4244, 11947, 516, 24657, 3605, 24321, 19539, 15555, 21711, 11296, 18685, 20991, 22239, 19325, 7927, 12726, 7659, 570, 20130, 16079, 26984, 22822, 12181, 5843, 21226, 10607, 19993, 27173, 25152, 13151, 14877, 16149, 5149, 6928, 18947, 19098, 20121, 658, 4177, 9740, 24851, 21860, 26353, 19038, 2076, 18277, 21792, 4423, 18825, 27496, 24484, 385, 4577, 29201, 26014, 4724, 5718, 22155, 29321, 13623, 15400, 27156, 7182, 15843, 25283, 19109, 7327, 23598, 11756, 2970, 27192, 12722, 27296, 637, 20589, 20346, 22538, 20004, 25686, 8176, 26823, 27014, 13473, 7412, 15987, 1985, 15416, 26614, 2778, 26431, 1347, 6293, 18758, 12639, 6226, 23077, 28938, 22779, 28553, 25705, 7179, 9479, 2378, 9036, 5303, 23391, 12507, 15403, 28822, 27032, 14258, 4007, 14395, 20198, 16902, 19933, 1635, 507, 3102, 16173, 14461, 26136, 12183, 27374, 10444, 21334, 30036, 4317, 28475, 1095, 27540, 26961, 9724, 8916, 11462, 12589, 25091, 20542, 12205, 2386, 12542, 18988, 8895, 18003, 10138, 9782, 29544, 22194, 4918, 14513, 16888, 10302, 11960, 26821, 18752, 8304, 19697, 27297, 16754, 26398, 18087, 1247, 21575, 12638, 2406, 27442, 24912, 28011, 11377, 4587, 22828, 21526, 5527, 4072, 16006, 23587, 18550, 7843, 3681, 20636, 29693, 5152, 4231, 29387, 14265, 18958, 25320, 4727, 10788, 24826, 21030, 978, 7643, 13313, 5394, 2152, 13850, 4262, 11338, 593, 25818, 3428, 29080, 1627, 12255, 6034, 2082, 17648, 29463, 23464, 14933, 23185, 12611, 20624, 4479, 11803, 22864, 18966, 27257, 8896, 4765, 27216, 14382, 1682, 9599, 21386, 22002, 21016, 888, 12700, 10679, 23535, 16982, 18028, 27736, 17559, 18042, 23714, 4470, 18635, 12379, 19733, 2291, 22208, 22576, 12388, 20176, 22123, 15355, 11784, 1051, 6388, 21060, 10999, 8970, 7718, 5009, 24457, 19256, 13668, 7290, 21237, 2967, 16620, 1364, 24147, 13186, 20730, 4403, 17615, 4023, 29313, 13688, 4602, 14250, 4768, 12992, 25648, 25161, 14030, 5112, 3237, 1580, 1747, 23029, 24758, 25201, 25970, 22160, 29774, 22094, 18453, 10665, 14762, 19552, 14818, 7761, 16899, 4996, 11161, 16359, 22225, 24360, 29218, 25469, 10893, 13759, 20681, 22770, 27579, 10653, 27574, 7895, 1509, 6006, 28544, 15066, 1218, 24498, 8544, 711, 13219, 18184, 17157, 6382, 12858, 1177, 11617, 11982, 2661, 26733, 7703, 1372, 8617, 29354, 16447, 6560, 16934, 10966, 4284, 2880, 11607, 18246, 265, 1286, 15099, 7725, 19619, 16718, 18124, 21947, 4968, 25041, 9722, 12560, 192, 21311, 6626, 8173, 26166, 22794, 4028, 16829, 21913, 9891, 15034, 24335, 26735, 4557, 3379, 14820, 1587, 13506, 6658, 28089, 11374, 23337, 4901, 2305, 3703, 15279, 18569, 11723, 2554, 16020, 29637, 5713, 118, 10935, 2651, 7550, 8390, 24259, 12368, 29602, 19768, 29586, 6541, 29691, 14580, 20932, 23072, 635, 13543, 25930, 13677, 14318, 3947, 8796, 10981, 24981, 25595, 26741, 14639, 5328, 24947, 24616, 16575, 4643, 886, 8295, 17393, 20104, 559, 19886, 662, 934, 5186, 7986, 5959, 18874, 13814, 11183, 26793, 17880, 9807, 6807, 15998, 20120, 1327, 13894, 15820, 23436, 6423, 19063, 22213, 12674, 6440, 22617, 22958, 15466, 9287, 16066, 27475, 9435, 27025, 24225, 19493, 13874, 28852, 25253, 15948, 3064, 6593, 16826, 10913, 27569, 27452, 21764, 14315, 14416, 2356, 10601, 3397, 24608, 15834, 23418, 5422, 22679, 5485, 1148, 14210, 12127, 16128, 22078, 22312, 11597, 7012, 20739, 18007, 27533, 9731, 3063, 12211, 24299, 26795, 13871, 4255, 20314, 5468, 6709, 4787, 6666, 14449, 24069, 1245, 24639, 26730, 17451, 1277, 15909, 16729, 13455, 21746, 27501, 15952, 17909, 21003, 1976, 18946, 5573, 8481, 21105, 24506, 14177, 19056, 13123, 10481, 21470, 3426, 2761, 24905, 7337, 8202, 1702, 2271, 13139, 16364, 9819, 26554, 28241, 18832, 28036, 25799, 7834, 28712, 3526, 12396, 19761, 1739, 21115, 2135, 24900, 20281, 19996, 18367, 23844, 26039, 29868, 2516, 16664, 3840, 7942, 14145, 6447, 5654, 29413, 6685, 22683, 5617, 5673, 12471, 7162, 19039, 24824, 4329, 5890, 25295, 23559, 24652, 9052, 4500, 3285, 26636, 2812, 10778, 11517, 6281, 4682, 14219, 10048, 73, 26042, 28049, 6147, 4699, 7247, 9464, 22444, 4478, 1219, 21568, 20885, 7955, 28371, 13301, 5593, 12566, 3411, 5241, 27987, 13516, 6017, 3894, 5233, 10421, 7055, 29812, 24438, 22148, 9523, 19475, 4135, 14852, 21653, 12234, 14419, 15696, 16984, 12212, 18335, 13467, 12980, 28165, 25172, 28579, 25358, 8693, 7988, 16261, 6350, 14307, 15886, 21032, 19127, 23390, 20859, 12933, 10895, 17702, 29800, 3975, 11710, 24995, 23730, 21591, 23449, 27584, 29132, 19091, 13581, 24885, 15814, 25365, 16905, 29778, 3790, 23520, 13929, 27145, 15792, 26363, 8496, 9465, 14733, 2352, 229, 16239, 28405, 24050, 17209, 258, 15922, 7065, 543, 25694, 2029, 25969, 8036, 20724, 12580, 10985, 9594, 11415, 8411, 27346, 550, 15147, 12516, 19223, 15659, 11922, 27530, 6697, 18799, 13415, 5080, 8546, 15708, 29042, 18562, 10505, 13218, 26298, 24252, 28864, 17807, 23904, 20971, 17955, 24612, 4984, 20519, 10091, 9374, 27852, 27503, 25120, 24186, 6783, 12434, 11489, 22960, 20371, 24761, 5581, 598, 13430, 4215, 15110, 1289, 7064, 29039, 17899, 21996, 28788, 849, 26040, 29951, 27369, 10280, 13826, 9876, 4548, 1538, 2822, 1201, 25701, 20087, 23369, 5307, 7860, 28919, 25652, 26758, 23442, 18123, 29558, 8418, 21545, 13991, 27128, 21631, 19356, 14126, 3888, 22130, 3406, 16708, 29359, 19467, 6436, 18321, 27636, 16103, 14519, 25944, 29462, 16709, 1750, 25504, 23110, 5481, 1053, 5822, 12629, 91, 28028, 14216, 11196, 27182, 14526, 14566, 8657, 28465, 26254, 9224, 2328, 11539, 23937, 7877, 18666, 20013, 19577, 11185, 6195, 13513, 5786, 13451, 17032, 20758, 26518, 16607, 27535, 26437, 1196, 21014, 5448, 29540, 29973, 17058, 14658, 22282, 14482, 3994, 25213, 13441, 4030, 3372, 22666, 11647, 18901, 4189, 28510, 1457, 19036, 14750, 18892, 28812, 10706, 25025, 10894, 926, 15353, 26464, 5470, 5564, 19245, 6199, 4416, 20987, 20689, 25505, 10536, 7825, 8080, 7296, 16849, 10518, 18544, 28704, 24000, 13588, 1657, 11602, 6751, 13715, 13780, 20533, 26222, 751, 7282, 1867, 12922, 11816, 24631, 28882, 1301, 22593, 11430, 9969, 21676, 25977, 9157, 14680, 26, 15035, 9393, 24876, 17367, 2359, 7126, 14225, 8134, 17326, 1468, 22663, 4737, 16024, 358, 19525, 25302, 29871, 20133, 22811, 465, 24056, 23404, 26159, 3248, 1322, 10995, 11426, 25780, 20826, 10798, 5211, 4908, 6948, 1097, 346, 1231, 13230, 16379, 19362, 10617, 19758, 3797, 24840, 1090, 13302, 1640, 6857, 5036, 24356, 596, 537, 4653, 12651, 28652, 1026, 7801, 25004, 18641, 15459, 7779, 18244, 28219, 4651, 4891, 1467, 17701, 22058, 10399, 15441, 27359, 7608, 15255, 7981, 10531, 511, 4640, 3192, 11851, 21341, 7164, 21693, 3418, 10037, 20831, 28759, 4343, 9584, 23694, 739, 18537, 20528, 19065, 11052, 7774, 8144, 29019, 16290, 15707, 23197, 22764, 10765, 8990, 18215, 25699, 18462, 11228, 29090, 28849, 15831, 21753, 7453, 19680, 10207, 24853, 7112, 9039, 2596, 28885, 21071, 23723, 17669, 16904, 14994, 12230, 2484, 12513, 18829, 8285, 9585, 20808, 8626, 13608, 28064, 15170, 334, 3007, 6919, 12975, 19985, 19563, 21945, 24170, 24972, 8048, 15311, 3845, 145, 2601, 5337, 14973, 11804, 27304, 20867, 5383, 18729, 8938, 29890, 4220, 149, 20177, 21853, 2315, 21625, 20140, 18712, 12816, 2726, 1833, 22712, 27605, 2075, 1865, 2870, 20456, 21903, 15036, 28809, 8256, 29332, 9020, 13203, 29307, 27685, 22193, 23616, 25271, 11831, 28662, 3985, 777, 29505, 15246, 24589, 20534, 22684, 21639, 1018, 29214, 6923, 9250, 24936, 2243, 16008, 13927, 20735, 20836, 4099, 26590, 11355, 4697, 6784, 3744, 9970, 4744, 8069, 599, 19596, 25275, 11671, 8059, 17717, 14455, 3436, 12575, 20700, 10686, 11473, 23147, 17173, 22492, 21982, 8526, 20698, 14574, 12409, 1515, 19484, 24597, 19984, 13296, 20036, 22429, 9956, 15912, 672, 7626, 29516, 26257, 7394, 19827, 2559, 2005, 7691, 204, 29064, 21438, 11408, 3087, 10377, 19969, 12968, 21953, 6617, 7806, 20109, 12540, 28922, 21066, 2197, 13575, 12251, 5857, 28963, 28076, 14275, 3274, 13819, 5568, 8407, 24462, 19549, 19943, 12838, 29582, 26355, 22357, 19285, 15452, 23043, 24003, 13447, 30009, 19805, 3597, 5696, 21512, 6475, 9044, 21384, 4447, 9277, 16862, 7090, 18350, 11438, 2465, 22714, 1787, 1283, 7235, 2114, 9966, 16013, 17431, 10534, 8962, 22763, 12315, 10059, 8665, 10926, 25055, 24192, 27187, 19194, 26565, 12007, 12515, 3457, 11757, 1380, 11325, 17276, 26219, 27615, 2095, 29361, 6329, 7633, 9485, 24902, 22662, 18349, 11449, 27949, 13193, 21884, 15811, 23630, 11110, 12780, 26820, 20660, 2306, 10655, 18152, 3733, 7124, 25791, 723, 25374, 15762, 2681, 1821, 12236, 20483, 4133, 24530, 9472, 5612, 4075, 6022, 14931, 11715, 15534, 19760, 2375, 17448, 17273, 9185, 1466, 13370, 9661, 8000, 20677, 23452, 16197, 21325, 2720, 14878, 14708, 24996, 23013, 4004, 19726, 10463, 7258, 14677, 7553, 27785, 27248, 13235, 21379, 13305, 6438, 10738, 5428, 17602, 19975, 20938, 27116, 29481, 13640, 26835, 29599, 4933, 6587, 25890, 23431, 1376, 17557, 17092, 481, 8851, 20895, 26394, 15460, 6104, 16361, 22551, 27601, 6042, 9897, 19592, 11478, 57, 9090, 11269, 12918, 15634, 19877, 17769, 11303, 17877, 24696, 14753, 22765, 29634, 23756, 12906, 15916, 26632, 9067, 27013, 8879, 3583, 19477, 28957, 19031, 24430, 13674, 29217, 21802, 25329, 28829, 5927, 21901, 19793, 16462, 22992, 46, 28757, 10413, 8021, 20357, 4613, 2518, 2699, 24809, 10249, 7548, 7765, 23039, 21869, 16223, 6477, 18994, 14842, 28485, 18151, 24991, 13220, 8448, 14237, 6551, 1455, 29233, 659, 28744, 20995, 26252, 10240, 2312, 27137, 9377, 16140, 2732, 5712, 29175, 29867, 14466, 22795, 19328, 5490, 10465, 15437, 6179, 12326, 1224, 7279, 2080, 8869, 21037, 3491, 26546, 18435, 18592, 14868, 14586, 28284, 3539, 20118, 27226, 12400, 5721, 14094, 27457, 16340, 19905, 1870, 17767, 29873, 18457, 24653, 6503, 28053, 2901, 8550, 23901, 7253, 27473, 9205, 26262, 12788, 26435, 28075, 3808, 23659, 23327, 4010, 1597, 20081, 6874, 12794, 29330, 3776, 5595, 15686, 17030, 20954, 5409, 19605, 7021, 23154, 1567, 18593, 22810, 14859, 11084, 22631, 25244, 6699, 23782, 15469, 22140, 9378, 6959, 19871, 5456, 7736, 4772, 23416, 25628, 15288, 1632, 27963, 2712, 19508, 23695, 12559, 11283, 23797, 27847, 29606, 16572, 25318, 22038, 22018, 22936, 22226, 25465, 10163, 27591, 15023, 23982, 25433, 25952, 7780, 656, 17973, 17847, 29068, 8864, 3803, 16481, 13503, 8379, 16912, 2066, 7757, 23741, 26894, 997, 9430, 3545, 557, 17999, 9272, 13133, 21201, 21012, 11681, 28464, 23440, 11782, 9668, 19864, 2447, 29051, 27554, 13505, 18813, 959, 10153, 11978, 5179, 5834, 5958, 10588, 23580, 5548, 2287, 13299, 3152, 24134, 22951, 15706, 15208, 14769, 13445, 23459, 5047, 23555, 13751, 21718, 29168, 21908, 24250, 15483, 23791, 2977, 11234, 12156, 262, 18287, 24821, 16278, 7551, 29493, 9132, 3286, 3909, 8125, 17799, 8832, 4820, 10595, 920, 10067, 24770, 2896, 20632, 5939, 11770, 21500, 15662, 17048, 20818, 16926, 16342, 22604, 9491, 26709, 718, 28007, 6712, 11683, 26198, 3612, 9677, 23681, 3050, 17471, 22145, 21834, 3072, 25411, 28960, 25310, 1190, 20824, 12397, 13711, 20937, 17295, 30003, 10268, 20128, 25224, 7291, 1599, 10628, 21290, 19021, 20041, 14276, 6586, 22626, 3899, 3114, 23814, 18170, 17954, 8221, 3981, 3953, 29236, 13642, 6920, 20393, 17567, 16217, 26794, 26260, 19027, 19599, 773, 8945, 3401, 6898, 22906, 29801, 11192, 25741, 12936, 14292, 25105, 2581, 6192, 6494, 22650, 2802, 29412, 18706, 19846, 23125, 16288, 18208, 16649, 23026, 13722, 15419, 23683, 10977, 24133, 20265, 10677, 24474, 23702, 23737, 11308, 28592, 23494, 15715, 11063, 18072, 5248, 9060, 17925, 12049, 5801, 120, 24053, 272, 6428, 2969, 17120, 21507, 22745, 23181, 28936, 15973, 16146, 29829, 15429, 10724, 24958, 857, 16869, 21319, 27092, 27144, 26787, 3917, 5044, 7363, 628, 28244, 20751, 27437, 29831, 13557, 23558, 27508, 1094, 19184, 2923, 24340, 21054, 25005, 2816, 22660, 9896, 18964, 29518, 21195, 27862, 18877, 4248, 68, 9883, 24469, 5877, 29455, 20947, 7456, 28307, 11378, 3495, 21721, 19898, 10818, 26764, 27737, 17501, 2083, 24289, 897, 28255, 12786, 7634, 13925, 21966, 7225, 27956, 7095, 17090, 27907, 16528, 6230, 10233, 12543, 13125, 6327, 7915, 11352, 20603, 16409, 20666, 1474, 13840, 7210, 3261, 22070, 19949, 4171, 18225, 21381, 11842, 9646, 15637, 22071, 10947, 5643, 11276, 22609, 2708, 22888, 29515, 12599, 9640, 1297, 12256, 27865, 20517, 12103, 8442, 29959, 11335, 15756, 4623, 11514, 28134, 11820, 27200, 23804, 8046, 18739, 16827, 4824, 16809, 28698, 4198, 3342, 9094, 26901, 20771, 873, 6434, 26098, 1742, 3117, 21034, 29736, 19385, 9683, 13434, 5464, 3775, 20354, 3998, 5107, 22047, 768, 21398, 1688, 26854, 7879, 7622, 6998, 4346, 16274, 27076, 5280, 801, 13331, 9438, 24606, 8613, 146, 23604, 11781, 1577, 9269, 13861, 12005, 15687, 15361, 10524, 895, 28745, 25451, 25878, 29927, 2940, 20095, 13006, 11965, 17536, 3400, 16556, 1576, 5012, 19556, 10047, 28786, 15126, 26563, 10313, 2366, 28568, 1684, 25560, 29805, 21049, 19932, 610, 9792, 2093, 16451, 2148, 26297, 16141, 1049, 23064, 6133, 2119, 20152, 25074, 10734, 16219, 26791, 3377, 26536, 28355, 11747, 24675, 11047, 5450, 24857, 11465, 23617, 26928, 19625, 15352, 10563, 2237, 18282, 15704, 2485, 25062, 1907, 9932, 26473, 4251, 6172, 5698, 5530, 28850, 26294, 16963, 18622, 25335, 16931, 15019, 18211, 14724, 12842, 25858, 13439, 11513, 3013, 16632, 19186, 3011, 21902, 6307, 176, 5370, 20692, 1852, 24974, 25077, 11159, 5824, 12114, 11856, 29215, 11644, 18162, 20608, 23914, 27388, 29133, 10876, 10862, 23599, 22802, 24613, 10015, 9063, 8291, 16301, 3577, 12021, 23291, 29825, 9753, 24501, 21429, 1001, 18414, 11882, 11571, 26852, 7609, 10410, 13158, 23647, 16973, 28350, 2618, 11328, 12612, 12682, 23894, 29826, 11557, 23738, 2281, 2843, 19797, 14029, 28718, 7236, 8229, 7101, 26621, 8745, 13242, 9440, 5449, 10472, 935, 17404, 17830, 27121, 28404, 6653, 23235, 28349, 25126, 9484, 5214, 14142, 7036, 13551, 12202, 604, 24827, 16472, 12076, 632, 24018, 13666, 13910, 510, 29571, 25594, 13844, 4519, 19973, 649, 3197, 428, 14163, 10867, 28280, 3267, 29027, 4535, 14895, 22263, 20646, 16333, 26073, 4589, 1295, 21795, 22074, 17202, 382, 7971, 17547, 13325, 2545, 26157, 14354, 26439, 19071, 4291, 15336, 14945, 10042, 21761, 8602, 23879, 121, 18014, 4945, 16116, 15939, 18260, 25175, 14116, 18057, 3962, 11191, 27739, 19623, 11115, 22310, 16794, 6941, 455, 27227, 21217, 5359, 5377, 5740, 10642, 16894, 1082, 26937, 7417, 14090, 7970, 10626, 5518, 11349, 12784, 4035, 3235, 6972, 15983, 18145, 21776, 14441, 25435, 11442, 12189, 9543, 27378, 20165, 19426, 26286, 22085, 6736, 15527, 7786, 20784, 3738, 10161, 18177, 16836, 28915, 6035, 18359, 23267, 1308, 931, 20080, 15625, 9589, 7522, 16950, 12444, 215, 2334, 1481, 4922, 12745, 5489, 13917, 19635, 6140, 9092, 29388, 20785, 7976, 17968, 17849, 23970, 27913, 7788, 11585, 10800, 24982, 6788, 16049, 5042, 16135, 27434, 27747, 22971, 28614, 19456, 244, 19363, 12322, 23476, 8384, 28643, 3578, 21823, 24502, 669, 11060, 6837, 21606, 29044, 3965, 11850, 15402, 6302, 6083, 27151, 26248, 2963, 10973, 22157, 24605, 24135, 19057, 29522, 1733, 7648, 14772, 8027, 3097, 10519, 9419, 28176, 25753, 27671, 2517, 2577, 12692, 5063, 20727, 28055, 29869, 17165, 17629, 10389, 26504, 12293, 24878, 11888, 26195, 25956, 25905, 8464, 1721, 24738, 17454, 13176, 19033, 24031, 17661, 25887, 7732, 11295, 24638, 21129, 8431, 20272, 1106, 7803, 14901, 3015, 27015, 15523, 20052, 6664, 13743, 4597, 4674, 24127, 20812, 1038, 15709, 20267, 11634, 7388, 25083, 10235, 28799, 7207, 27651, 28588, 28763, 15722, 19133, 21584, 24601, 18212, 12667, 11966, 29434, 15712, 21178, 13976, 21670, 28357, 19343, 25510, 18615, 7213, 27234, 28709, 7136, 23252, 26597, 18030, 21815, 3306, 2468, 17464, 18926, 18823, 17410, 29370, 19427, 29994, 9719, 4869, 4444, 25907, 8564, 4924, 21934, 2899, 29105, 27077, 24729, 19041, 29590, 6374, 29981, 22141, 26749, 15458, 15545, 4579, 21103, 6296, 27786, 24179, 756, 27050, 8822, 13924, 28536, 15285, 19181, 25183, 21147, 9812, 1159, 20968, 1252, 24092, 5178, 20155, 25153, 14298, 8287, 17907, 14998, 7440, 23767, 6973, 1672, 5381, 16441, 16508, 13347, 8043, 17901, 835, 16360, 15575, 29538, 10929, 19551, 28088, 25017, 12412, 22529, 28463, 16308, 23398, 22532, 17096, 19835, 396, 11865, 22720, 23385, 238, 9260, 27059, 8930, 18790, 27805, 17724, 25852, 21848, 10657, 13512, 9765, 26367, 12800, 27225, 8294, 16454, 20479, 20782, 28653, 23425, 18599, 3163, 24999, 6257, 5545, 28232, 26267, 5275, 9120, 1590, 26490, 7869, 7158, 24921, 10170, 17813, 30039, 22968, 15861, 25547, 27864, 20981, 451, 865, 18867, 29956, 13413, 24923, 14284, 7223, 5033, 29477, 8789, 3226, 24866, 27781, 5850, 9628, 22371, 26099, 2920, 26693, 26502, 24943, 9186, 2829, 28050, 17504, 25814, 17585, 11218, 24686, 29996, 17931, 8096, 18600, 8315, 6637, 4610, 14909, 3527, 19947, 29551, 28863, 29879, 5323, 10012, 4052, 2575, 779, 10578, 24771, 10473, 28387, 21079, 7684, 24384, 27244, 26381, 14732, 1257, 15604, 1315, 19690, 16088, 26684, 29250, 5748, 4864, 19411, 27206, 1303, 27333, 10202, 8327, 9642, 21473, 63, 28913, 29916, 9983, 39, 11123, 12704, 12873, 29521, 28947, 3995, 3812, 14069, 9598, 10555, 5187, 16609, 21510, 7370, 11861, 7631, 8298, 4556, 1637, 27616, 25390, 28381, 3279, 17879, 10525, 10436, 13429, 2346, 20, 21118, 11933, 15544, 20079, 21830, 3929, 10732, 28491, 21898, 12334, 9461, 6055, 6974, 25479, 4991, 22073, 29406, 20695, 2951, 21418, 5067, 28878, 21448, 29041, 15278, 23303, 9507, 1601, 22354, 13771, 15196, 17525, 29553, 29512, 28676, 25671, 11911, 4572, 4526, 29611, 23367, 12804, 22184, 2429, 3727, 17477, 10552, 7983, 28531, 6620, 1180, 28391, 30055, 4646, 25732, 20174, 20657, 12270, 23143, 1663, 8121, 2573, 27318, 413, 10786, 17935, 25598, 2262, 14309, 12899, 26145, 20532, 11424, 25636, 373, 16339, 27710, 20380, 26047, 24969, 17148, 29787, 22601, 28535, 23710, 5982, 19478, 3912, 8805, 18991, 27422, 27507, 2284, 24717, 5766, 1134, 21648, 27199, 16376, 18999, 16790, 29405, 19255, 25114, 18935, 15046, 22009, 4025, 7584, 12790, 1704, 1646, 20353, 20506, 4370, 8892, 13460, 20997, 5544, 6248, 28584, 29303, 28180, 28005, 10836, 16210, 24986, 26506, 28621, 21223, 19120, 3950, 26362, 6154, 18179, 11319, 4057, 16236, 28107, 28079, 15142, 17342, 13515, 27355, 6368, 17745, 12979, 9095, 13511, 29390, 10746, 25912, 28848, 3658, 19741, 17225, 13124, 9768, 26628, 6356, 2048, 11610, 21706, 27414, 25756, 4736, 6213, 2074, 27778, 28407, 20704, 21970, 21656, 1185, 21011, 22352, 22668, 10098, 28961, 14294, 14646, 19364, 4941, 15622, 9986, 10791, 10839, 18559, 29705, 22080, 3789, 13974, 18759, 20602, 12529, 519, 20576, 19679, 6901, 7347, 26084, 2728, 17221, 22542, 7059, 6084, 10863, 19980, 13159, 13489, 13156, 3870, 8023, 20137, 9197, 11917, 4805, 11651, 2644, 29855, 12137, 13657, 24913, 17250, 15807, 16311, 6610, 6092, 2841, 1462, 22565, 16527, 9535, 21598, 1031, 1486, 17773, 7465, 1546, 14322, 1928, 19080, 21273, 24227, 4013, 22000, 25043, 10133, 2268, 641, 13660, 4964, 28774, 9783, 2020, 3234, 29991, 2750, 28297, 23692, 8345, 24517, 27800, 16971, 5531, 29173, 1335, 27402, 16484, 21794, 1803, 20613, 15703, 26898, 3442, 19351, 20504, 26408, 11396, 18692, 25078, 11562, 24548, 939, 1525, 23509, 28783, 5570, 5855, 22540, 14320, 19853, 24478, 20585, 16181, 16778, 20663, 18969, 4723, 23609, 21186, 10821, 29418, 29368, 27663, 11745, 20822, 18308, 29337, 24214, 7865, 5261, 7888, 9482, 15129, 24699, 6056, 25222, 24590, 29440, 16953, 7050, 22376, 9104, 8744, 26265, 22440, 287, 18756, 24383, 25483, 16129, 18096, 5160, 22183, 24843, 24701, 17285, 20446, 15215, 16391, 4471, 23233, 29446, 18430, 5528, 3541, 19648, 23646, 14228, 22423, 8045, 21548, 11883, 4374, 20362, 9609, 26679, 18546, 29302, 17691, 4740, 29107, 9347, 29715, 21987, 26608, 8401, 8621, 28994, 24751, 4381, 21844, 580, 12941, 15332, 10767, 25670, 15991, 19777, 25409, 29978, 8139, 4487, 17405, 22522, 1118, 9659, 14774, 15609, 7140, 5805, 8228, 10828, 5915, 9841, 9458, 22989, 24296, 6618, 10916, 15385, 13724, 7262, 25615, 18173, 24937, 8625, 12098, 6106, 19473, 23386, 8692, 5859, 16930, 15314, 21326, 526, 17193, 7400, 26477, 1607, 17607, 17623, 17237, 7827, 9122, 7814, 5264, 27221, 1208, 3992, 18617, 25007, 6185, 28270, 27648, 14626, 16464, 26683, 17122, 26540, 4033, 22835, 1945, 9487, 10187, 12033, 7921, 14314, 19243, 2258, 17716, 14652, 16839, 26249, 17153, 28999, 23632, 27119, 2918, 14778, 12423, 18652, 4252, 27733, 3906, 19616, 15232, 18524, 13574, 5538, 6760, 27531, 6671, 21390, 24291, 1873, 10622, 4961, 11855, 20352, 823, 24567, 22415, 25522, 3319, 19695, 16825, 1685, 18996, 7506, 19374, 25837, 16896, 17532, 26436, 23310, 27138, 18374, 24789, 29598, 4015, 16265, 11268, 13828, 23220, 20239, 3187, 17658, 29371, 8454, 20793, 16465, 14376, 1701, 12988, 17101, 8593, 29441, 15329, 9243, 3876, 19511, 13570, 6470, 6271, 23049, 10544, 24235, 18565, 3931, 21906, 9278, 11835, 13611, 13250, 26559, 12695, 14531, 753, 23068, 18217, 14447, 1786, 1883, 16138, 29716, 10157, 351, 8903, 4359, 15955, 6216, 19682, 348, 21368, 1070, 12038, 24489, 10483, 15123, 27506, 23460, 15946, 22732, 3227, 6499, 77, 3390, 12586, 13728, 28615, 28157, 22336, 20880, 4114, 29319, 6651, 13293, 9390, 983, 9077, 23623, 27146, 5242, 15512, 16919, 20798, 28526, 13187, 9013, 16237, 27791, 13329, 11271, 23169, 24175, 21735, 1932, 25999, 1085, 13713, 15032, 12088, 22252, 13025, 5546, 4944, 5532, 9586, 6012, 20268, 6352, 24495, 17095, 4810, 25673, 10087, 26217, 26135, 23850, 10605, 19743, 18144, 23974, 27632, 20757, 29183, 2613, 16351, 5289, 4401, 27886, 24537, 19268, 10639, 14999, 14514, 15005, 4838, 663, 17361, 28916, 25247, 15436, 10870, 21316, 25415, 26880, 28426, 29078, 364, 13697, 25691, 7237, 4108, 19489, 27106, 29682, 8647, 11732, 26449, 5243, 24571, 15979, 6861, 4045, 8986, 7340, 8728, 7444, 16570, 22039, 11313, 7693, 25883, 11446, 13053, 9653, 23807, 28565, 5278, 24428, 21378, 16071, 2423, 198, 26304, 11524, 13689, 6953, 16466, 12743, 25885, 7881, 29468, 3378, 21441, 15002, 4222, 18765, 29893, 5451, 24083, 18207, 6025, 11645, 25268, 21207, 4541, 6584, 14103, 29187, 24546, 21867, 6576, 5604, 15522, 23949, 15725, 14696, 2282, 19416, 29103, 5122, 26072, 14890, 21417, 94, 13463, 4311, 13315, 9247, 3422, 14406, 329, 2371, 653, 5725, 14996, 28315, 25308, 22211, 29221, 3132, 4808, 5005, 22165, 15864, 6007, 21667, 17634, 1947, 20723, 20719, 12624, 9373, 16534, 25920, 18760, 22635, 26202, 7610, 224, 24357, 29617, 1234, 29573, 23589, 13987, 2010, 4677, 29472, 21388, 10212, 3952, 572, 10298, 17812, 23613, 25666, 9691, 26347, 22967, 25177, 23882, 8149, 14259, 29381, 15289, 13935, 20192, 10579, 15727, 13675, 29816, 5636, 15658, 11678, 17460, 15144, 25384, 8685, 7071, 15786, 2952, 25168, 8909, 12126, 21833, 28260, 7281, 25002, 12705, 4022, 11239, 25979, 24131, 17743, 17522, 20240, 8148, 13425, 14821, 27398, 16121, 10830, 11935, 22117, 14097, 13243, 29028, 1856, 19376, 10675, 15391, 7295, 3468, 10035, 18272, 16701, 147, 19231, 15508, 13340, 10348, 14793, 22293, 19946, 20749, 11039, 23919, 6224, 22485, 14884, 25575, 14632, 12223, 27637, 23140, 12765, 15744, 20131, 21391, 9334, 15051, 14023, 2286, 28610, 24707, 5728, 26514, 17992, 26697, 13420, 14059, 3217, 29458, 7441, 10925, 27647, 6578, 7414, 27994, 14542, 13262, 21637, 9895, 644, 21691, 27080, 1877, 11294, 16678, 20581, 24161, 4071, 2544, 29576, 24765, 13232, 1395, 14808, 21808, 21525, 3343, 1464, 26491, 19819, 18747, 7298, 28374, 17443, 12274, 29246, 24441, 16252, 8833, 17355, 27232, 9079, 2978, 24393, 27154, 25391, 7348, 18342, 16651, 14227, 21236, 22228, 26968, 19303, 1083, 6500, 15461, 23472, 19686, 14570, 9353, 421, 29557, 4926, 27163, 4032, 29610, 12603, 8258, 9051, 23264, 9811, 18103, 8388, 12091, 8471, 15577, 989, 24094, 496, 8151, 29769, 25158, 847, 29898, 10228, 20978, 21665, 4972, 5236, 10124, 12269, 27543, 25993, 11311, 28124, 11137, 25846, 2136, 17788, 8271, 26622, 26895, 19938, 19821, 15556, 12155, 4464, 21713, 11399, 28195, 17389, 12051, 12056, 7157, 19425, 17732, 1582, 1512, 15067, 14920, 24724, 3592, 22486, 4511, 16647, 23092, 3482, 14457, 10698, 18480, 4006, 28369, 884, 4484, 19029, 20321, 11008, 12442, 28261, 26604, 6473, 21367, 14287, 18836, 12445, 26834, 18643, 2691, 22869, 13280, 15656, 3831, 14939, 26419, 23078, 21467, 6165, 1600, 7862, 2009, 25336, 13594, 321, 20470], [18180, 24188, 22988, 27826, 15666, 23209, 13531, 9597, 27939, 25840, 2785, 21490, 2604, 19701, 14255, 14222, 4089, 18558, 15343, 3332, 2862, 10726, 9935, 27111, 26468, 28944, 22077, 1230, 9850, 11386, 3150, 26470, 8595, 26728, 7544, 5447, 8993, 25502, 28413, 15497, 24254, 6633, 1660, 23441, 5821, 27861, 19298, 14100, 982, 14832, 6975, 22490, 25669, 29803, 21091, 1015, 5921, 4494, 2763, 8366, 23038, 28251, 4213, 11623, 8921, 16937, 17456, 17579, 18674, 4813, 26165, 4952, 22731, 13568, 214, 15968, 18391, 11720, 11538, 26209, 7365, 28123, 20990, 20848, 5417, 671, 9343, 27981, 5434, 21615, 28894, 5008, 9564, 17982, 24042, 25867, 1568, 26957, 14840, 19937, 29276, 9149, 25359, 12025, 25321, 9417, 8603, 3065, 25544, 11500, 6737, 2725, 19287, 9349, 7961, 10918, 10485, 18364, 17493, 19315, 10702, 20930, 20433, 469, 25932, 22404, 12848, 1671, 3024, 22847, 1988, 16742, 12869, 16788, 28796, 28644, 1779, 4847, 28012, 13566, 19198, 24531, 9389, 9446, 5224, 17980, 12162, 9982, 27595, 19254, 16753, 6130, 29975, 27048, 24032, 24560, 19182, 6023, 17257, 14813, 7968, 9422, 22348, 15743, 18099, 20851, 945, 9694, 16026, 11385, 7314, 7110, 18378, 13764, 26013, 23945, 6741, 3018, 3415, 10634, 17087, 17922, 4179, 6571, 5506, 2507, 29894, 14480, 21719, 11470, 5717, 3553, 12525, 16283, 27400, 13638, 13338, 2635, 18010, 7951, 20348, 6184, 12075, 14244, 25965, 22121, 4937, 5986, 18905, 22467, 16459, 22909, 5025, 2512, 14536, 21933, 24240, 25235, 19309, 10656, 16150, 23834, 12691, 2499, 20275, 16627, 28200, 27184, 808, 16624, 8928, 29093, 9619, 4325, 4812, 13808, 3692, 24563, 25877, 3118, 22798, 28678, 21176, 3822, 17678, 19586, 27247, 29049, 21895, 28594, 15853, 23477, 21123, 27068, 1183, 10710, 29154, 186, 15463, 23196, 8183, 22411, 10735, 17806, 20639, 18608, 13598, 18486, 3203, 24332, 26082, 13350, 22580, 28842, 18341, 21293, 9190, 6508, 2236, 18915, 7034, 22059, 20718, 12383, 17311, 25754, 21347, 24917, 28198, 26927, 16117, 9241, 14357, 5240, 29106, 1950, 1414, 29625, 12072, 6977, 13386, 11122, 6305, 22296, 8820, 1530, 29266, 19500, 26747, 27073, 1948, 14310, 9050, 29673, 7375, 20248, 17820, 2264, 27083, 17795, 11744, 29761, 9785, 24319, 24887, 28804, 5101, 3622, 29366, 7484, 27097, 28266, 24848, 5170, 24184, 18722, 3804, 22087, 1149, 13416, 3265, 18649, 1703, 838, 5410, 21673, 535, 16429, 15859, 13708, 3201, 353, 16152, 11069, 3111, 1041, 21810, 18002, 11345, 16874, 14467, 25081, 1236, 3092, 24791, 1895, 23099, 16331, 13075, 772, 6573, 7333, 608, 14736, 12058, 8349, 551, 7251, 17198, 18249, 6142, 16442, 11372, 1341, 904, 412, 16490, 28525, 27186, 10382, 25501, 22539, 29311, 16182, 10965, 18628, 17417, 18525, 6693, 20969, 13947, 26206, 6686, 15047, 14051, 27858, 21256, 16327, 14336, 25457, 19339, 9467, 15480, 22472, 25207, 8344, 19875, 13401, 18449, 21610, 18117, 1492, 27514, 15499, 3949, 14568, 8661, 15440, 19015, 28146, 29037, 28679, 20792, 1971, 14565, 14083, 21580, 4866, 24419, 2890, 21944, 8859, 23213, 9503, 1834, 10254, 16399, 12782, 16184, 6523, 12484, 19034, 9830, 28664, 15185, 14766, 23964, 2942, 15467, 24528, 7302, 17023, 26663, 9911, 15827, 13263, 27006, 14338, 19607, 4522, 7462, 5667, 6182, 24431, 14054, 17758, 18368, 7308, 13800, 23128, 26759, 9824, 7192, 16292, 16216, 16851, 22212, 28559, 5898, 18834, 27011, 16757, 16589, 29157, 11519, 13349, 13095, 6787, 11819, 13303, 10147, 17385, 18642, 23471, 15921, 9045, 28119, 23205, 340, 7546, 925, 2289, 14897, 415, 25897, 2121, 26204, 11361, 28319, 3045, 24112, 4518, 18797, 21172, 17965, 21309, 27348, 28672, 21127, 29383, 3067, 15293, 8670, 22753, 3086, 28790, 5978, 9921, 13881, 6108, 2602, 10089, 14571, 26986, 19332, 19788, 24041, 28856, 3682, 17577, 14754, 27626, 970, 5465, 27317, 675, 3200, 16920, 22667, 27142, 17852, 7711, 20435, 10128, 20702, 26892, 19124, 2835, 28845, 20480, 3943, 15315, 3305, 14943, 1359, 10323, 29870, 16859, 15870, 19654, 12678, 9208, 18937, 12209, 12479, 3079, 20614, 25948, 27795, 23253, 26056, 16693, 3115, 14181, 19291, 4719, 3628, 13112, 5120, 10353, 16445, 11079, 17839, 1618, 28380, 11065, 14385, 11588, 19350, 27542, 11290, 28887, 24755, 28202, 9442, 8078, 27409, 27031, 3647, 3517, 12364, 1785, 22512, 28517, 794, 14052, 20687, 712, 12073, 8050, 5793, 15839, 21836, 1161, 151, 15115, 25136, 4395, 7628, 5281, 3321, 11264, 1522, 8357, 17329, 28420, 25592, 25556, 28630, 29053, 16549, 4214, 25632, 25526, 24796, 3247, 18294, 3331, 13670, 28422, 11677, 23462, 5043, 11428, 2826, 1781, 22777, 5605, 6358, 4236, 20967, 28970, 24884, 1687, 13021, 21883, 18795, 3429, 12002, 9402, 21283, 18267, 24651, 27269, 21796, 9191, 22588, 3858, 22498, 6472, 13853, 23728, 4249, 15114, 8659, 10497, 17772, 27022, 12627, 7644, 9742, 23250, 9596, 13880, 25893, 23843, 17015, 14045, 15009, 18403, 10501, 8482, 11702, 2746, 17019, 27674, 21519, 3105, 23145, 27909, 5972, 19409, 3021, 6883, 27331, 23740, 25377, 19075, 28084, 9862, 24671, 14588, 1318, 18182, 8437, 21778, 24766, 24097, 8017, 24479, 22452, 13799, 26407, 15780, 27539, 22200, 19453, 3449, 7250, 21327, 9776, 11968, 24014, 8811, 6127, 8340, 26544, 13990, 9840, 3930, 12514, 2038, 218, 14262, 8089, 8414, 27955, 13592, 28703, 6830, 6419, 13389, 27456, 27349, 15181, 22416, 17619, 29785, 29464, 15974, 11704, 12437, 12011, 24344, 830, 1744, 6309, 10312, 14226, 23019, 23521, 26955, 28600, 5478, 17500, 1075, 20896, 20027, 23806, 18206, 6502, 22154, 15102, 27084, 15381, 11134, 902, 3474, 5861, 22953, 24980, 12019, 10415, 5058, 29733, 13510, 25613, 25534, 17, 27158, 24984, 17866, 12791, 3672, 12962, 3759, 4378, 12370, 9710, 10769, 21450, 13084, 12756, 15454, 14439, 9329, 7673, 28985, 3109, 12281, 10612, 9973, 12285, 26207, 3756, 2803, 25499, 29216, 19211, 21540, 1918, 18312, 18512, 829, 3709, 29897, 17503, 28394, 23183, 3550, 10487, 18618, 29838, 12194, 12948, 1011, 9510, 7100, 6146, 7596, 12569, 11028, 27504, 27423, 17622, 18776, 17132, 5602, 10327, 27329, 26212, 29934, 9732, 23224, 13718, 4109, 22930, 5158, 26175, 6461, 7982, 28493, 23351, 21065, 20518, 21932, 14539, 18470, 20905, 878, 25352, 29375, 21558, 12553, 21380, 23809, 15310, 22243, 5079, 29753, 28389, 19829, 11433, 1925, 10594, 7687, 26717, 4777, 29977, 18840, 4802, 23221, 21094, 21228, 185, 5708, 6891, 22681, 8885, 26279, 12298, 24106, 7269, 18502, 28495, 22142, 5111, 20332, 9131, 21850, 74, 21424, 11353, 26906, 8375, 20189, 14127, 17826, 22896, 26742, 25405, 6018, 24143, 24081, 23803, 20261, 19954, 21254, 18143, 400, 12295, 20772, 19626, 21055, 23482, 7829, 5780, 10272, 26773, 7941, 15124, 29122, 24503, 27831, 13343, 12271, 22134, 15931, 3706, 5872, 23858, 28732, 3575, 30010, 2209, 29720, 26055, 15397, 26507, 20438, 23539, 4306, 10232, 29389, 11689, 17344, 12245, 7450, 15132, 5341, 4600, 26649, 9977, 22297, 13090, 8604, 20266, 20115, 9496, 29713, 29449, 1189, 21707, 28941, 26813, 2882, 18780, 27091, 22503, 20737, 27948, 13295, 28880, 7838, 23229, 19292, 6343, 22718, 19776, 3487, 28478, 9216, 6002, 25921, 6181, 4906, 6407, 25165, 24407, 16314, 2409, 27060, 14645, 7905, 29017, 24329, 22227, 16954, 9537, 25148, 3364, 9348, 16845, 19557, 26751, 29749, 1477, 4418, 4085, 28633, 25849, 24219, 28043, 6075, 18597, 2919, 15109, 19224, 4612, 7857, 11706, 9478, 14823, 27160, 27953, 26979, 14716, 25060, 11285, 4639, 4550, 11434, 11773, 10900, 26851, 14358, 23837, 5765, 27672, 24808, 10267, 4305, 12497, 26782, 25990, 4282, 9436, 5324, 29391, 22672, 25916, 25518, 17455, 16550, 26982, 6000, 18644, 4953, 703, 17241, 26169, 5609, 11212, 21199, 20670, 13634, 23340, 1164, 21372, 6132, 11479, 2448, 22644, 24723, 3499, 20797, 5899, 1173, 7478, 9284, 22244, 14954, 5316, 8364, 3448, 26117, 2143, 27413, 28140, 11255, 23800, 29347, 17526, 14410, 4635, 6734, 27835, 27302, 20187, 13174, 16571, 14477, 20573, 14755, 23736, 21941, 9012, 18664, 3466, 18467, 26170, 2655, 5345, 26996, 11230, 18054, 19284, 21375, 10840, 30000, 28943, 2823, 8037, 13464, 20101, 24347, 24118, 4420, 6817, 23751, 29263, 2885, 8225, 24598, 10198, 6535, 26796, 20945, 28274, 11184, 3590, 24910, 10709, 252, 19106, 19373, 16356, 2758, 1843, 18576, 4925, 2721, 4324, 12533, 12296, 5116, 22589, 437, 21502, 20476, 6013, 11197, 9040, 7009, 16047, 24208, 8751, 18570, 10825, 27900, 25835, 14525, 2000, 19283, 1799, 1016, 27069, 25548, 21224, 25655, 25031, 5750, 25440, 26404, 4715, 29781, 22167, 25630, 9893, 27604, 19823, 21469, 28687, 22379, 3223, 15024, 28447, 16515, 19739, 521, 25421, 254, 25366, 20843, 23215, 24017, 28093, 24065, 3722, 16044, 25842, 11405, 14024, 20579, 13147, 28717, 16786, 27044, 25861, 11640, 25026, 26285, 25383, 7999, 18939, 13390, 17434, 28497, 2365, 23545, 5594, 19227, 26201, 17363, 7729, 3713, 20409, 23827, 29852, 20813, 28329, 5847, 18201, 25116, 23773, 24292, 29950, 29182, 26492, 5848, 24684, 14915, 17554, 12297, 28902, 1825, 8231, 27233, 13322, 6772, 24799, 15928, 10499, 13444, 20910, 28068, 12119, 20850, 16746, 915, 15228, 22307, 8320, 9548, 18132, 24334, 1495, 20752, 4111, 26006, 10887, 28375, 5327, 28062, 21043, 12928, 29407, 6722, 1439, 18271, 5404, 14611, 5338, 23537, 21215, 6427, 24636, 11637, 11005, 15616, 22050, 17819, 4439, 12955, 22163, 24326, 25981, 18066, 3538, 7985, 28881, 24445, 1205, 17997, 23498, 4638, 2749, 994, 27783, 27653, 17940, 11636, 21756, 19576, 10553, 19748, 974, 8399, 20411, 16299, 11874, 16385, 1840, 6201, 2488, 11973, 27688, 3316, 12276, 28166, 3755, 25215, 21672, 11082, 9616, 28489, 222, 2043, 6217, 17854, 12610, 12607, 23614, 20779, 22773, 19873, 30030, 17639, 4574, 12390, 19016, 5153, 19915, 6332, 1986, 18979, 19492, 5846, 4594, 12165, 10317, 17608, 21835, 16148, 8578, 5357, 26023, 24114, 10359, 14424, 15531, 12556, 21248, 6464, 20537, 11916, 24607, 14891, 18442, 4862, 23359, 11695, 4263, 3019, 21989, 18309, 9847, 13494, 6753, 26619, 20495, 24712, 18636, 17094, 4705, 28300, 14062, 25328, 16795, 5932, 25659, 1420, 16338, 2456, 22713, 6331, 19958, 17960, 19130, 15386, 23211, 16602, 16254, 25257, 1339, 28416, 28132, 26296, 27945, 6394, 22451, 24604, 3778, 9178, 29659, 15849, 16615, 19940, 23878, 7618, 2099, 9660, 24811, 59, 4062, 4701, 11727, 14168, 29348, 8662, 24095, 24647, 18985, 27643, 12294, 20309, 18811, 13211, 9769, 2632, 14503, 23100, 11015, 10888, 10134, 1806, 21846, 18736, 26831, 8393, 14009, 8781, 9884, 8381, 6946, 21099, 25850, 21530, 14846, 22360, 11749, 18012, 27680, 9346, 561, 2848, 3359, 5051, 26804, 747, 9093, 27125, 7309, 9513, 26379, 21527, 9745, 25506, 25127, 27201, 1268, 8129, 27190, 2490, 21951, 4388, 3116, 25199, 4714, 7087, 24204, 13197, 3300, 15860, 4, 298, 17011, 18488, 495, 6514, 17777, 3224, 841, 7057, 5390, 4053, 4121, 623, 1748, 21059, 21153, 23568, 8030, 22410, 11249, 20257, 22762, 7763, 17470, 5782, 20148, 18688, 16611, 27177, 6957, 15929, 26945, 16136, 14509, 26153, 5310, 28145, 15396, 15106, 26599, 3714, 534, 23687, 24228, 6701, 26443, 16546, 11624, 20645, 25539, 18008, 17638, 23277, 1506, 13699, 7850, 18419, 18921, 1058, 12884, 16499, 17527, 26842, 18913, 8708, 13533, 24123, 18798, 13631, 17868, 6821, 21496, 6079, 8978, 27494, 2716, 2240, 11810, 12372, 29251, 17824, 21120, 28991, 27581, 23433, 29514, 26021, 27815, 2414, 15259, 23871, 16157, 15010, 25775, 16126, 26081, 10252, 9593, 8701, 26335, 26736, 16806, 28010, 27916, 25341, 17596, 17028, 29933, 27766, 1981, 13271, 24349, 3038, 27973, 11898, 6244, 19179, 19967, 12708, 14013, 28090, 7194, 21904, 25223, 6622, 16188, 3724, 10854, 10753, 25966, 17513, 3252, 26873, 28889, 12300, 12456, 179, 9636, 246, 28740, 18338, 6208, 22400, 15177, 9733, 10080, 2886, 950, 10883, 20960, 23437, 7527, 18193, 28095, 6381, 21839, 17121, 27166, 23979, 26602, 27857, 27614, 29632, 21662, 3569, 8948, 24115, 8720, 10776, 15879, 12859, 1346, 17086, 18186, 19105, 13921, 25096, 30017, 15953, 6197, 3750, 19808, 19011, 11273, 3219, 27362, 1594, 25480, 20807, 22918, 18888, 26368, 354, 20725, 10930, 1453, 3867, 27020, 3472, 28271, 7615, 23652, 12753, 28838, 29487, 27285, 25067, 28846, 14905, 9078, 13470, 5028, 24940, 4051, 6275, 26884, 10009, 25683, 18691, 27041, 21204, 13682, 15720, 754, 6937, 6624, 15797, 21628, 7581, 8508, 28243, 5675, 20410, 21393, 10221, 20453, 8478, 16366, 18755, 19883, 22687, 4888, 26137, 16975, 3963, 17051, 2988, 23903, 12978, 525, 4195, 2435, 27499, 23795, 11076, 24406, 1643, 3020, 26106, 4524, 20643, 10597, 1084, 19045, 20549, 21954, 25763, 11146, 24209, 23951, 29910, 4298, 12552, 28888, 2187, 26921, 16165, 26508, 28158, 15410, 26637, 25323, 7257, 25020, 25945, 14409, 17066, 16232, 14136, 8618, 5988, 15090, 18785, 20584, 14564, 15230, 15488, 8079, 24093, 6793, 14534, 23570, 11928, 23574, 8468, 27053, 7934, 2614, 26478, 12306, 17423, 10281, 6162, 3461, 28873, 14213, 2828, 27817, 3648, 15753, 14612, 19208, 13499, 6767, 17418, 9127, 24906, 7731, 22914, 22186, 4002, 19419, 10204, 18465, 3800, 22261, 18719, 1749, 9675, 12737, 26111, 27089, 7653, 21524, 2109, 19317, 10508, 3785, 2149, 5494, 19609, 26529, 29788, 24397, 19400, 5023, 17719, 26781, 4939, 4334, 9282, 27273, 9246, 18684, 22972, 25859, 3126, 17323, 24617, 15193, 1741, 1373, 15119, 28130, 7312, 27561, 23704, 16287, 13286, 3176, 8799, 27194, 28770, 19979, 24238, 16022, 29730, 26345, 14066, 11472, 11252, 14247, 113, 25363, 22520, 23842, 12688, 7512, 1832, 2710, 16179, 28417, 18292, 7150, 18420, 23060, 28778, 16776, 15698, 20201, 17272, 23644, 7204, 28581, 5826, 23018, 5663, 9024, 27275, 1030, 5975, 8483, 17871, 10172, 20370, 5436, 14043, 15395, 12986, 26373, 11658, 9497, 6507, 2137, 27098, 15164, 18283, 21426, 4456, 18380, 21425, 12394, 11560, 25520, 2288, 18122, 17580, 28629, 25805, 14511, 27205, 12801, 15728, 20586, 28379, 23972, 14982, 7263, 11037, 21770, 19974, 18074, 11509, 7066, 6913, 11779, 16748, 21138, 29536, 3389, 13624, 27962, 24061, 8132, 14316, 28837, 15711, 13606, 24372, 14218, 5556, 26085, 22370, 21921, 12939, 25427, 21535, 25712, 1423, 8308, 16823, 11270, 28658, 25118, 13172, 27000, 22632, 24325, 10804, 20986, 16881, 17751, 13427, 16439, 409, 1138, 10921, 2124, 18020, 3523, 872, 10429, 23314, 9767, 27702, 12237, 24532, 9362, 6840, 1288, 26004, 10908, 242, 16438, 6117, 22695, 15509, 10630, 4507, 7597, 26423, 13109, 7841, 23653, 2714, 2787, 15048, 12679, 24721, 5354, 12353, 25546, 12578, 27714, 13339, 7446, 379, 3792, 26451, 25570, 587, 2905, 24420, 2582, 21875, 14958, 9016, 4141, 17445, 8239, 6496, 13889, 28640, 28078, 17711, 11632, 26354, 15548, 17072, 25157, 11765, 15563, 5606, 16194, 23284, 20680, 10201, 27301, 20575, 10964, 15950, 23363, 10110, 8198, 15294, 8673, 14278, 20838, 2908, 28192, 7721, 2229, 20482, 10197, 29708, 1980, 12221, 26063, 3967, 29687, 517, 2250, 8854, 11992, 20621, 17756, 9192, 719, 26235, 1553, 25229, 2696, 28817, 20328, 8973, 23333, 19189, 18965, 19593, 13268, 26890, 17035, 25173, 11582, 19470, 14234, 88, 11501, 2129, 22096, 1112, 22977, 3270, 837, 9295, 1670, 10064, 25131, 8644, 10438, 14057, 6150, 22671, 27877, 19532, 27600, 10789, 28997, 3957, 28008, 17106, 24281, 27901, 10489, 5906, 8329, 15074, 6151, 15320, 12832, 18727, 5645, 13368, 19354, 10145, 12828, 2002, 24959, 25516, 25221, 23976, 13966, 12477, 11864, 4665, 5525, 13380, 8840, 18205, 29232, 22377, 8917, 18693, 22618, 318, 14025, 2552, 8383, 28983, 19587, 6902, 13213, 9898, 7425, 5121, 6812, 23906, 26415, 14231, 22935, 14835, 29352, 23516, 4474, 24177, 8998, 20221, 14569, 25484, 5572, 23062, 14405, 7690, 8924, 17905, 24645, 28047, 7020, 2631, 22688, 5369, 27465, 17390, 15095, 1536, 1406, 13424, 10075, 13941, 15226, 16739, 8497, 21927, 25387, 5270, 15341, 13710, 22584, 21736, 19401, 14229, 22083, 15231, 22933, 13558, 7260, 26811, 4605, 26875, 14162, 11231, 8499, 6926, 5304, 24440, 18239, 17898, 10833, 12001, 11030, 7048, 22922, 1794, 20138, 23031, 7310, 13765, 11915, 6607, 9129, 12671, 1939, 1974, 27958, 8076, 13270, 6659, 17986, 7571, 13375, 23119, 10820, 26522, 466, 4107, 21603, 26891, 24832, 22339, 13333, 16226, 8207, 10269, 17941, 28272, 19236, 18702, 25631, 12998, 3853, 6361, 9408, 2799, 26911, 12823, 5376, 5639, 13793, 3632, 11182, 1004, 17333, 8354, 10741, 2185, 20659, 17961, 3138, 16582, 2913, 20160, 15094, 16435, 2797, 28399, 6135, 6732, 18967, 2783, 29545, 22597, 12264, 20286, 22838, 3029, 6194, 26074, 7619, 10387, 20462, 8107, 21315, 5543, 8719, 21619, 9427, 23872, 16201, 11868, 24987, 16039, 22606, 21687, 15257, 8677, 18006, 27002, 1441, 23899, 594, 14516, 8275, 12227, 29638, 17959, 28660, 25538, 11906, 21408, 4302, 19658, 15408, 7713, 4315, 29050, 11556, 6124, 9612, 14971, 15197, 308, 25596, 20919, 10025, 7271, 1165, 6924, 8506, 11199, 15265, 911, 28789, 14694, 29900, 17502, 10364, 1949, 24364, 24300, 2434, 23657, 8599, 27149, 7015, 23371, 26341, 10533, 4275, 21332, 28742, 29495, 20982, 12551, 27557, 12265, 16068, 12720, 19230, 21481, 24862, 17601, 18300, 27104, 14688, 23971, 21070, 1501, 7144, 8664, 178, 6214, 18541, 28098, 18793, 11189, 14562, 11109, 15763, 24998, 18881, 22053, 2393, 15165, 14812, 15846, 7442, 8704, 5515, 17147, 13363, 1494, 21324, 21644, 5068, 18900, 5731, 2739, 20815, 9538, 28557, 11667, 25209, 20134, 2840, 1654, 19710, 1798, 1595, 17226, 21154, 22341, 18424, 15610, 29980, 7493, 6999, 10464, 12898, 3360, 3145, 14647, 17556, 744, 3687, 7502, 14280, 10477, 13622, 19161, 12600, 14546, 20405, 1493, 17677, 14464, 12659, 15935, 1019, 20418, 24433, 7187, 6989, 1544, 16940, 14520, 16048, 11836, 2525, 20161, 7751, 20601, 22856, 19720, 12233, 8117, 9059, 29222, 12893, 25730, 11676, 28546, 27033, 1841, 16733, 12163, 509, 3096, 29414, 12367, 29141, 29225, 15990, 13388, 16614, 15258, 15683, 17427, 2108, 28024, 22575, 23766, 23625, 15241, 4576, 28871, 18496, 26779, 10748, 29285, 15027, 17428, 22834, 16535, 3080, 21668, 3198, 26799, 9315, 11186, 13486, 3398, 25054, 8645, 2494, 27266, 13914, 14691, 16844, 5284, 5473, 4264, 16380, 30051, 18868, 6636, 20293, 21124, 13060, 962, 19278, 11873, 29660, 696, 269, 29430, 547, 25779, 29987, 23414, 12415, 6270, 5195, 3940, 10066, 8795, 25292, 2662, 10152, 22719, 28642, 1593, 7379, 4288, 3391, 9439, 3708, 1429, 9463, 29247, 14198, 4546, 29982, 22469, 2813, 10418, 16062, 296, 9181, 6845, 19542, 194, 24769, 20802, 7805, 17563, 20780, 8597, 930, 16586, 15842, 20324, 3515, 24376, 7737, 2392, 10984, 10532, 29827, 12997, 22120, 23346, 436, 20875, 20774, 10018, 5929, 8387, 3735, 16578, 29820, 5816, 13607, 10771, 10374, 15286, 24036, 16661, 5778, 22716, 10474, 1830, 9429, 8288, 6771, 29335, 408, 4483, 19171, 17918, 15539, 3829, 30047, 17321, 11805, 19775, 29844, 11485, 24045, 17529, 1253, 28162, 8452, 9345, 23514, 1574, 17085, 29142, 26094, 27912, 25582, 9758, 6232, 292, 4218, 8775, 15214, 26287, 5371, 21590, 26655, 22778, 5138, 3479, 25278, 14765, 9300, 13132, 3225, 28699, 24110, 7887, 20471, 29271, 11892, 26438, 9296, 28412, 30022, 5361, 28898, 19639, 22189, 10879, 28177, 1709, 29138, 6069, 4619, 5054, 1736, 23204, 20583, 24779, 15734, 2242, 3129, 21156, 14421, 15652, 27027, 23302, 2930, 11225, 15117, 2362, 27303, 1062, 8793, 17353, 1610, 20900, 23489, 23010, 20296, 2130, 9404, 25519, 4622, 7753, 15618, 26711, 24871, 1102, 29003, 25309, 2259, 19190, 20664, 19266, 4063, 10003, 25681, 2713, 2475, 2440, 22279, 21113, 1566, 23079, 8881, 5352, 5938, 6588, 29372, 26143, 11872, 20710, 29134, 10144, 9154, 16764, 6994, 6398, 9117, 4354, 4050, 6294, 5653, 28995, 10915, 9215, 26569, 17191, 9342, 10459, 29989, 24691, 958, 20439, 1734, 20477, 13207, 19082, 10538, 24835, 13949, 29058, 28747, 23266, 5912, 24241, 575, 29486, 2805, 22172, 27042, 8900, 8699, 23671, 7851, 28956, 4878, 13875, 22600, 4547, 28534, 2165, 18715, 20395, 2668, 22283, 15213, 20119, 9230, 13178, 19731, 29874, 17009, 3875, 14273, 28659, 26917, 29423, 4020, 18623, 14481, 4175, 5336, 966, 22031, 14682, 14759, 23214, 8420, 28259, 15680, 28958, 29184, 28706, 27382, 23230, 18489, 5402, 22413, 20869, 28468, 26584, 22743, 17401, 453, 14794, 27549, 18662, 7972, 804, 26411, 5123, 25112, 18918, 23457, 23757, 24467, 11480, 28599, 15959, 14217, 18356, 3404, 12190, 10759, 4731, 26943, 28149, 25864, 28587, 13595, 26028, 22678, 3478, 9099, 8577, 4603, 12116, 763, 15981, 13961, 3460, 315, 19497, 22685, 20682, 21613, 15237, 28980, 463, 21640, 4227, 5486, 25162, 24915, 3493, 7920, 21831, 20690, 9322, 4190, 16866, 22389, 17966, 25810, 26139, 6385, 28964, 22137, 2795, 16777, 10661, 16985, 8071, 28840, 29163, 21423, 20323, 3444, 20379, 12664, 16164, 29955, 24945, 30013, 28951, 17994, 19070, 15777, 13180, 22122, 21876, 5722, 5802, 15905, 5174, 1014, 22125, 11256, 7017, 18859, 1365, 17247, 17440, 14119, 10649, 21040, 26237, 13034, 13794, 17914, 13216, 22479, 9109, 23087, 12224, 19547, 11764, 26241, 23130, 3110, 26722, 16525, 11728, 18278, 19267, 2505, 21051, 24205, 28285, 21307, 4932, 2091, 29022, 12740, 140, 6411, 10319, 17054, 3059, 444, 1093, 20278, 3178, 4226, 22191, 1411, 13485, 28425, 7641, 8905, 9163, 19324, 14651, 11101, 136, 15540, 19621, 19502, 27223, 4003, 14880, 18640, 19971, 14671, 25344, 16411, 28982, 16320, 13600, 28494, 276, 11876, 1259, 26016, 3697, 27684, 16494, 28940, 12738, 4000, 18815, 12694, 6785, 24792, 10982, 23089, 6404, 23313, 25287, 9703, 20567, 16995, 25497, 17154, 29676, 23055, 21291, 16433, 23883, 14551, 14279, 3630, 29035, 24460, 13373, 18907, 24380, 9999, 26969, 3417, 18773, 1143, 12711, 9043, 20951, 24449, 3978, 23165, 17946, 11628, 21842, 4180, 27804, 14384, 14068, 9477, 20965, 27103, 6510, 10815, 6641, 12481, 6569, 4019, 21907, 25653, 1274, 21899, 25808, 5075, 5579, 8760, 8975, 16868, 22697, 12331, 13823, 985, 27904, 12925, 19103, 3796, 992, 17228, 15055, 16271, 27405, 27230, 19235, 20580, 13770, 9261, 2692, 18167, 23392, 2077, 5272, 12938, 13542, 21454, 17055, 27316, 22710, 707, 28521, 5426, 29156, 3315, 20989, 1604, 13137, 17245, 22351, 20106, 25998, 28857, 16294, 790, 25963, 6463, 1316, 27336, 257, 6489, 13956, 12744, 25692, 6640, 26889, 27131, 12303, 21102, 20125, 27035, 2830, 175, 20544, 22804, 19831, 29679, 7326, 23046, 1979, 1013, 2036, 5263, 894, 6089, 13082, 8992, 16021, 12290, 6483, 4454, 23172, 19222, 27940, 22963, 14474, 24855, 18910, 16408, 29165, 13377, 18284, 25658, 26457, 3549, 18956, 12683, 2213, 26806, 22045, 28992, 21190, 15826, 15236, 247, 29189, 21265, 23709, 20434, 19137, 6798, 10338, 25540, 29530, 2028, 27952, 15660, 17978, 4229, 27695, 14491, 9947, 12522, 29717, 5403, 28227, 11167, 26247, 19774, 20249, 26173, 16102, 20685, 21694, 8605, 20045, 19641, 16224, 8547, 9980, 24768, 8815, 19647, 7267, 21854, 29054, 11569, 6453, 8583, 17218, 7740, 6336, 13498, 18026, 6512, 4700, 6136, 29186, 3299, 29837, 28367, 9558, 5322, 25090, 19139, 5522, 18362, 620, 3698, 24157, 4690, 16935, 235, 1088, 29454, 19113, 15963, 6567, 12693, 18534, 27920, 3702, 21081, 1644, 15271, 10148, 27670, 25316, 4459, 10236, 23953, 7028, 10775, 21819, 8168, 7958, 25622, 27314, 15174, 1366, 19238, 21092, 17246, 15599, 11085, 1533, 4614, 7165, 2358, 17437, 21827, 19199, 16838, 24413, 16324, 26938, 7789, 6865, 3168, 14380, 5237, 11412, 18995, 15880, 28363, 22459, 24150, 29727, 18399, 23923, 11739, 23789, 15275, 23355, 8326, 2116, 16600, 23748, 24039, 3954, 9813, 5091, 4216, 29748, 12359, 23550, 27711, 3720, 13860, 20339, 21553, 1393, 416, 6779, 18846, 15486, 19219, 21343, 20988, 30048, 27618, 21027, 26123, 22531, 12071, 15250, 27834, 26409, 21245, 29712, 14690, 15340, 16154, 6497, 19771, 10437, 29092, 4821, 20112, 5603, 8424, 10806, 21749, 19496, 13755, 10940, 22040, 13208, 944, 10691, 20458, 6288, 23380, 24745, 8697, 25010, 15920, 24756, 13092, 16011, 12465, 1052, 13041, 4667, 29279, 12467, 7226, 25571, 21044, 12935, 12084, 2869, 15331, 22978, 7249, 6113, 14906, 14849, 24004, 11772, 15207, 24368, 1321, 15239, 18998, 29992, 24454, 18831, 26872, 24566, 9245, 2738, 16665, 14032, 12366, 11298, 9498, 17141, 26456, 22800, 24740, 29633, 6462, 24979, 236, 1132, 6775, 17334, 17057, 25682, 20728, 25097, 26328, 21202, 3821, 25816, 7335, 2570, 9838, 2269, 29438, 12501, 7992, 26339, 17763, 20736, 2564, 3026, 14589, 538, 20984, 14073, 6964, 8244, 29510, 28903, 9828, 24278, 20746, 5227, 2502, 17017, 28972, 17890, 12649, 21800, 29619, 10043, 24104, 28033, 29015, 25079, 10160, 20970, 21299, 8920, 22387, 17987, 23608, 27762, 13432, 9925, 8918, 22915, 28830, 27203, 18376, 18568, 23218, 19008, 10393, 23933, 10260, 2057, 16471, 12130, 4174, 14098, 20568, 8296, 15001, 29396, 27005, 22984, 28580, 13275, 18906, 8302, 16773, 4328, 18464, 2796, 2680, 10371, 21509, 577, 24732, 21566, 12727, 14235, 19719, 14742, 24842, 3022, 26991, 28883, 15845, 11654, 25206, 22867, 18019, 10787, 16601, 8870, 23768, 4082, 29729, 29010, 12907, 21780, 7588, 152, 2821, 29145, 13650, 21955, 10932, 24216, 20582, 2413, 4867, 10747, 26171, 5745, 9787, 9474, 95, 27436, 26428, 17808, 22501, 8807, 14936, 28866, 19428, 2674, 14987, 14747, 24663, 15052, 3712, 1211, 567, 9506, 13690, 8104, 23864, 10890, 21845, 19028, 4502, 6312, 18481, 3035, 18242, 6962, 23415, 7102, 14780, 28577, 26240, 28030, 6596, 8991, 25766, 29751, 338, 23873, 21826, 8212, 27821, 8179, 19882, 29923, 22823, 22521, 3529, 23799, 7403, 14969, 8987, 3844, 27253, 21140, 10795, 27339, 26453, 22607, 28597, 15050, 22198, 24156, 9990, 11278, 28892, 21655, 3865, 7647, 8536, 11195, 19110, 7149, 26600, 8515, 19834, 10678, 22383, 5880, 1068, 6908, 23148, 22774, 686, 19964, 27798, 24672, 7315, 5010, 23823, 29990, 29756, 6506, 15748, 6487, 16818, 5453, 7480, 6458, 25811, 21674, 9338, 13334, 22647, 24627, 18417, 27750, 20588, 27971, 14472, 9138, 15934, 21679, 12912, 23182, 6982, 26118, 18968, 21404, 26515, 21710, 13337, 1064, 22803, 24088, 5389, 26332, 4477, 10611, 18041, 14166, 1128, 2858, 10424, 17934, 16475, 11871, 1003, 3766, 21251, 20738, 17519, 21622, 25851, 15194, 8118, 28794, 26017, 12971, 19884, 10755, 7093, 24841, 23942, 24962, 19195, 18645, 2476, 11726, 21988, 5994, 28608, 29094, 2457, 5977, 28313, 7824, 11488, 10994, 6719, 5171, 22758, 7352, 3990, 3895, 8643, 17422, 28949, 1239, 24682, 9595, 15783, 1416, 27930, 5779, 11589, 11905, 24556, 28781, 4570, 24579, 11086, 25190, 21962, 417, 6639, 23556, 1570, 24694, 7208, 8062, 22761, 20796, 16997, 11140, 23364, 16485, 12, 26250, 1445, 15541, 27812, 9849, 23372, 23665, 28733, 14667, 2466, 8989, 13709, 21925, 29671, 13037, 4887, 3765, 7334, 7820, 27789, 3673, 4669, 13458, 3131, 6691, 16540, 11752, 11129, 28942, 23661, 23132, 22767, 4340, 3258, 23581, 3667, 10986, 28739, 7875, 28656, 27291, 12057, 27723, 27417, 22333, 16978, 19336, 19047, 3661, 10922, 459, 4794, 20846, 5299, 16561, 1349, 29397, 8786, 13031, 6103, 1020, 2478, 9238, 8687, 10703, 3061, 16700, 21797, 13057, 12184, 3810, 7591, 25119, 24538, 29124, 26808, 16085, 28895, 13509, 20381, 22158, 494, 2123, 2770, 27292, 29465, 10558, 12921, 14283, 22926, 22, 18632, 410, 20277, 19145, 29895, 18740, 11418, 29220, 14788, 5205, 29211, 15222, 29915, 14296, 26015, 17708, 17697, 7427, 8960, 17893, 2341, 25030, 12299, 19234, 22578, 30023, 17105, 9468, 19138, 11964, 17093, 12536, 9842, 5035, 6780, 9401, 12401, 9685, 528, 28388, 22673, 24642, 7382, 5277, 18298, 16392, 12337, 2578, 20553, 20170, 14341, 901, 25996, 24102, 18214, 29884, 18986, 29952, 21529, 13609, 14420, 1935, 24359, 29755, 12143, 22973, 14203, 11441, 27168, 14599, 4654, 732, 4551, 26233, 19202, 2709, 17068, 13431, 13369, 19544, 11711, 16901, 25809, 5348, 15025, 29648, 7300, 19615, 20218, 21739, 17267, 27389, 14665, 424, 29268, 8473, 5569, 17550, 8923, 29969, 9055, 11113, 27806, 25132, 3012, 19714, 20673, 803, 212, 7672, 8093, 1804, 2675, 22028, 16871, 4527, 7891, 3922, 22518, 4283, 792, 24593, 8410, 8849, 28833, 2958, 4320, 7297, 26766, 9009, 13278, 5659, 17939, 5254, 16106, 6210, 29000, 14610, 1107, 11604, 7469, 67, 26527, 10959, 3830, 28034, 4687, 10749, 9797, 19259, 11774, 25847, 18606, 11927, 16569, 2946, 17301, 29223, 2459, 22403, 8691, 29488, 1800, 16059, 29081, 730, 10507, 14918, 12099, 4537, 5302, 21633, 12061, 25238, 8518, 6252, 24873, 1050, 7168, 1171, 17570, 18397, 7833, 9032, 19348, 7383, 2636, 14122, 15579, 1955, 11070, 29823, 25828, 23131, 12767, 25360, 26356, 9629, 5749, 27375, 20720, 8957, 25301, 18667, 29067, 2873, 15838, 13845, 7475, 21586, 25629, 11407, 9533, 12502, 1103, 202, 13173, 24904, 10914, 9431, 10082, 371, 17189, 1605, 8226, 9065, 10113, 12347, 374, 27889, 4785, 1479, 11918, 24854, 26203, 13996, 9392, 21534, 16642, 2794, 7119, 1569, 11889, 23792, 4336, 22782, 17600, 1352, 16983, 21790, 19960, 366, 16812, 14114, 19414, 9144, 21247, 21506, 20150, 17674, 5895, 6859, 27024, 10191, 26493, 3365, 2307, 14121, 26475, 1510, 12937, 10000, 27039, 13723, 24635, 6480, 21791, 23642, 13155, 4657, 19792, 2510, 21413, 1746, 13779, 15896, 25992, 19346, 16326, 2607, 22872, 18778, 23666, 18577, 2104, 13552, 25884, 27327, 17013, 18521, 10448, 4241, 19810, 7694, 13026, 10892, 10118, 19908, 4417, 19162, 12241, 18234, 14321, 3734, 2162, 21564, 5700, 12954, 11703, 15695, 15347, 6848, 5953, 13907, 20093, 27478, 5918, 12894, 20199, 22020, 2107, 24927, 1900, 24262, 17330, 29191, 9469, 12247, 6700, 8314, 23301, 19770, 24630, 12583, 11717, 7632, 5379, 1166, 11886, 18751, 19738, 21957, 21373, 6450, 14628, 17660, 2390, 12622, 8867, 13900, 15371, 3498, 17543, 9919, 11570, 24153, 16692, 3757, 10535, 5346, 8284, 2175, 18929, 20558, 1560, 21126, 1194, 6, 10, 9965, 23724, 3157, 1099, 13565, 7844, 1586, 28688, 24815, 10189, 30015, 29020, 21522, 14555, 20279, 27412, 27986, 20366, 27849, 24524, 6778, 27779, 2560, 14844, 12843, 27746, 19269, 5181, 20397, 9489, 4460, 4104, 22948, 8929, 22680, 7802, 6282, 4170, 9845, 20274, 9259, 23325, 3264, 20077, 18482, 11981, 16075, 24034, 7671, 8714, 23950, 4977, 18161, 24640, 15608, 15735, 28648, 22420, 14434, 16654, 15037, 10688, 1938, 1887, 1079, 26385, 24499, 16078, 25695, 23242, 29692, 23938, 21095, 26910, 2755, 1844, 12055, 29097, 25021, 27832, 22206, 20122, 11323, 20638, 6625, 24242, 28780, 11620, 20364, 16521, 26018, 27770, 25314, 30, 11247, 13297, 9804, 8049, 28096, 17518, 5578, 12030, 17762, 22187, 24366, 8487, 4584, 24994, 12104, 2101, 21130, 6098, 3028, 4498, 14942, 13184, 16962, 11321, 8797, 26657, 2536, 3847, 3304, 23271, 28628, 26667, 19989, 16531, 21312, 17593, 23223, 99, 25394, 15072, 22076, 18912, 21177, 29159, 2072, 27620, 18944, 18343, 22646, 17804, 13656, 5156, 22107, 19257, 10316, 12463, 468, 22300, 11618, 28073, 7139, 3859, 2100, 23379, 22166, 9252, 889, 10931, 14364, 10190, 11931, 10491, 6890, 23047, 1227, 21174, 25975, 17789, 8013, 3571, 9937, 22664, 16594, 23475, 23054, 29815, 11148, 9141, 21885, 1, 3925, 2808, 4363, 858, 3290, 15774, 12451, 27976, 21551, 250, 17571, 7885, 16045, 25758, 18827, 18532, 2949, 3209, 7289, 9058, 3459, 1862, 5314, 24539, 7540, 14330, 7350, 26954, 7576, 28263, 3292, 21511, 14826, 29506, 8311, 26681, 28306, 2688, 8863, 23981, 12775, 16921, 27408, 28341, 18514, 5668, 15127, 21015, 17494, 20810, 11510, 4593, 17351, 28334, 22614, 23249, 2676, 14194, 7432, 19711, 25150, 12826, 6267, 18681, 25273, 5705, 11457, 23171, 4626, 24075, 14815, 9242, 13098, 29444, 21888, 9172, 17496, 20129, 15840, 12263, 11687, 13209, 181, 5909, 21466, 16662, 19570, 9858, 18048, 7712, 3338, 336, 13320, 3452, 12850, 28000, 6235, 16967, 488, 28874, 26500, 887, 28901, 13876, 21303, 6718, 16771, 7808, 8913, 17524, 8981, 4491, 4580, 6347, 6444, 25953, 25286, 23292, 26950, 7602, 24629, 16541, 5611, 29924, 26974, 16584, 22373, 6932, 13453, 15975, 110, 19086, 29770, 14678, 15377, 14170, 25943, 21959, 27277, 2325, 1032, 14190, 23664, 27991, 12140, 2272, 20145, 15897, 19785, 1371, 16653, 6316, 7735, 6269, 19716, 19250, 14324, 414, 7104, 25535, 28490, 17876, 16900, 21357, 8725, 6303, 13571, 3665, 19999, 25875, 12284, 2769, 2245, 4341, 15525, 26064, 24846, 12645, 362, 1912, 5513, 26417, 15161, 6236, 27782, 27565, 8066, 14239, 28217, 10058, 3085, 4998, 20280, 17098, 15587, 18303, 11089, 25452, 2893, 5382, 7113, 1434, 11606, 13372, 9239, 7948, 29585, 8897, 7996, 19982, 20392, 28641, 17726, 3357, 26877, 14563, 29995, 18254, 1500, 9156, 13201, 19108, 27055, 3874, 29241, 24587, 10476, 25075, 27270, 25059, 20205, 15865, 13236, 11343, 27922, 9514, 16417, 17690, 10831, 4993, 1059, 7667, 8007, 15073, 12343, 6082, 29858, 7305, 19638, 1290, 28530, 21300, 29401, 1837, 20708, 12779, 20980, 15580, 13150, 27370, 18265, 18761, 10122, 29161, 22726, 17408, 16247, 22536, 21151, 26908, 25234, 17736, 16775, 14475, 13015, 23166, 21658, 2872, 8702, 15221, 14089, 458, 16416, 3873, 6603, 3919, 17216, 545, 16714, 162, 26841, 4938, 11078, 11829, 9786, 4575, 2207, 23886, 21754, 18301, 5950, 21394, 12887, 786, 23366, 13206, 25782, 27383, 23787, 2594, 17468, 27074, 22689, 3368, 24925, 7749, 21072, 28720, 27988, 566, 13934, 12078, 20361, 10847, 27893, 25564, 12408, 9992, 5925, 28308, 16063, 2585, 29331, 27134, 14147, 4760, 26925, 23281, 355, 2542, 6009, 9557, 18337, 15323, 17903, 25393, 18725, 4393, 3968, 21133, 13397, 14600, 2927, 10360, 4132, 11735, 19479, 29166, 5048, 233, 5935, 11944, 1033, 23749, 5129, 6485, 2486, 1951, 25337, 3614, 5571, 20628, 15601, 27056, 24446, 2690, 10652, 13474, 7125, 21627, 14963, 2150, 3296, 19554, 12961, 14668, 1269, 13422, 3119, 13175, 5501, 9915, 8763, 813, 9450, 11066, 2303, 23118, 24062, 18259, 1998, 449, 28454, 4463, 22558, 2364, 6885, 28103, 21772, 9673, 10203, 10381, 29021, 14056, 19273, 11326, 10013, 29670, 10457, 22991, 24410, 21983, 24542, 10256, 12628, 8784, 26148, 18930, 15162, 10008, 20547, 1451, 15062, 19335, 3161, 26002, 27928, 15098, 17715, 12351, 24116, 698, 2860, 28819, 21405, 25563, 13972, 18689, 26037, 15504, 23955, 9716, 12663, 28282, 17420, 170, 1892, 18421, 16552, 10794, 6944, 26060, 13032, 17857, 28383, 6755, 14313, 22817, 9608, 27748, 19837, 2593, 5115, 4339, 6205, 29172, 18738, 29469, 28522, 5060, 3531, 21824, 1017, 8671]]
