# Supplementary material for: Improving drug–target affinity prediction by adaptive self-supervised learning
Source: PeerJ Comput Sci. 2025 Jan 3;11:e2622. doi: 10.7717/peerj-cs.2622 (PMC11784864; doi:10.7717/peerj-cs.2622)
Supplement: Supplemental Information 1 [file peerj-cs-11-2622-s001.zip › cs-103278-cs-103278-ASSLDTA/data/kiba/folds/test_fold_setting1.txt]

[34121, 51548, 12611, 104850, 23744, 79716, 47565, 6166, 113707, 26852, 29930, 90721, 58109, 6584, 116921, 72612, 33040, 63084, 9595, 41607, 1650, 85508, 42953, 92045, 7557, 50256, 107446, 82850, 25675, 115238, 95496, 10839, 90105, 17418, 103243, 2203, 86803, 58159, 4200, 8470, 21685, 64587, 47022, 61855, 113381, 28541, 106070, 26100, 17644, 110274, 106863, 11202, 33386, 80485, 40528, 11595, 11830, 77648, 112147, 53447, 73972, 64323, 20563, 53029, 32980, 10339, 34021, 83207, 102212, 44323, 32492, 40687, 68375, 306, 10373, 110000, 111330, 58134, 5572, 84401, 111527, 112452, 63936, 10678, 80093, 118024, 117040, 103800, 54305, 85984, 83964, 101076, 96508, 103266, 31132, 76559, 99581, 25385, 107958, 65373, 35106, 50467, 81756, 77211, 75017, 109260, 110800, 5197, 79505, 24759, 26765, 25451, 66592, 29100, 2885, 31531, 94285, 49861, 115750, 79533, 39210, 30411, 36394, 68769, 111140, 115196, 21939, 49629, 79860, 6259, 118145, 3145, 93538, 71527, 2988, 46785, 11276, 108377, 48094, 9312, 21010, 116336, 65051, 44027, 104120, 28716, 34367, 77878, 118029, 34419, 23004, 111349, 64722, 1000, 50564, 59306, 53563, 77350, 104738, 95841, 82797, 95962, 38401, 30799, 18646, 77018, 13283, 3020, 11727, 106508, 1804, 21337, 30125, 31974, 50769, 27263, 39240, 85111, 14411, 3419, 107261, 115234, 85451, 26113, 28013, 6020, 73796, 3551, 25429, 116087, 74939, 37401, 112490, 75898, 105326, 75043, 14285, 10381, 77192, 15096, 11152, 102678, 50216, 86135, 24804, 4936, 101035, 8486, 56272, 96832, 89018, 5468, 44899, 20658, 26325, 100047, 74166, 117268, 27622, 51696, 40487, 18046, 26693, 53325, 104426, 83659, 3046, 25294, 37166, 89493, 111270, 33678, 67543, 29723, 34583, 78772, 60311, 85911, 30154, 95547, 102178, 113867, 19741, 60627, 39777, 101716, 116734, 15770, 76412, 40604, 99664, 33631, 49674, 35009, 35434, 18380, 30036, 49538, 53925, 64746, 88892, 27495, 109561, 79290, 45769, 80201, 60857, 33346, 14574, 76387, 54890, 112073, 77724, 108956, 42329, 65826, 68410, 66946, 60370, 87624, 81030, 82565, 60680, 87450, 1903, 76347, 24078, 35099, 115084, 113647, 52544, 96653, 97371, 47784, 87185, 39110, 45751, 6234, 23933, 27275, 12059, 45363, 3233, 67024, 71300, 93502, 47113, 96846, 28326, 3499, 97211, 28998, 10393, 29873, 99642, 89271, 94158, 30488, 46206, 52201, 32719, 20475, 116735, 47095, 40702, 65058, 30798, 88773, 74818, 12807, 50480, 24791, 53293, 20219, 96447, 30135, 42462, 96090, 37631, 24416, 88617, 54447, 81431, 7415, 109925, 100477, 15022, 46661, 75921, 102032, 31642, 39235, 113773, 28859, 73481, 91735, 73548, 15747, 42917, 8614, 109924, 105662, 5014, 26751, 70566, 53834, 37014, 735, 13409, 24795, 57024, 18963, 51497, 64939, 89434, 43081, 51395, 52063, 57540, 42551, 25578, 39061, 21382, 68545, 66697, 34449, 104517, 100622, 27963, 39030, 23132, 61944, 40974, 3397, 87083, 54267, 985, 32971, 113090, 27958, 10890, 117616, 39825, 30922, 1849, 4719, 15987, 73852, 22220, 73929, 115168, 105907, 63318, 7715, 52079, 103213, 102745, 110929, 94242, 4422, 112576, 52932, 118051, 65005, 76931, 35452, 8271, 57446, 48728, 26940, 15383, 62455, 20427, 56856, 71011, 25681, 17085, 78610, 14521, 66917, 101889, 21744, 19188, 32172, 70534, 84877, 55098, 11268, 38599, 99513, 86065, 51907, 56473, 14578, 8975, 16668, 46141, 1739, 4086, 95509, 95334, 102088, 40534, 116060, 4085, 43172, 64352, 18981, 98441, 57946, 100132, 45177, 114441, 13981, 87703, 12910, 56568, 97532, 10154, 90927, 63721, 80735, 23863, 38205, 86735, 73801, 113612, 45729, 109641, 52358, 110981, 21710, 22982, 46044, 109826, 808, 78190, 70397, 45459, 56037, 41049, 22015, 32347, 73592, 56087, 25771, 108966, 77935, 108654, 55383, 27183, 102931, 21854, 107723, 66774, 58785, 10642, 52930, 60462, 43449, 48977, 60950, 109520, 99235, 46636, 58531, 107976, 22836, 48811, 115915, 66107, 59315, 27400, 35978, 37443, 94230, 29178, 98359, 5200, 48942, 70954, 44489, 76644, 3215, 4156, 105160, 41054, 66035, 72081, 112467, 27316, 117842, 62749, 47837, 26742, 12696, 73743, 26518, 116448, 108885, 95207, 61796, 100474, 41121, 35865, 15699, 92404, 106372, 17864, 106505, 90582, 117292, 101084, 94384, 48636, 19507, 103592, 35170, 116114, 57460, 24404, 117653, 42768, 35919, 15232, 77406, 12816, 41299, 57276, 114852, 47923, 71765, 28370, 40032, 55433, 724, 91486, 58078, 113888, 74080, 69652, 1712, 81471, 44714, 21524, 106045, 28044, 16506, 63357, 22254, 72112, 88763, 93832, 8417, 36072, 35058, 56579, 90749, 12370, 26068, 103040, 63005, 27106, 102489, 65313, 40088, 52711, 75826, 18478, 28160, 1963, 27693, 2578, 20821, 75870, 9718, 58701, 92831, 69622, 54606, 55406, 77063, 33044, 93133, 103494, 71991, 52182, 38137, 73202, 25315, 99751, 47472, 87626, 15671, 61407, 59132, 21698, 21292, 45117, 104000, 47494, 50713, 89904, 97523, 41822, 65328, 103372, 112920, 13619, 65401, 2733, 79323, 33007, 100928, 70016, 87577, 106566, 50422, 63210, 96308, 13680, 109791, 22404, 110769, 42754, 10912, 87430, 52446, 48406, 76698, 50920, 109794, 44419, 108454, 7762, 26762, 113266, 73604, 94697, 53232, 30749, 72852, 54191, 63451, 68505, 71286, 91816, 42378, 14422, 77973, 70937, 22411, 80774, 91293, 20911, 2563, 99597, 73762, 88231, 92029, 62047, 21185, 90429, 21621, 53085, 107427, 75612, 103444, 110862, 73489, 61589, 31782, 83658, 39157, 38982, 32128, 59728, 86650, 41867, 12722, 107936, 67369, 93470, 14737, 56624, 66956, 72289, 97378, 21798, 114008, 111090, 73377, 68085, 12866, 112100, 39349, 71683, 33420, 117615, 38379, 49723, 42869, 56792, 19839, 25340, 21140, 62645, 62143, 56830, 62464, 95968, 103575, 42930, 39684, 4808, 49249, 17178, 102090, 110522, 49434, 80560, 78792, 94861, 46817, 116989, 8489, 87965, 1140, 52609, 102908, 32912, 109575, 89231, 83513, 25131, 27142, 110595, 3732, 108675, 17570, 67380, 38566, 13685, 97986, 67341, 15172, 68350, 96977, 44797, 14297, 17879, 23893, 39132, 113081, 91267, 88995, 96434, 19564, 102144, 88503, 68224, 82060, 90644, 103463, 57578, 11081, 1055, 108161, 76151, 77969, 41958, 65193, 99962, 69232, 89360, 37682, 76968, 59788, 85162, 22279, 15058, 116649, 55394, 32362, 109225, 20959, 39446, 24140, 92628, 42968, 56212, 65024, 102485, 101166, 100647, 83691, 33715, 39747, 77882, 115577, 43642, 116387, 10115, 43717, 44681, 45075, 9694, 11518, 863, 105848, 35296, 117350, 8410, 85438, 10070, 81122, 82825, 76661, 94719, 13262, 18294, 70096, 64888, 21371, 26298, 25289, 18240, 27179, 66807, 50759, 106779, 44960, 16363, 74796, 27906, 97699, 60468, 31057, 104546, 111705, 36397, 13530, 82334, 102788, 113818, 77331, 110390, 84467, 21885, 48579, 93811, 35192, 72722, 31712, 65634, 54212, 6870, 15704, 14835, 91344, 94195, 89596, 28574, 68726, 26612, 53068, 41372, 92489, 31230, 26897, 63340, 48822, 116986, 38695, 15095, 46535, 20404, 112216, 30932, 102392, 101459, 96276, 93264, 67589, 17880, 27948, 94307, 21741, 112661, 95118, 104787, 20290, 72370, 29961, 11916, 24160, 86015, 17416, 115480, 14628, 87294, 56438, 47905, 47921, 73606, 70496, 14575, 51627, 109545, 74468, 105443, 4847, 101728, 86725, 88474, 103889, 100619, 47085, 43995, 26356, 47743, 13822, 86070, 39693, 22639, 52257, 15791, 77690, 101843, 92810, 109795, 96459, 99813, 12353, 30315, 4490, 88565, 78271, 64185, 113886, 74672, 66706, 50613, 16086, 32201, 53049, 31367, 4797, 67810, 68229, 34144, 61115, 96943, 109698, 55472, 15269, 79187, 105595, 5164, 34914, 58455, 43409, 100943, 93741, 93213, 65834, 55022, 8332, 91935, 84393, 41138, 32068, 88898, 72293, 91550, 26189, 4312, 103445, 104068, 37452, 15644, 57902, 3545, 109099, 57763, 25111, 18050, 109161, 56573, 79949, 26311, 5135, 56279, 43488, 15829, 22658, 72360, 46731, 41480, 29867, 1479, 101342, 95132, 35129, 90079, 37219, 33039, 32137, 113342, 76604, 18989, 28015, 60459, 63992, 40547, 88583, 43376, 5585, 79049, 35488, 42076, 78267, 34903, 70722, 80445, 13022, 47438, 101831, 47731, 89651, 36933, 19658, 43590, 115430, 104440, 40500, 15856, 69564, 104345, 92718, 22941, 89273, 111011, 24595, 17499, 115243, 75246, 99917, 76552, 26398, 111723, 105458, 36555, 106712, 83181, 95889, 13228, 87077, 34470, 38658, 23452, 79376, 33517, 70921, 12421, 98818, 3683, 17032, 74457, 13825, 114746, 1738, 6241, 35262, 7447, 54581, 24676, 114663, 60437, 63536, 92073, 117967, 51975, 3546, 103490, 49576, 65457, 60414, 17820, 53835, 11651, 98958, 89087, 38116, 87496, 79877, 22782, 81419, 5569, 98171, 110724, 37381, 42599, 33971, 22602, 31371, 104137, 52233, 82004, 56422, 69886, 84415, 91072, 53221, 16810, 78257, 4778, 87444, 45365, 71657, 100256, 94165, 84334, 63389, 51254, 25864, 110559, 31031, 55054, 13166, 19870, 22471, 60273, 4093, 100275, 6230, 32664, 18913, 17153, 79750, 71730, 118122, 47972, 98175, 16537, 66306, 33025, 47871, 55744, 94208, 77603, 71731, 5602, 113623, 75128, 36788, 49360, 112769, 38734, 106623, 18324, 27831, 104165, 86893, 48991, 90175, 50395, 81961, 39829, 116375, 22045, 115233, 96040, 30600, 45588, 86759, 40507, 89489, 31199, 101124, 14189, 4958, 63021, 40024, 94037, 53152, 78948, 8057, 51123, 89475, 93369, 68040, 18854, 47386, 8453, 35256, 26392, 31822, 32875, 76289, 60404, 43072, 80188, 43551, 80498, 24919, 73447, 40625, 65711, 74792, 41486, 75822, 28488, 3765, 44607, 98640, 102814, 88985, 38102, 22914, 28915, 43261, 21917, 66054, 76907, 53149, 91710, 104600, 7242, 1277, 37862, 74682, 42097, 70248, 18027, 43329, 42214, 32029, 101399, 115586, 109670, 96532, 25697, 42280, 82859, 11477, 20514, 109776, 58269, 29751, 67544, 72283, 15766, 111767, 78121, 100362, 116237, 94174, 29971, 91018, 57288, 71179, 81265, 20006, 107645, 44329, 38206, 29860, 56825, 46223, 67346, 250, 92928, 1067, 110013, 20902, 2317, 70120, 67644, 27790, 116523, 23809, 102699, 88790, 99180, 66286, 72815, 61182, 86500, 100741, 107789, 56639, 57745, 57984, 109742, 84024, 114080, 32481, 52016, 37036, 118013, 59985, 89541, 76511, 105778, 114223, 49232, 78864, 8703, 73315, 99224, 13675, 89387, 109577, 81158, 48106, 106139, 45236, 59084, 110979, 64405, 14424, 115937, 2228, 93606, 69676, 52138, 4027, 41031, 113078, 4713, 71517, 73330, 94475, 74416, 50743, 64341, 6672, 21883, 110954, 16882, 115950, 68623, 76187, 54255, 55680, 85347, 54711, 67311, 58707, 101433, 106309, 28495, 92491, 48006, 20898, 110945, 102914, 55145, 91939, 83445, 38231, 80630, 10111, 14729, 56199, 103016, 80195, 6623, 99022, 43750, 67986, 43383, 69346, 86186, 108293, 82258, 72104, 49996, 66218, 36454, 47151, 12231, 84271, 87778, 2748, 89016, 69386, 21709, 51386, 97694, 26045, 41888, 30915, 15231, 15112, 12744, 64190, 84491, 759, 3531, 57200, 98923, 79027, 115251, 54836, 65821, 56098, 40206, 35704, 85858, 72628, 44466, 32140, 29939, 106362, 101986, 86786, 34989, 71868, 32843, 61176, 28083, 72162, 76459, 89473, 61665, 59050, 1682, 80705, 34136, 35424, 64885, 56147, 13466, 2247, 6517, 12080, 101355, 11912, 41256, 70784, 28313, 45724, 30595, 56211, 83143, 33841, 447, 57924, 97544, 63975, 29378, 73076, 29171, 75792, 90657, 9039, 83233, 1534, 65735, 101017, 32289, 41505, 40716, 46352, 83184, 110026, 80710, 63607, 15563, 67126, 17155, 50331, 102034, 17965, 96013, 36422, 104716, 85179, 108806, 3829, 48882, 95991, 65669, 1928, 26804, 106627, 28652, 22266, 16470, 84515, 25020, 14890, 99842, 92109, 21945, 4952, 45944, 47844, 100081, 114823, 89151, 25774, 4942, 16526, 86131, 23686, 23712, 53239, 19509, 71772, 30048, 108617, 7122, 105435, 104367, 98902, 70816, 81191, 27123, 3535, 98125, 34591, 5116, 117530, 17467, 23986, 42316, 10360, 76813, 103488, 55186, 73611, 46798, 80143, 55035, 30565, 104755, 3604, 5769, 105119, 22148, 9902, 107579, 33291, 2192, 66191, 31450, 80328, 105602, 53764, 65604, 88707, 110376, 73616, 42126, 76039, 92687, 16952, 82392, 36430, 33161, 95176, 82345, 66987, 66949, 23432, 33919, 53415, 7707, 6379, 16189, 23972, 60147, 14194, 50561, 32164, 28789, 28077, 80607, 111224, 13877, 6182, 107354, 93218, 104076, 57670, 101505, 19700, 117176, 111340, 60609, 10783, 95621, 28854, 85627, 28483, 13816, 11046, 107011, 22126, 113301, 53983, 52806, 24785, 46574, 85928, 65585, 1254, 93731, 76504, 76226, 13525, 89632, 90746, 74858, 27751, 24448, 61593, 60590, 59997, 13251, 50637, 74522, 12975, 16256, 64734, 84652, 72400, 30050, 22887, 78213, 116208, 19294, 61611, 100666, 99304, 26791, 31039, 35005, 44908, 64624, 80936, 105064, 41652, 76614, 70859, 65133, 44519, 36247, 77571, 38200, 74774, 64779, 103861, 15161, 87894, 94087, 65929, 43307, 73899, 42180, 25772, 110635, 45125, 108803, 104481, 114041, 48879, 44661, 47820, 38552, 95615, 57356, 35337, 104487, 12558, 92352, 3239, 4957, 32713, 93132, 21190, 89625, 66599, 111991, 7862, 43253, 56368, 80205, 84041, 33306, 28371, 65618, 1581, 110048, 68508, 16440, 7456, 77982, 30173, 111290, 77144, 36487, 104663, 112875, 69160, 27681, 30623, 113693, 50111, 107678, 99978, 66490, 37276, 67901, 30395, 14450, 81086, 68932, 47418, 33208, 65869, 109865, 107000, 102099, 80261, 49238, 116258, 106326, 85499, 36754, 9146, 50050, 4006, 61786, 79510, 70520, 35540, 92965, 34665, 2572, 105679, 88905, 37091, 13597, 39593, 65452, 62138, 68622, 25059, 7941, 868, 23593, 27163, 34921, 9398, 23676, 73001, 90790, 102783, 107586, 35961, 71195, 53616, 116761, 20437, 28047, 82521, 70218, 31147, 58480, 3781, 37637, 24671, 13127, 25663, 26782, 11781, 62825, 87633, 86902, 67231, 71633, 63088, 106987, 34940, 40083, 2399, 115812, 111681, 40969, 42348, 67527, 46453, 20299, 57419, 1920, 91200, 33189, 32250, 56108, 95801, 83229, 71379, 63405, 4284, 18757, 65810, 58845, 45405, 94432, 117242, 108099, 57062, 65351, 11587, 62536, 58525, 33932, 105951, 58073, 10345, 88001, 20675, 23028, 100873, 17641, 18679, 77698, 81621, 57302, 87542, 54156, 79140, 80664, 21432, 53118, 91459, 73508, 1361, 111485, 92345, 33995, 16195, 79985, 110753, 7689, 29021, 21412, 25437, 10367, 105103, 93153, 85675, 79337, 36028, 29073, 53516, 49604, 109258, 91628, 26633, 77684, 9763, 4764, 85737, 80912, 6462, 57648, 38919, 79038, 115227, 17511, 69516, 33363, 61031, 106673, 512, 52983, 88926, 9079, 74452, 93695, 6838, 101809, 67947, 21949, 105512, 33879, 3588, 85876, 81204, 3128, 35330, 9377, 53562, 39465, 38513, 6087, 60593, 62759, 100478, 104930, 96311, 52185, 56225, 13196, 84216, 77796, 61270, 9399, 1062, 64965, 84903, 1791, 116874, 30231, 66062, 41436, 104465, 42591, 87548, 41510, 84737, 66983, 112385, 54743, 83565, 26583, 47901, 107529, 80349, 40571, 96661, 102640, 99556, 88339, 78706, 105708, 26229, 91306, 13698, 31977, 7214, 75574, 101103, 63072, 7928, 2987, 63277, 5979, 40731, 97209, 99079, 21849, 43984, 44972, 24384, 84299, 75731, 7266, 24814, 31544, 5474, 33699, 64830, 62344, 32634, 67217, 83441, 20551, 71540, 103848, 51841, 19297, 12066, 4745, 80917, 7802, 75786, 103504, 7155, 113245, 45785, 103933, 48940, 79574, 31823, 8294, 101554, 86555, 6692, 61186, 92071, 42175, 64305, 109432, 67, 113649, 85378, 105898, 24571, 2966, 42864, 33994, 78079, 64314, 76681, 8759, 57920, 36293, 29895, 73764, 25733, 36477, 95322, 24184, 42863, 100436, 98045, 95078, 20928, 10284, 67629, 403, 101309, 70147, 89405, 31756, 67708, 3922, 54226, 94980, 58773, 48043, 70754, 11947, 88865, 88594, 23910, 26679, 103499, 114655, 25812, 26343, 54044, 7344, 10773, 36883, 11891, 85732, 4386, 12327, 73641, 22238, 46418, 112634, 90620, 21680, 74964, 117648, 57539, 10282, 108256, 114624, 23739, 32645, 18038, 54684, 31971, 34812, 72991, 4154, 12186, 35729, 99949, 9224, 992, 20688, 113254, 66866, 71587, 94822, 108054, 23029, 107053, 87257, 89380, 47546, 76208, 28834, 59961, 89466, 108393, 108867, 31330, 91259, 31689, 79572, 7058, 1307, 96914, 44311, 105486, 84774, 40310, 113080, 72487, 22738, 1364, 38696, 96999, 74055, 74165, 56323, 83120, 106562, 115452, 40398, 27453, 22717, 96467, 46211, 98215, 114616, 39973, 8177, 34302, 29302, 19008, 115736, 70876, 70298, 33113, 4045, 35006, 64261, 76827, 113854, 62803, 27643, 44493, 15043, 97717, 62273, 81327, 66339, 27551, 102463, 14616, 60087, 93835, 60963, 9661, 96600, 12617, 96487, 16346, 66380, 89623, 88051, 99738, 117323, 77825, 106184, 57746, 74741, 77136, 89787, 42253, 39251, 95570, 80634, 30015, 87036, 85867, 12450, 71151, 83381, 102140, 46524, 75040, 42285, 62930, 71093, 75996, 95538, 36947, 89839, 108245, 80684, 54922, 96182, 28184, 98076, 100251, 35658, 55622, 2401, 92815, 2685, 81225, 69230, 61932, 32426, 44991, 116787, 71161, 76432, 108002, 44378, 87452, 109351, 90263, 80052, 116870, 27091, 98051, 17593, 43011, 37539, 53498, 97066, 23454, 80550, 42553, 115782, 36415, 106119, 31760, 72239, 4215, 58991, 35001, 84170, 62877, 42705, 58648, 18330, 4507, 115621, 72679, 82365, 8666, 33027, 114594, 48843, 109975, 11616, 30331, 79717, 84097, 98258, 42218, 22294, 22156, 26254, 77846, 67659, 57961, 85204, 98478, 80263, 10203, 51083, 86997, 75045, 11945, 31282, 69154, 33295, 95523, 15045, 23539, 19303, 85721, 80199, 113801, 70177, 52506, 17988, 92289, 38531, 61102, 44532, 105665, 59689, 93930, 58987, 103483, 109382, 74257, 92355, 48023, 66101, 74927, 710, 115575, 99070, 59476, 53494, 19424, 70363, 5972, 117802, 69847, 72657, 91497, 103301, 893, 88945, 85079, 79586, 52066, 81823, 82479, 25705, 95637, 67980, 29551, 107294, 117705, 80165, 15422, 92740, 75074, 39387, 61994, 104523, 54968, 58314, 40744, 39935, 69832, 67778, 52007, 115068, 19594, 94937, 65752, 66666, 102881, 78082, 28585, 79351, 22201, 54974, 16163, 16807, 48267, 40533, 102093, 89676, 62019, 85918, 30373, 33657, 85492, 33742, 34057, 92447, 102947, 13607, 25730, 83741, 65918, 4941, 19180, 85910, 83076, 66336, 81075, 60942, 36069, 80593, 16403, 33368, 36386, 80861, 101994, 80311, 93169, 78556, 60690, 72703, 4090, 111574, 58023, 20252, 72054, 102242, 75999, 112202, 93688, 50476, 43631, 9178, 35670, 81112, 445, 27632, 66444, 69830, 21100, 31981, 37131, 90540, 54625, 14400, 16820, 68009, 13566, 68754, 92465, 77704, 31878, 90325, 114332, 14742, 57887, 92764, 18844, 28315, 19160, 65123, 48208, 28619, 1515, 94283, 53590, 2635, 100055, 112050, 61250, 66115, 80387, 62965, 94001, 5797, 46821, 110421, 35508, 52255, 1498, 56664, 52312, 68761, 57624, 8452, 91091, 28849, 101264, 24868, 6667, 29933, 25227, 106392, 81102, 82471, 89362, 13433, 77790, 83605, 93588, 12709, 6460, 113230, 11729, 73977, 116034, 8225, 82092, 33872, 53417, 94162, 91194, 14071, 118100, 37472, 105390, 3066, 105450, 115731, 91898, 78679, 46670, 76780, 111154, 93490, 37738, 42431, 53142, 54504, 33632, 116681, 56523, 111822, 8103, 33258, 45211, 62097, 101580, 55979, 93486, 23854, 2095, 67481, 57945, 42506, 111491, 113304, 18288, 62005, 90982, 50054, 77874, 71676, 109433, 47066, 12445, 17289, 95890, 15888, 65940, 88754, 8846, 95967, 16747, 102713, 90570, 36395, 115129, 45947, 85907, 3854, 98720, 111966, 20388, 90537, 42818, 74490, 90168, 3199, 81660, 43815, 116928, 39730, 97653, 81882, 95533, 99315, 78018, 56159, 18535, 92566, 37044, 16334, 99480, 84969, 19645, 115660, 48891, 115840, 10598, 88475, 44339, 95134, 28344, 13789, 4080, 16993, 107596, 19728, 24236, 62693, 109022, 114696, 63931, 57248, 22406, 117065, 40257, 46475, 61652, 97596, 64242, 77629, 70491, 115378, 82970, 12368, 68800, 26718, 101320, 75652, 75687, 47131, 54379, 60841, 105389, 108726, 30453, 113641, 71699, 67168, 85851, 8115, 4433, 32484, 109756, 101582, 8627, 22261, 19848, 35326, 114641, 74508, 12404, 28261, 77794, 60970, 22273, 84698, 54269, 29700, 33664, 3047, 87860, 87657, 114715, 16314, 18375, 180, 22577, 103375, 101127, 6320, 33469, 6103, 43155, 4065, 51970, 80207, 15897, 13765, 100016, 103775, 102124, 29716, 88487, 71137, 117806, 91995, 11664, 16748, 41060, 52858, 55137, 37270, 62086, 29160, 95159, 66287, 75306, 3277, 22710, 1415, 5340, 111490, 70372, 32202, 95435, 672, 97564, 45272, 76583, 69009, 99790, 7752, 10083, 106641, 4339, 44332, 16122, 26346, 112426, 115729, 18268, 72298, 48248, 82391, 73111, 110506, 97328, 56139, 28976, 38931, 72950, 6978, 103598, 50676, 82745, 73517, 26559, 3461, 44336, 88870, 40775, 18120, 96704, 115566, 20014, 26988, 89758, 111502, 91807, 49151, 33962, 108139, 69471, 26817, 62262, 49094, 67390, 84959, 83816, 118089, 31740, 36598, 87182, 29219, 33120, 75561, 44689, 66746, 101482, 100246, 102885, 90677, 36664, 107493, 70265, 76148, 25498, 107810, 22818, 94597, 35048, 27884, 57969, 16850, 58262, 76682, 77441, 19742, 75039, 98436, 108937, 67754, 72122, 16898, 87499, 15565, 46249, 76429, 59184, 2609, 46149, 55695, 109828, 38194, 101404, 96203, 43634, 106791, 45191, 12833, 92920, 60543, 35346, 66480, 56133, 65814, 82951, 31857, 103479, 46004, 95857, 96103, 66356, 64277, 20528, 94378, 84497, 4708, 54966, 96810, 8763, 84391, 61415, 35323, 38495, 95773, 31340, 45103, 27078, 1410, 78266, 50503, 17639, 100709, 51930, 17381, 81482, 109783, 47392, 24769, 83845, 54251, 36497, 73087, 112152, 52749, 68847, 67272, 23197, 68385, 66603, 21511, 93857, 77354, 59778, 7406, 35864, 14621, 110251, 30830, 54423, 23534, 69823, 59939, 113780, 71337, 110192, 114093, 37778, 27191, 60339, 11500, 85453, 83435, 28735, 92408, 7964, 33407, 31130, 55604, 74183, 99717, 74450, 20438, 40858, 9944, 76431, 65412, 76761, 117803, 27612, 57834, 34350, 112446, 110283, 45150, 106570, 42988, 65124, 34877, 23970, 117038, 71280, 47065, 80785, 84129, 2986, 1539, 11208, 23511, 40669, 70119, 63615, 89504, 94097, 5855, 81681, 106525, 107744, 48981, 58833, 63759, 97642, 13171, 85226, 110990, 49209, 42315, 69098, 96911, 17795, 1980, 59034, 113426, 42962, 28940, 20322, 104828, 93673, 108910, 10719, 75259, 82552, 30389, 87989, 47735, 102859, 20728, 98708, 114767, 107025, 29588, 74337, 8108, 40394, 20649, 91771, 34499, 63784, 28277, 68815, 91616, 106633, 16420, 17372, 31826, 101975, 47545, 107168, 78854, 97266, 77226, 51805, 75798, 46679, 67479, 117583, 95977, 98570, 27100, 43289, 49592, 72781, 51649, 112498, 75790, 76072, 54579, 58641, 52755, 71999, 58128, 107748, 105212, 52237, 3157, 17563, 59149, 112270, 112013, 62694, 4163, 12152, 89258, 48883, 15601, 3074, 78434, 78980, 43857, 45080, 35180, 80079, 88861, 117918, 41463, 61607, 62066, 90249, 92238, 95461, 114718, 115360, 112746, 13598, 71317, 28899, 2445, 111119, 80532, 57085, 110213, 10864, 50506, 60049, 67998, 49997, 54492, 94591, 104104, 42111, 105775, 82549, 11314, 45808, 21700, 5604, 56717, 114739, 102740, 70574, 88277, 16933, 91865, 40525, 36071, 84798, 13999, 26745, 86697, 42834, 94837, 34678, 59029, 32734, 83796, 45295, 96866, 83226, 22318, 114090, 110257, 38029, 65007, 73007, 46631, 69280, 14876, 80111, 102717, 93575, 53431, 28606, 83280, 79758, 1865, 75213, 49308, 902, 30113, 90014, 61011, 83999, 117798, 110174, 71905, 71768, 41788, 88399, 109859, 114928, 103286, 31674, 53489, 113928, 112804, 93892, 110964, 111061, 94613, 81605, 91957, 59921, 45804, 13870, 75741, 58571, 49125, 77839, 53937, 15308, 40483, 7658, 70627, 103894, 33998, 47787, 64839, 77017, 44094, 70997, 77551, 42680, 100687, 85993, 70835, 22394, 100861, 13906, 12549, 20066, 21598, 63359, 108787, 64095, 42954, 82218, 88752, 20873, 2380, 10290, 64334, 5185, 99816, 74794, 61126, 51298, 80227, 34477, 116604, 57568, 108125, 60513, 98207, 49829, 106932, 99023, 58568, 3235, 111064, 71662, 90866, 14989, 57584, 104953, 95675, 58024, 73084, 39069, 54864, 3440, 92175, 17701, 68112, 74019, 30975, 67963, 58267, 95420, 54882, 25920, 97241, 116315, 117046, 23651, 104784, 2824, 17353, 91485, 30283, 41734, 5213, 114798, 112327, 11516, 3802, 88438, 104608, 29799, 100374, 47021, 60168, 8113, 79564, 704, 27522, 60677, 95860, 22794, 103096, 308, 89750, 82300, 30712, 91397, 79344, 105162, 14243, 55608, 11886, 32887, 19864, 14072, 86280, 61404, 7325, 34634, 78868, 38395, 97729, 74595, 66352, 102677, 38862, 24944, 25379, 116048, 58399, 56797, 80096, 97903, 4640, 7992, 51089, 44154, 69150, 5901, 68535, 26955, 15630, 55915, 68090, 89581, 16050, 522, 58294, 43656, 54930, 25376, 649, 20470, 8450, 117007, 63638, 112151, 56794, 88324, 51032, 107421, 112543, 11382, 69984, 112211, 84096, 94107, 49162, 82485, 52248, 58530, 33499, 40531, 18194, 7931, 64278, 19896, 102743, 6831, 110746, 2526, 6524, 5757, 56073, 85402, 49329, 66661, 26191, 20800, 86799, 97090, 60610, 29314, 78242, 56755, 57267, 26939, 4333, 98291, 27128, 29075, 85621, 36776, 16563, 52761, 75689, 104832, 19413, 25307, 108433, 80819, 54766, 71658, 17853, 14327, 12557, 108406, 77321, 11215, 100271, 102951, 4024, 24741, 42154, 103253, 85317, 34084, 52301, 32303, 55209, 15220, 105705, 79635, 88989, 33837, 85564, 45640, 65119, 76401, 104126, 92517, 90073, 61449, 22995, 37102, 39277, 72806, 72689, 86800, 28078, 22026, 74082, 81173, 46737, 112061, 836, 51030, 50343, 92036, 110300, 117789, 19284, 92149, 73726, 5521, 97016, 1488, 44400, 19654, 72292, 109548, 3748, 9893, 37344, 61075, 42482, 111403, 113683, 32062, 13973, 56964, 84411, 109439, 4413, 3480, 105774, 92784, 85221, 93743, 83355, 15550, 43751, 84679, 28259, 114551, 25591, 74909, 52867, 76214, 10770, 76597, 70439, 40433, 67834, 83146, 117613, 110520, 62415, 110551, 33887, 72172, 18782, 22177, 41276, 117404, 48092, 48412, 85134, 96436, 98229, 14581, 69947, 33523, 75193, 59845, 66186, 17105, 21635, 49102, 61160, 71311, 62801, 91503, 58876, 103583, 16450, 11243, 35481, 73225, 48847, 14523, 97966, 92880, 13271, 51831, 14096, 101165, 37414, 41280, 111884, 94775, 77902, 53136, 6948, 12504, 63315, 70821, 11961, 38225, 18603, 117618, 63862, 26747, 21004, 4190, 6132, 99082, 36017, 83703, 98518, 16446, 36610, 108074, 25745, 8471, 16010, 47540, 27490, 45468, 48765, 108640, 100205, 59012, 27735, 83579, 83175, 41090, 39042, 55414, 31466, 13764, 53772, 17586, 58057, 20424, 26043, 115584, 87486, 66059, 52783, 47434, 87071, 56324, 48903, 99622, 96092, 25250, 102695, 47984, 9458, 33268, 14409, 57866, 76074, 80572, 23678, 93704, 16839, 74144, 112783, 52937, 65036, 1301, 70127, 54361, 65534, 95548, 100305, 90837, 48506, 1457, 94562, 9084, 104978, 100640, 85752, 111896, 76913, 12133, 106935, 109020, 10014, 97993, 11931, 85212, 13725, 93184, 86737, 79677, 85339, 54983, 98817, 37736, 74518, 118139, 8207, 93772, 3894, 63636, 46856, 21725, 63767, 47585, 116567, 88572, 11803, 81346, 88120, 72084, 9024, 54970, 101034, 105227, 48147, 110523, 940, 62976, 115635, 4939, 59392, 96915, 20041, 14103, 56593, 11104, 65380, 18746, 110313, 102325, 116174, 21574, 19874, 85998, 41331, 10219, 77681, 95406, 78473, 109580, 86673, 41220, 60998, 79782, 34418, 57883, 108413, 89752, 19765, 41553, 41587, 98970, 99354, 53023, 114794, 38710, 82930, 21446, 61672, 117990, 53082, 11580, 81299, 9430, 34905, 55861, 33909, 9306, 1180, 49193, 60100, 52667, 111195, 60550, 116206, 97363, 99831, 71970, 105086, 70471, 108204, 88517, 4626, 85165, 81984, 52604, 107733, 28904, 96741, 83126, 18322, 42484, 18733, 18780, 101231, 87380, 65231, 58053, 103384, 63530, 116135, 84659, 1813, 113127, 90524, 3811, 82142, 10977, 57281, 93450, 71464, 18544, 76306, 32208, 1381, 76317, 8413, 19885, 98356, 73635, 2582, 75526, 13321, 20671, 32514, 1389, 5149, 71430, 11089, 57459, 82664, 8490, 44534, 39472, 8810, 11051, 4562, 3435, 60029, 11041, 49730, 109236, 76796, 47877, 18434, 92698, 46264, 18638, 117672, 101000, 104643, 51150, 24150, 99724, 73320, 47171, 99910, 54792, 20951, 348, 105438, 63371, 86482, 5455, 80474, 102589, 6459, 103516, 19383, 63860, 32957, 10668, 93313, 42793, 103789, 111300, 98753, 71270, 36937, 105261, 71472, 107241, 39857, 11608, 68990, 45592, 98409, 61863, 7175, 27282, 91872, 83558, 41707, 76582, 68338, 74234, 54740, 42878, 81692, 110672, 106960, 22072, 87741, 7563, 113147, 98924, 109008, 54308, 19727, 22362, 49669, 40151, 51742, 26220, 89893, 72824, 36191, 25985, 29756, 56045, 89207, 9297, 65971, 107211, 62468, 70718, 33613, 42237, 51873, 51973, 72974, 99029, 94052, 57848, 31093, 93433, 71522, 43367, 98056, 20396, 27405, 3032, 91217, 84578, 32434, 66173, 112230, 40017, 59249, 2282, 33602, 72655, 35007, 32196, 13445, 18081, 91430, 21241, 58793, 69551, 28680, 60454, 32954, 68278, 104107, 25478, 45175, 30102, 45991, 90996, 84479, 90221, 57510, 99611, 28730, 87386, 50023, 108470, 58619, 19813, 36356, 31118, 80265, 13055, 18013, 31694, 32749, 103872, 93315, 33213, 18329, 15619, 45401, 9949, 11630, 87360, 26485, 3927, 116513, 37783, 72010, 101175, 40584, 87096, 35079, 49361, 14633, 111764, 5583, 39321, 6369, 20562, 29535, 85565, 95425, 116489, 61825, 3386, 30185, 38239, 81237, 82894, 58264, 41950, 83583, 37355, 71158, 29261, 87007, 10639, 116771, 87217, 26284, 10458, 13915, 95193, 67557, 21763, 30144, 53510, 6239, 114394, 7741, 93705, 9182, 93261, 77797, 94141, 1672, 81791, 40943, 108601, 98455, 16090, 36306, 14063, 44014, 110503, 74915, 33317, 57112, 94396, 55196, 38076, 20747, 36344, 83939, 84868, 36207, 53459, 7608, 32376, 47237, 8512, 66037, 53259, 25537, 103228, 46532, 84961, 37068, 111725, 65434, 68920, 35297, 24903, 14823, 75661, 27144, 76911, 65468, 31208, 1353, 39621, 29202, 73285, 18925, 107895, 101918, 3017, 26092, 100461, 88947, 25012, 68010, 13462, 100493, 100764, 21316, 60232, 87259, 1842, 16157, 84692, 88114, 28769, 63659, 40331, 88253, 25729, 44061, 29834, 10318, 10407, 65824, 64631, 23917, 90552, 43691, 117742, 56071, 53724, 55344, 84769, 7025, 57187, 8112, 104265, 76468, 8401, 52737, 29450, 53169, 77702, 109226, 72492, 90028, 109023, 32591, 62698, 64643, 59651, 33981, 90075, 8911, 80641, 74901, 19780, 96820, 30251, 55962, 75726, 94319, 1021, 101886, 68208, 89342, 51134, 118080, 56809, 57078, 95211, 71198, 60865, 14453, 21099, 97724, 71172, 71775, 11907, 28082, 82655, 110763, 116557, 109974, 26259, 1072, 24908, 81942, 78818, 28759, 69445, 22606, 105789, 55929, 79315, 70087, 95178, 83096, 20165, 26563, 96064, 108924, 93077, 37035, 79634, 28388, 101769, 84573, 82716, 49241, 99937, 88084, 92083, 40085, 16957, 8000, 78448, 50413, 27384, 43871, 63506, 77520, 24511, 34348, 37479, 51864, 69263, 92802, 113630, 100397, 46885, 18231, 91858, 51212, 65898, 18491, 80230, 56901, 14439, 65895, 21108, 55177, 73152, 38535, 25641, 88781, 111186, 2439, 88047, 54010, 66079, 38014, 112009, 64510, 17664, 52508, 84850, 46689, 109375, 10243, 8144, 62900, 95937, 72764, 104809, 31465, 63776, 66413, 56475, 25282, 78826, 27222, 108892, 72596, 45381, 97054, 71241, 80848, 2970, 88588, 56378, 23083, 53814, 88432, 62063, 41004, 62174, 22598, 105800, 62384, 65405, 77653, 50400, 55475, 111935, 96116, 30602, 68341, 65423, 22666, 69619, 117569, 56582, 41432, 110003, 90230, 85704, 60767, 7335, 66512, 115906, 14588, 83431, 102343, 65650, 53412, 70909, 86159, 7898, 73135, 88345, 112176, 73967, 10056, 17870, 32841, 102664, 115698, 97474, 29434, 252, 20489, 62354, 68524, 80934, 31955, 101469, 111239, 60371, 7776, 103810, 79437, 74809, 67773, 34347, 36594, 82956, 4836, 40521, 29774, 93663, 78229, 45708, 78513, 23966, 96715, 90373, 46500, 116484, 63612, 27668, 112750, 69920, 85193, 59697, 99669, 94182, 10477, 27351, 41495, 52765, 49465, 57829, 53346, 37535, 8414, 44708, 21548, 50070, 5912, 88465, 16136, 105522, 84936, 71038, 107884, 82538, 111424, 67513, 28493, 31488, 105306, 89089, 106612, 103967, 38398, 41388, 34935, 48158, 35468, 24777, 75528, 84163, 23517, 21094, 57541, 14056, 95973, 53837, 111920, 49532, 109751, 91514, 40276, 60701, 84820, 42981, 69047, 70703, 58213, 1328, 30104, 70849, 4837, 61811, 112771, 7418, 68377, 63951, 73939, 80842, 41122, 23568, 28391, 112916, 79774, 23434, 95769, 69185, 114471, 1022, 32129, 46908, 5801, 3150, 41055, 42916, 16275, 32061, 111484, 14238, 48664, 57297, 71186, 16063, 6209, 72223, 94896, 46639, 43495, 83773, 51674, 58202, 98558, 50444, 2507, 98325, 44662, 53214, 30564, 37045, 29897, 55117, 32475, 37290, 29319, 23427, 32899, 105513, 5068, 86145, 21968, 33454, 70501, 15589, 112987, 106428, 70890, 19834, 23116, 51663, 64577, 61555, 15523, 64525, 39543, 66439, 103443, 108402, 57119, 4091, 58594, 20224, 90350, 61040, 66958, 39025, 53580, 14065, 53246, 110573, 6824, 97922, 36406, 14655, 373, 64492, 32836, 17373, 25911, 27678, 93321, 9512, 101466, 39027, 93397, 47380, 110371, 91303, 4466, 96979, 3099, 104311, 37337, 41279, 3704, 36684, 77840, 62570, 16745, 68405, 18255, 71175, 53560, 60487, 112175, 37397, 74252, 65607, 52226, 108200, 29405, 36473, 5404, 74859, 104873, 99857, 68791, 116751, 14299, 90417, 24500, 87390, 39565, 101043, 67952, 39929, 53537, 94960, 76217, 72251, 29271, 67861, 53455, 22541, 111032, 36300, 116078, 49541, 99987, 107996, 112337, 89616, 115882, 97747, 21216, 64520, 80852, 18542, 102007, 6266, 112356, 111984, 52530, 87665, 42836, 3996, 30325, 110866, 86816, 48017, 31312, 114162, 55997, 79640, 107605, 86056, 23112, 33830, 52762, 50599, 77875, 97678, 105484, 93362, 9044, 115715, 30266, 32932, 74121, 104250, 62638, 17421, 20817, 2584, 29659, 31335, 62773, 57375, 95739, 105975, 51392, 44737, 115140, 98978, 14529, 60842, 23440, 1552, 68948, 10512, 3558, 17459, 12901, 16600, 114578, 11967, 31916, 118088, 96938, 11389, 37406, 61554, 35198, 62673, 62401, 114157, 100179, 52215, 57618, 56566, 3859, 87607, 99329, 32939, 17249, 21326, 109431, 104720, 108371, 50155, 109242, 38434, 57371, 3133, 14561, 92716, 79009, 73065, 55195, 105860, 27980, 116571, 23994, 105099, 110988, 44837, 33400, 92191, 35119, 109380, 94481, 40694, 81045, 117284, 53124, 103422, 108620, 84844, 81336, 23808, 90019, 66731, 29567, 117087, 88510, 95082, 106324, 26032, 34228, 63823, 79303, 23345, 86087, 2835, 100573, 29111, 1595, 61267, 38555, 85366, 101259, 18273, 75529, 47055, 39998, 32143, 63226, 102360, 21751, 27340, 75274, 83944, 105489, 62491, 68946, 56472, 22851, 4896, 25816, 115517, 58795, 79945, 17647, 40374, 34996, 3839, 35388, 2962, 36623, 74339, 113114, 45677, 85846, 10659, 112724, 98864, 103640, 60276, 24388, 101851, 53121, 79462, 2898, 8319, 105127, 47887, 40641, 20477, 13146, 54705, 6023, 108775, 87420, 66453, 23058, 99782, 80209, 60921, 55043, 69776, 82473, 82750, 116056, 109287, 50578, 94889, 34167, 19774, 93542, 19154, 31484, 91891, 5746, 100855, 11194, 100859, 72911, 24205, 70841, 94630, 38707, 70709, 50687, 32647, 93991, 104051, 69520, 28562, 16402, 21476, 3244, 43875, 39980, 65206, 11982, 77273, 100366, 66912, 11998, 7884, 92001, 23481, 46991, 40026, 54802, 46104, 4374, 99319, 48357, 14196, 24648, 39579, 57526, 115172, 30824, 85038, 9703, 117814, 10920, 2105, 62529, 55731, 9391, 57045, 94029, 46611, 26978, 79470, 45544, 107092, 100189, 50472, 44009, 113874, 82582, 13811, 7331, 98505, 103352, 46549, 93417, 65887, 16365, 43928, 54096, 22754, 77539, 91229, 35993, 56801, 27085, 27284, 55576, 14463, 19126, 113273, 47326, 94565, 118086, 16369, 90148, 1726, 19079, 53450, 107758, 15128, 31505, 34385, 1108, 28099, 101401, 116719, 84854, 51780, 80654, 22790, 42268, 16953, 52660, 39412, 82840, 43684, 80894, 35240, 89804, 5125, 79157, 22336, 9268, 59261, 67350, 11769, 70085, 110185, 94862, 99377, 13105, 69035, 114629, 116368, 13115, 67176, 21405, 66821, 2820, 66936, 111983, 2977, 82596, 112292, 44004, 113592, 53322, 34400, 115951, 80280, 42148, 95735, 28989, 18127, 31388, 85800, 41185, 55627, 11932, 22173, 12560, 56381, 5928, 99414, 25846, 8169, 118026, 109293, 9515, 90399, 28665, 38141, 32391, 97124, 15758, 55389, 66628, 102324, 32080, 14956, 37933, 99880, 11959, 43948, 11778, 18229, 19226, 106887, 100145, 112248, 58653, 8223, 25853, 9185, 15508, 102500, 50265, 64610, 91185, 26543, 95402, 46849, 116605, 55677, 96848, 91592, 13768, 93913, 100616, 18961, 8412, 82390, 31754, 27449, 116877, 55959, 59388, 32444, 10832, 49017, 27873, 40373, 78970, 100483, 82478, 11379, 15910, 11042, 111125, 81618, 51766, 95022, 51201, 107410, 10449, 64227, 101626, 42616, 32066, 64586, 80344, 44034, 42174, 66289, 39662, 33281, 22342, 98143, 73402, 75637, 107180, 79734, 93555, 67548, 97430, 51029, 89685, 7725, 76436, 38121, 75810, 20763, 57491, 19900, 66646, 93348, 81673, 9032, 111092, 33300, 84646, 9601, 77133, 15205, 94480, 50339, 17117, 87029, 92111, 75610, 61851, 52825, 97746, 8309, 50384, 62843, 86560, 34472, 91402, 31684, 25655, 42360, 95426, 20077, 35649, 5477, 46606, 47244, 117859, 41105, 76318, 29616, 57031, 22462, 70764, 70466, 13004, 57671, 5788, 92023, 87459, 2736, 111754, 84775, 54706, 40232, 38523, 68414, 40672, 52636, 107310, 7141, 55118, 100294, 81766, 39495, 93825, 103804, 22802, 38479, 58983, 38728, 22321, 29533, 106484, 90017, 90478, 101163, 78705, 58888, 7890, 101700, 27878, 73336, 45715, 55486, 15326, 94540, 25133, 56440, 50833, 78268, 65356, 45570, 79224, 17858, 41762, 14774, 91347, 102560, 75797, 24307, 32052, 60642, 71425, 13838, 82046, 45475, 47794, 97945, 28892, 83283, 42486, 19133, 106383, 111079, 10665, 51453, 38291, 8634, 99390, 88205, 82063, 67300, 1110, 7564, 64863, 100884, 101083, 36738, 89333, 46064, 97184, 55292, 51319, 2336, 20697, 23906, 6033, 553, 63994, 42177, 109901, 47018, 60682, 80243, 31699, 16192, 19550, 73283, 53030, 93658, 4757, 64211, 113006, 37366, 74476, 92877, 49583, 71870, 34168, 36295, 102551, 37151, 48909, 115468, 105185, 58837, 19435, 15952, 27311, 29786, 68546, 61953, 10484, 26241, 98314, 17845, 62868, 115890, 55788, 81997, 51844, 66772, 14679, 81792, 21807, 540, 14498, 34718, 57727, 36962, 30642, 5306, 67239, 9739, 60385, 991, 53669, 111405, 76269, 59790, 39676, 72333, 91748, 23007, 110039, 53845, 3646, 37099, 55733, 68834, 39261, 41403, 10340, 108156, 45922, 68952, 63682, 82615, 103153, 116197, 3798, 87375, 14798, 47518, 78099, 82700, 27659, 46696, 29029, 93295, 44274, 104059, 59690, 109227, 31640, 4279, 43379, 108730, 26149, 44106, 10048, 8917, 105351, 76822, 67005, 77048, 23228, 35917, 34259, 117710, 95673, 51185, 86747, 87268, 48714, 7140, 35639, 30393, 86279, 23627, 115119, 738, 100721, 9487, 35405, 21938, 24631, 12641, 110028, 91115, 51630, 60128, 102154, 85684, 60344, 110799, 12380, 81622, 48002, 19818, 72800, 98008, 80134, 49594, 106690, 48349, 64575, 52746, 58364, 64716, 55372, 89285, 10280, 58478, 19787, 62185, 52411, 41702, 37349, 19726, 80784, 88151, 112455, 83516, 109805, 31935, 116286, 81922, 66532, 110562, 111443, 22269, 90692, 30785, 113271, 4087, 43444, 79173, 64039, 113156, 81243, 74926, 51694, 8859, 51279, 103063, 74157, 9116, 12291, 88463, 432, 17338, 46667, 16380, 17129, 62816, 23562, 93349, 187, 109389, 71004, 87752, 38317, 60167, 75601, 99509, 19925, 42403, 116449, 37072, 61573, 26723, 12274, 40363, 51316, 69627, 70190, 5729, 112848, 35024, 44379, 41442, 62812, 41414, 87712, 38690, 78066, 5405, 17627, 47847, 49295, 9190, 59598, 44561, 7095, 99242, 40970, 98531, 2060, 4250, 96742, 92756, 85095, 47718, 67551, 42444, 39923, 74666, 115877, 78446, 20112, 47995, 75280, 56316, 38550, 104031, 51361, 99034, 67434, 59398, 64195, 45891, 23155, 111486, 114251, 49326, 91060, 26134, 17011, 17706, 49414, 77876, 116913, 42659, 78159, 71222, 73821, 1637, 104576, 117341, 65155, 72763, 51700, 49317, 72947, 63147, 102282, 117510, 116452, 73652, 31405, 99433, 83281, 49715, 4005, 115977, 77659, 70508, 3713, 20068, 3986, 47107, 96011, 34436, 71389, 54082, 86184, 117116, 94992, 100360, 40740, 10910, 32411, 104929, 67165, 20428, 43027, 21048, 86847, 110835, 32260, 33557, 92022, 117420, 83013, 40665, 38876, 76691, 85793, 80308, 61648, 102622, 97645, 25034, 105620, 43171, 110015, 114865, 49303, 8766, 36972, 90173, 47358, 110553, 72201, 51053, 39824, 106253, 66251, 65066, 86212, 11726, 4912, 58458, 40773, 44257, 58828, 87600, 89361, 81669, 37357, 81144, 36992, 18655, 63249, 16935, 48609, 5388, 57270, 72299, 28407, 76336, 70199, 38282, 64389, 37289, 80109, 19136, 89420, 54748, 957, 90183, 101122, 85197, 110196, 103670, 80187, 100798, 116247, 18253, 28867, 39390, 82790, 91834, 106380, 52270, 4712, 4261, 58129, 8916, 35969, 63577, 100252, 64245, 76804, 98292, 42810, 27038, 98805, 58938, 56552, 108426, 16311, 97511, 83022, 20406, 86169, 103626, 62403, 52083, 39306, 106085, 20199, 86253, 112425, 41506, 114481, 77556, 83927, 90438, 66823, 18669, 47577, 35196, 91728, 89216, 112716, 12136, 16803, 65984, 45406, 55732, 44316, 109517, 67486, 98881, 29831, 112080, 81050, 93404, 17262, 7594, 71014, 16226, 88402, 63565, 71082, 56545, 28058, 114822, 3547, 39215, 5460, 6072, 66266, 58382, 77646, 31956, 60346, 99134, 64647, 58457, 85862, 101745, 8776, 52716, 117056, 71442, 11889, 101652, 11048, 26341, 58084, 962, 82748, 100298, 23706, 111814, 101135, 80923, 16128, 34822, 85018, 93727, 12496, 47381, 57704, 102393, 31348, 64725, 46092, 20459, 49002, 77575, 55289, 61264, 86395, 12742, 113309, 10300, 3225, 61654, 99948, 116124, 75559, 100715, 79849, 32506, 105125, 78521, 34896, 84904, 4613, 73179, 12948, 35937, 58017, 118190, 97784, 32034, 45066, 10158, 110107, 18813, 56153, 95971, 212, 110092, 100384, 18865, 111931, 83914, 23417, 47613, 35490, 80921, 27416, 101794, 24459, 90980, 39803, 69732, 114570, 93070, 63399, 54472, 94563, 9102, 3231, 109827, 67931, 10513, 2444, 88564, 76852, 78997, 20868, 38371, 43807, 107405, 72637, 2971, 3750, 43567, 12518, 105066, 17719, 81737, 39504, 103921, 17704, 8035, 67886, 71573, 53081, 36692, 66546, 95027, 66723, 89663, 69557, 9960, 99268, 18095, 50276, 67293, 27538, 85217, 94049, 41955, 31757, 74534, 71440, 38741, 113140, 52653, 72944, 117073, 109012, 8570, 38929, 74571, 89013, 57090, 89638, 19087, 48944, 11646, 39384, 46704, 73803, 88519, 49467, 56209, 91658, 117793, 16478, 37347, 56909, 74167, 33351, 112280, 11610, 55951, 13986, 32972, 25746, 61824, 63649, 85853, 30882, 96389, 92538, 3648, 87899, 103693, 113363, 105228, 10319, 112312, 60096, 63419, 44454, 47448, 13110, 70433, 47167, 25229, 63216, 4564, 46057, 90426, 17710, 39381, 84386, 110445, 102126, 2004, 114099, 37223, 63329, 30068, 3411, 19897, 90885, 2404, 48665, 38631, 78647, 112042, 50939, 61024, 100519, 72411, 95368, 52475, 16486, 73467, 87019, 1371, 13104, 39060, 91903, 65968, 91023, 75850, 113602, 66608, 2451, 113664, 66695, 58133, 61548, 37379, 92212, 6798, 83733, 11928, 2954, 35112, 21039, 112863, 71733, 16616, 116356, 95929, 60838, 76581, 72461, 47464, 109060, 33219, 52222, 23630, 13451, 13197, 55667, 12492, 75167, 105182, 78926, 81760, 51260, 21518, 114351, 80107, 52549, 39079, 70575, 75323, 81915, 73030, 54488, 34411, 97912, 96839, 108745, 98168, 64807, 96628, 27182, 63843, 40173, 96519, 58145, 50927, 12915, 92205, 37607, 105746, 84108, 63320, 83269, 58975, 46956, 83826, 83941, 48592, 86622, 33701, 92464, 19093, 23431, 42537, 45159, 46253, 23818, 86406, 107863, 32964, 94615, 42970, 88746, 48338, 28733, 10412, 83155, 25946, 65086, 5765, 10879, 83655, 8200, 27943, 102795, 18338, 28752, 57222, 2377, 29982, 70002, 116075, 72566, 97202, 8481, 95672, 11451, 40344, 38418, 89436, 116057, 75537, 77831, 78703, 8308, 102966, 63870, 67498, 87467, 109609, 50648, 42371, 3107, 9176, 22532, 28352, 42885, 29666, 15129, 70355, 111407, 99969, 116234, 100184, 58081, 49281, 71225, 57012, 95053, 92267, 93441, 62126, 98428, 88543, 71416, 33022, 40934, 75418, 109824, 117664, 37742, 20064, 45828, 53281, 35691, 61339, 33498, 12485, 91137, 104261, 35027, 11335, 85549, 32465, 78573, 22867, 1064, 24672, 15052, 105990, 3893, 9747, 41771, 90674, 113523, 5305, 35354, 27830, 106971, 31619, 20061, 74680, 85035, 73654, 8535, 91761, 65166, 49495, 27626, 110201, 118236, 18167, 59327, 9083, 48861, 72150, 15212, 6875, 71296, 25324, 55102, 70567, 95237, 3334, 44982, 45045, 509, 36030, 19649, 42684, 45814, 107975, 701, 33313, 102237, 23372, 104688, 54973, 50568, 58130, 79708, 89068, 55219, 38326, 88960, 68499, 35600, 52319, 5707, 49883, 76442, 55883, 53588, 12013, 39598, 90150, 48185, 70708, 114793, 83334, 47664, 73349, 78247, 26058, 13516, 62388, 68116, 73173, 30022, 84221, 60636, 12349, 85088, 58963, 37594, 88377, 48397, 107074, 25039, 62071, 57421, 57767, 50591, 62928, 53077, 29334, 83817, 21569, 9867, 68789, 371, 32437, 16641, 116344, 3516, 18332, 64906, 107155, 2425, 18986, 41509, 15969, 105479, 32736, 12111, 92261, 94584, 53848, 15901, 13713, 60608, 59752, 62595, 58988, 79769, 19828, 55649, 84392, 83778, 62504, 14256, 22631, 15596, 42918, 20696, 88455, 38132, 26841, 6355, 92677, 86787, 84085, 21154, 53433, 106000, 6391, 92131, 32152, 63534, 104568, 88192, 49676, 56181, 93150, 75947, 110002, 94778, 19827, 105608, 117667, 48348, 88060, 16837, 4003, 37813, 43078, 49834, 4348, 7108, 19224, 113302, 98907, 55923, 40380, 63336, 169, 18503, 55871, 3891, 93717, 68557, 95709, 29131, 32566, 46282, 79948, 39470, 27168, 73438, 52959, 7565, 102264, 56827, 104013, 62585, 84276, 74821, 83591, 79654, 32934, 20302, 114314, 13953, 72174, 98363, 97799, 110492, 104034, 113847, 75114, 20539, 83553, 114039, 15851, 70468, 35958, 59221, 11579, 44884, 40656, 34312, 27677, 95665, 97406, 47536, 109811, 51160, 7738, 90622, 65962, 23252, 92550, 32669, 71966, 24129, 76573, 1688, 104390, 86402, 66239, 103456, 113751, 55567, 90828, 72685, 18954, 46429, 71136, 114317, 61274, 28750, 108265, 72148, 110949, 36996, 26060, 91653, 49204, 36552, 77092, 55798, 70192, 21868, 64759, 43882, 83715, 54489, 42493, 28659, 39105, 2872, 30586, 71787, 93684, 55853, 98220, 15386, 39023, 52417, 82014, 71332, 85203, 13743, 57422, 97558, 78116, 21467, 53711, 66363, 94146, 18899, 54266, 85160, 69810, 54723, 90632, 117421, 51905, 25707, 9613, 111326, 48759, 83885, 92864, 65304, 38709, 19393, 52288, 84466, 62198, 47202, 24479, 107009, 48417, 14838, 9493, 76254, 90047, 88356, 64462, 8079, 6627, 13676, 51127, 73430, 92292, 116979, 114560, 35030, 33233, 97349, 9074, 3527, 73253, 1941, 84848, 48336, 113601, 101955, 27859, 28316, 42523, 44132, 85149, 108978, 15651, 65905, 90888, 73214, 16815, 65958, 79198, 26511, 108114, 118199, 8686, 11056, 111070, 109129, 83618, 87940, 95042, 3520, 54600, 4245, 109250, 63551, 96659, 36120, 85842, 67047, 18382, 44446, 82447, 45373, 3867, 42069, 96281, 103703, 2740, 99162, 109363, 19816, 444, 22443, 70970, 66010, 65884, 111871, 16918, 77461, 84149, 6557, 56943, 116435, 113242, 94455, 88034, 99141, 85461, 37614, 62439, 78389, 37962, 53207, 111694, 38965, 107921, 2, 110689, 40291, 44091, 82516, 98571, 42057, 39313, 60209, 52597, 33463, 29070, 59988, 66555, 46625, 73543, 117884, 43395, 51682, 44990, 1080, 9434, 96398, 45471, 28634, 55320, 74994, 61991, 33884, 37122, 72538, 22503, 48810, 97547, 43325, 95264, 60407, 25873, 71036, 98336, 60426, 74602, 389, 10369, 101040, 98303, 96888, 98179, 13903, 115803, 66443, 33356, 29067, 75923, 117153, 63915, 51707, 87997, 109277, 89055, 105046, 1830, 92441, 93424, 49728, 110183, 85838, 12856, 107634, 903, 77241, 90053, 77199, 13809, 14618, 43668, 6377, 17350, 11625, 63303, 30777, 89290, 4307, 23777, 44947, 19853, 74956, 64105, 107677, 19049, 19600, 29824, 31915, 25860, 101095, 56528, 52261, 19814, 19869, 38420, 66150, 74832, 63302, 78666, 14446, 51, 113701, 61413, 68544, 38506, 94105, 46498, 11012, 39701, 951, 113033, 21127, 6687, 100591, 46413, 59766, 63392, 105019, 110568, 99687, 43910, 98561, 23716, 45435, 96780, 70623, 16459, 8487, 48111, 107049, 39038, 24084, 51913, 9978, 95887, 44223, 74011, 10175, 114350, 117652, 16979, 35579, 24435, 80719, 40847, 102478, 75920, 74563, 107392, 23585, 59483, 109969, 84057, 7099, 4125, 91666, 97045, 34884, 115372, 69803, 39915, 97387, 66616, 15830, 38685, 107538, 38400, 115790, 84595, 55392, 71629, 98016, 40260, 64443, 22444, 22513, 23965, 117923, 38846, 102873, 70953, 41584, 114383, 112528, 46920, 31911, 115865, 91972, 50029, 85368, 109018, 79764, 54561, 3042, 94817, 90291, 34566, 60056, 64664, 89113, 21045, 51055, 106081, 61324, 115364, 93065, 49430, 83700, 43332, 99043, 52672, 6810, 54076, 42344, 64107, 84254, 108840, 87295, 32952, 93807, 33635, 117378, 19406, 75614, 25924, 61205, 33741, 88835, 33186, 63703, 37294, 114956, 11883, 110639, 14650, 56630, 33593, 4948, 5067, 97810, 38832, 48395, 1836, 107435, 112663, 66160, 59298, 36822, 86851, 54745, 96627, 24667, 66466, 53404, 98255, 8382, 54317, 76085, 45844, 53734, 67681, 101187, 48294, 93746, 15882, 39325, 99867, 9565, 28086, 51644, 17196, 52586, 1710, 24546, 93493, 3691, 92576, 94544, 45155, 67447, 14659, 73523, 50850, 1358, 63206, 72660, 52313, 96579, 10575, 14604, 92450, 89594, 44334, 107679, 12577, 87781, 34372, 1758, 92940, 33674, 3918, 69930, 7647, 91205, 90716, 100037, 82880, 54710, 76028, 4822, 96317, 63527, 87641, 98984, 105527, 37997, 87009, 76073, 3975, 116596, 74431, 115643, 29343, 21670, 108261, 34878, 41294, 23914, 220, 26130, 91753, 8660, 113763, 94505, 110040, 3343, 80567, 67073, 52583, 74251, 95530, 67585, 33116, 117885, 93173, 17075, 16894, 85023, 104560, 99787, 90496, 18005, 23471, 85219, 39610, 4819, 96411, 20926, 118000, 2603, 60496, 103018, 65792, 107128, 31412, 559, 82411, 67048, 33988, 84577, 104630, 48204, 45113, 57780, 53934, 115839, 85294, 50232, 44657, 62167, 61980, 105178, 5760, 27706, 89365, 111650, 73376, 95908, 1869, 5204, 90217, 80851, 42238, 30150, 25731, 43967, 34166, 18886, 25195, 49634, 9970, 20262, 110317, 32507, 32852, 111805, 52724, 62943, 23392, 117422, 88915, 67331, 101213, 55204, 15485, 105341, 60003, 7211, 95265, 79419, 73339, 81529, 42314, 36590, 64588, 110051, 27891, 92484, 115831, 68346, 10394, 56942, 51170, 70742, 41722, 83062, 10729, 67495, 4140, 105890, 96934, 21528, 117587, 88735, 59649, 49732, 43080, 52862, 61109, 55623, 63287, 9026, 65997, 16337, 98644, 100662, 34009, 108481, 107222, 75543, 4277, 114123, 63289, 74097, 109402, 38412, 53663, 58229, 23219, 90942, 70294, 22648, 54566, 100933, 79463, 64687, 44461, 5414, 34809, 90309, 76830, 47492, 55350, 86649, 5805, 38230, 48949, 67767, 103699, 84449, 70915, 89781, 48844, 51869, 85175, 109224, 95095, 87722, 34444, 91107, 76855, 63435, 42839, 23541, 102226, 69486, 3323, 32485, 94093, 44342, 26137, 24972, 69342, 57626, 19352, 101864, 38671, 63390, 52142, 37108, 61626, 117691, 82991, 95689, 110047, 111618, 103294, 113091, 261, 77326, 111459, 61051, 30589, 35825, 82889, 100684, 53710, 9539, 20791, 38702, 6994, 92508, 78987, 109708, 73393, 56172, 88184, 65658, 95630, 77856, 49938, 44868, 44835, 30245, 32322, 12660, 76095, 109847, 107651, 63517, 51976, 68892, 77290, 18282, 80801, 67180, 79881, 6554, 5371, 59844, 22396, 20092, 54041, 13379, 20297, 77405, 22259, 107154, 32554, 62702, 58494, 7390, 54610, 114768, 116, 32145, 34085, 21538, 76037, 80836, 12037, 108372, 52451, 97339, 45056, 34427, 41172, 8707, 105786, 62975, 91967, 48691, 16242, 115674, 101424, 85401, 91439, 87887, 99721, 55790, 62363, 20804, 91389, 13574, 9612, 12360, 26985, 4073, 52028, 24117, 9323, 65432, 67568, 98028, 10278, 14059, 14217, 86146, 40890, 46113, 72788, 1817, 104991, 98212, 61791, 101108, 100359, 17334, 95671, 11483, 93422, 70094, 13657, 3270, 48902, 347, 76357, 59420, 4874, 9773, 34177, 70462, 77336, 6351, 55057, 29217, 40772, 108681, 39982, 31834, 70065, 72317, 76854, 102899, 83449, 29189, 60776, 113108, 52999, 95051, 19022, 80629, 115104, 67220, 22103, 84012, 53615, 57602, 36105, 71097, 80163, 20827, 56995, 30750, 27997, 37534, 11873, 99151, 19789, 26503, 78224, 59057, 57973, 54617, 100378, 23102, 8679, 5505, 117191, 31298, 26863, 22104, 100388, 14678, 80565, 27469, 6764, 59325, 81335, 4260, 12521, 99538, 55108, 110834, 113345, 8368, 16049, 89235, 31122, 86424, 53070, 84670, 39512, 43766, 33399, 31923, 94603, 117099, 36669, 60591, 41792, 47267, 117679, 12374, 35586, 70062, 108332, 103385, 62318, 23623, 85500, 79731, 6322, 98697, 77616, 16425, 61503, 108158, 44777, 59926, 113433, 28005, 28070, 12852, 31303, 99301, 109455, 112102, 90918, 46045, 111087, 34836, 47835, 91598, 34264, 93332, 81343, 111066, 92553, 30664, 87900, 56653, 31096, 22911, 95777, 23672, 111033, 1217, 7999, 116250, 54668, 96638, 111401, 77073, 72714, 60705, 31137, 2193, 81356, 67859, 72878, 62020, 73158, 28882, 28385, 111056, 115330, 109297, 48687, 113839, 91390, 48434, 14391, 47248, 65062, 1874, 86744, 108038, 117253, 45051, 111422, 361, 87260, 18809, 22857, 105805, 4247, 30951, 7940, 30368, 100153, 26428, 14810, 112403, 98299, 29641, 79865, 72622, 43983, 50368, 38419, 88809, 106619, 59972, 33649, 10712, 41032, 41815, 28196, 108873, 18538, 47272, 88029, 73236, 35485, 109591, 48594, 22668, 73645, 66178, 15460, 8705, 11440, 2683, 48418, 45108, 73055, 30855, 99185, 67278, 4394, 69039, 12701, 76180, 104171, 8126, 8160, 3482, 34950, 107990, 43863, 22796, 23024, 85482, 85769, 113256, 65890, 64741, 19491, 105507, 51942, 100322, 43327, 36414, 25737, 84470, 55909, 90745, 33168, 19753, 50891, 3976, 61030, 42825, 48496, 56957, 57087, 62155, 14657, 99550, 85801, 55884, 65964, 3605, 5118, 2737, 117936, 95219, 115816, 103956, 16751, 112144, 66655, 103214, 37054, 55829, 69227, 46450, 28819, 113181, 103430, 53395, 117181, 99318, 95729, 82499, 11422, 111235, 90197, 107039, 2684, 12888, 18494, 44102, 65673, 8889, 102982, 36073, 115844, 111232, 87020, 54689, 109085, 87682, 58472, 24146, 28028, 85277, 23398, 91843, 79244, 26592, 108702, 864, 90621, 9780, 77416, 18260, 18284, 92803, 40902, 59768, 98519, 13593, 325, 113610, 84938, 109598, 57130, 115077, 58253, 104027, 33493, 98795, 10163, 49202, 29640, 43142, 17311, 18504, 37310, 86158, 37458, 55585, 85841, 36205, 5132, 88575, 93749, 89001, 95503, 15250, 79233, 104224, 59723, 12181, 77964, 86487, 67517, 34188, 12680, 71142, 95934, 33768, 114474, 39064, 4750, 49174, 36232, 2310, 81958, 4126, 24522, 91404, 8762, 33223, 59595, 5415, 62983, 57813, 107953, 84782, 69032, 79521, 7656, 76115, 89546, 33508, 5390, 53570, 32141, 82602, 34445, 59095, 29012, 48062, 108061, 17168, 64669, 7157, 60524, 106457, 54087, 9941, 85860, 96049, 69666, 90425, 8694, 83440, 33333, 11180, 103507, 37569, 52003, 406, 45172, 99715, 28761, 69626, 99544, 73071, 100545, 34803, 90726, 63110, 118001, 87262, 52675, 86990, 70353, 90072, 103134, 73049, 37138, 64784, 62307, 93225, 16923, 54442, 35867, 32499, 82371, 83448, 108903, 81894, 31937, 36626, 55896, 48633, 91727, 99118, 8157, 91277, 66693, 58174, 12658, 109490, 95412, 100636, 35896, 84169, 67237, 88363, 48285, 91897, 90380, 35911, 72796, 25125, 40580, 112513, 61480, 17889, 7209, 24990, 59559, 58610, 80574, 96893, 26706, 100631, 100770, 21372, 108984, 71477, 115131, 73097, 110894, 82273, 25458, 19437, 42199, 94047, 17549, 39343, 4373, 100505, 53053, 109271, 66310, 35039, 35593, 42190, 111318, 97513, 7934, 106588, 17722, 83443, 84420, 73872, 1319, 109269, 60673, 102413, 43339, 52197, 35235, 117411, 115182, 109501, 6834, 2005, 12985, 47394, 91340, 63691, 107778, 66834, 61354, 87175, 92795, 40879, 68204, 44921, 115604, 65916, 53812, 34545, 89462, 34965, 91705, 106096, 36452, 91190, 113877, 74698, 114874, 103648, 7493, 102135, 28753, 112014, 22533, 109487, 109092, 60697, 18678, 21380, 24296, 94458, 60138, 8433, 67866, 64764, 44567, 20260, 41407, 8699, 43224, 81059, 107184, 33251, 6671, 43930, 93752, 47709, 107262, 54678, 84373, 101963, 15056, 99868, 53864, 112931, 77054, 89389, 100664, 117445, 110685, 42519, 831, 101614, 39408, 113444, 70586, 41780, 76872, 109448, 91101, 41438, 60726, 75034, 76666, 55862, 114686, 51874, 72062, 84626, 16240, 47667, 7810, 92004, 65080, 21501, 83297, 85974, 80218, 87650, 36545, 70154, 52851, 57507, 71968, 8492, 77084, 40461, 37796, 30489, 104196, 14109, 17026, 841, 26084, 117311, 35395, 70454, 59199, 10818, 99503, 13787, 52279, 5743, 43441, 102479, 42743, 23310, 75141, 11554, 61622, 1886, 95872, 74387, 82284, 45940, 101660, 331, 96100, 82291, 70361, 118196, 20916, 110495, 81392, 71728, 72343, 20793, 84711, 34662, 51739, 75768, 78567, 89201, 1060, 68013, 73659, 76199, 60081, 77181, 79680, 20281, 16936, 114962, 2323, 41862, 106544, 99171, 114562, 17225, 96479, 7260, 32106, 54898, 65687, 74454, 23622, 14902, 58868, 82995, 20147, 17037, 40065, 18026, 14190, 101966, 28895, 84189, 55386, 36412, 106434, 66931, 114906, 16271, 5537, 101409, 34810, 101921, 104212, 91632, 67679, 28012, 108872, 100956, 102236, 62011, 83827, 31482, 84834, 78760, 21219, 29382, 18890, 3993, 108685, 52797, 21997, 11337, 4055, 28764, 35013, 49649, 113702, 102570, 55944, 2876, 80252, 2266, 7259, 5949, 39541, 22591, 109000, 88407, 38522, 50870, 98459, 40655, 96923, 66660, 82388, 5897, 108431, 110127, 51506, 21941, 7267, 112523, 95574, 89024, 112210, 75594, 116139, 60573, 5275, 112894, 6107, 19428, 66248, 8843, 38370, 59624, 15461, 46173, 17003, 105033, 27982, 111069, 14828, 59762, 82948, 85569, 17883, 108799, 10753, 58292, 60984, 78835, 21060, 43601, 622, 85593, 19264, 57388, 46915, 28627, 47900, 1748, 60700, 56313, 107797, 25424, 109013, 70455, 28442, 73235, 19528, 108081, 86736, 42790, 92047, 4619, 88429, 86399, 107548, 4170, 30652, 20346, 39201, 67292, 88002, 62703, 69171, 73569, 111517, 38640, 27381, 49234, 66577, 99911, 117937, 65212, 91833, 111611, 113370, 45224, 114159, 40485, 103724, 69669, 29272, 18835, 55073, 98779, 64558, 87724, 10949, 54773, 39393, 69640, 110275, 93620, 110369, 9223, 71897, 54322, 47372, 114169, 86782, 94128, 84789, 83135, 105578, 52876, 23246, 19538, 112450, 71530, 73483, 73867, 51893, 53844, 5917, 52741, 76222, 87658, 59842, 93831, 54297, 89957, 68835, 86022, 74976, 66044, 15402, 27377, 76829, 56781, 16355, 35699, 39765, 33135, 41452, 75440, 42853, 22663, 113714, 93445, 77722, 61331, 54821, 66805, 29307, 98070, 61701, 8530, 78753, 26318, 8329, 41523, 76976, 52960, 14330, 90341, 50723, 91928, 23547, 26691, 21669, 60194, 31586, 38409, 2414, 72626, 111289, 44363, 5924, 442, 25503, 87863, 63046, 68119, 115684, 42886, 66990, 91165, 41545, 30152, 10980, 72534, 49822, 101607, 42255, 54850, 61123, 24781, 85166, 42851, 114858, 111895, 6047, 108826, 16877, 102879, 18022, 43616, 74567, 63143, 39114, 38257, 52942, 91380, 9852, 100428, 28874, 33227, 24125, 34926, 60712, 101162, 42694, 68442, 36352, 14262, 89411, 112753, 53313, 89997, 32903, 43464, 97010, 12517, 51778, 76735, 57596, 95545, 47196, 40548, 28569, 69674, 20410, 26625, 97472, 4119, 54465, 73908, 81562, 96405, 14720, 79545, 82322, 51191, 112825, 25274, 85421, 78463, 86715, 42938, 87074, 4866, 102406, 43136, 91929, 55854, 30971, 91385, 113470, 85863, 99651, 115199, 57054, 110612, 7848, 66602, 29105, 51224, 14261, 72573, 1065, 57714, 67105, 92413, 62876, 78958, 73843, 58112, 54896, 40909, 34980, 24598, 43266, 109296, 82723, 115023, 89784, 70348, 65724, 115941, 54127, 40288, 111420, 60165, 13008, 3113, 21307, 96313, 118087, 21213, 12613, 93700, 6203, 103061, 17955, 27332, 50484, 112846, 98190, 91915, 8573, 39371, 98774, 74433, 105984, 96180, 33514, 100129, 106717, 113348, 72126, 47478, 37632, 13299, 15420, 7582, 24456, 9367, 109902, 41272, 117856, 110231, 8754, 104049, 28554, 31193, 101635, 79499, 105305, 22419, 30220, 18262, 12423, 73390, 17947, 59729, 69519, 40549, 109881, 11107, 37881, 67182, 36617, 6683, 99364, 81911, 13875, 87103, 89975, 15555, 65126, 96426, 89198, 106283, 50934, 94181, 88052, 2525, 112684, 99194, 1572, 67094, 45058, 39832, 3913, 56612, 82821, 115368, 24210, 82585, 32156, 28180, 103465, 115203, 89501, 89480, 101738, 79976, 18820, 30863, 34434, 115742, 82132, 1283, 58347, 812, 31813, 82739, 9103, 110438, 28668, 108282, 56178, 76683, 2287, 22792, 98830, 74294, 29016, 464, 23827, 62810, 40949, 1601, 107766, 87811, 79230, 30480, 114004, 105329, 98585, 27895, 16435, 10520, 90739, 114604, 101365, 111313, 9080, 80666, 90704, 79420, 93724, 13311, 54342, 76752, 43582, 54737, 91877, 70899, 114270, 13813, 74873, 103868, 103866, 65484, 12211, 47074, 107680, 101477, 25347, 62581, 66145, 60070, 8264, 59292, 105201, 26580, 44313, 110118, 99335, 68820, 110250, 77067, 28924, 87229, 92042, 76955, 86926, 45848, 60851, 41045, 75697, 105488, 62412, 101019, 62094, 78896, 66789, 94951, 71590, 99161, 80013, 27075, 15877, 104602, 50391, 87933, 76515, 116112, 72761, 15273, 95258, 59148, 68105, 61942, 36656, 112438, 49256, 58193, 2441, 41061, 96108, 41869, 24869, 71493, 25818, 113934, 25545, 117519, 1599, 105149, 23559, 111132, 49502, 16542, 109289, 51368, 91802, 68248, 71791, 70592, 16077, 34129, 91027, 9913, 11615, 26894, 17231, 51788, 12192, 86255, 73551, 55294, 9961, 107522, 52126, 113927, 59678, 113185, 74544, 116290, 116403, 23278, 116460, 56130, 49492, 19195, 86944, 23575, 34800, 97088, 64566, 2088, 86471, 86971, 28748, 108660, 66830, 82410, 73091, 95244, 42747, 2433, 16247, 112658, 110556, 79298, 53174, 10245, 36652, 76157, 12759, 97847, 47409, 85167, 68846, 38432, 110211, 85886, 36678, 102048, 9993, 44272, 30049, 108636, 72953, 5777, 61885, 52564, 55806, 54281, 104358, 25883, 76283, 2301, 53277, 54603, 44699, 116706, 60995, 49797, 49972, 92220, 101509, 17182, 43538, 99607, 68718, 19578, 13885, 6385, 91276, 53128, 54670, 42866, 109451, 40138, 67257, 57190, 100686, 43835, 104562, 94676, 65886, 105239, 42657, 53574, 105909, 117135, 80476, 80870, 11456, 117867, 89996, 29309, 40469, 102396, 116055, 33542, 109866, 89868, 61857, 104476, 87469, 58652, 86698, 88880, 5085, 12951, 71571, 51859, 81077, 39647, 43195, 76947, 14081, 44182, 7822, 10401, 43287, 80800, 99170, 75172, 33196, 76292, 12031, 96390, 49631, 93189, 50541, 43507, 115735, 78763, 101009, 87423, 111410, 46186, 4021, 15567, 15116, 45669, 100740, 18195, 87058, 83506, 23144, 93909, 46182, 60797, 10445, 35071, 73920, 106238, 26409, 99282, 55704, 54891, 48447, 101896, 25544, 113778, 113328, 47674, 111948, 4618, 19325, 1374, 68416, 53935, 48974, 110177, 71419, 58201, 104841, 117211, 99826, 63771, 7977, 111639, 16384, 92986, 30772, 16321, 108566, 115235, 33335, 112309, 2893, 30784, 92688, 63029, 38565, 51037, 105493, 107079, 24723, 106584, 23567, 21488, 66611, 77517, 94279, 57853, 2496, 91271, 110469, 33620, 2789, 114912, 17277, 764, 41873, 59471, 31384, 51524, 56692, 46609, 84338, 47654, 90940, 108843, 50012, 96015, 80766, 105172, 23760, 102173, 63930, 15148, 83712, 41155, 8300, 106653, 14468, 82703, 51146, 99428, 34153, 101263, 35959, 83344, 66332, 102157, 98811, 78728, 36373, 111762, 87230, 45566, 47963, 104655, 18309, 13213, 63847, 78270, 117671, 2253, 71478, 44392, 43154, 22184, 94406, 30836, 98456, 69716, 40233, 71644, 102603, 94114, 18834, 71178, 13349, 62438, 13302, 2920, 92806, 39582, 18218, 77721, 36280, 18914, 46909, 55626, 28311, 84950, 8956, 63567, 94115, 57173, 78317, 5701, 76014, 26429, 9346, 38999, 26708, 28113, 921, 4340, 103914, 32888, 25752, 51434, 9203, 30058, 75515, 89014, 76842, 44698, 118171, 83685, 6858, 37876, 52273, 101277, 69141, 93609, 108121, 82231, 20676, 50006, 37546, 18653, 45073, 90253, 2395, 68565, 46384, 65591, 99374, 16323, 27082, 54851, 14064, 63997, 15694, 100865, 21352, 101377, 2476, 51982, 5553, 97460, 4350, 12578, 23179, 108742, 114543, 75139, 61296, 101171, 1375, 42589, 54807, 76832, 90064, 59323, 53347, 50635, 93803, 54841, 5908, 26564, 115504, 59814, 25216, 29991, 85645, 52345, 81849, 90886, 111716, 42517, 5931, 13342, 34772, 95191, 71552, 111362, 35776, 54829, 75053, 61381, 63361, 37148, 81344, 65341, 76159, 1340, 26652, 62336, 98309, 81039, 35265, 4653, 59181, 15880, 67157, 56364, 63013, 61211, 76692, 112400, 38698, 41077, 98847, 52984, 68296, 9345, 21965, 6885, 65236, 51902, 45136, 99761, 16230, 81088, 88433, 44935, 36591, 54913, 19899, 22098, 18328, 27227, 116279, 46610, 5022, 17039, 2676, 14744, 42762, 12406, 101609, 53181, 59647, 83331, 47058, 110899, 42889, 67878, 22037, 54019, 29504, 51547, 109131, 4812, 109324, 6168, 49869, 70542, 77707, 12999, 54865, 19467, 16696, 16884, 85922, 17510, 49751, 116371, 85287, 21644, 25505, 44255, 34517, 63223, 92494, 47564, 90612, 80589, 69548, 101861, 66038, 59846, 1142, 61630, 81707, 39924, 97557, 61803, 100236, 62802, 49184, 63423, 19943, 70744, 54409, 109695, 19659, 76224, 104459, 92842, 70461, 2079, 41963, 17516, 80271, 80422, 97026, 12329, 53693, 102080, 30528, 74146, 78517, 67275, 81049, 85017, 91446, 73595, 93734, 30802, 47691, 52293, 47104, 47854, 30210, 98069, 78436, 105040, 48165, 98604, 50406, 68282, 11252, 59450, 117857, 38664, 87302, 108738, 90204, 60886, 5671, 58143, 95502, 22494, 84177, 228, 96376, 106894, 27139, 97501, 95302, 83668, 45978, 61804, 49516, 75217, 73477, 950, 452, 11018, 61691, 104222, 9576, 29929, 43048, 29503, 64489, 98677, 14875, 60161, 2667, 115785, 108968, 42688, 28296, 90302, 93761, 77453, 69952, 71483, 61982, 57005, 26172, 64914, 54126, 89299, 116655, 75597, 55351, 90452, 87069, 33322, 70022, 73624, 81517, 91830, 66515, 10410, 23903, 95823, 11257, 80632, 10100, 82156, 52131, 46816, 33095, 103260, 20988, 63809, 467, 19062, 75811, 26551, 112826, 82025, 55467, 40908, 340, 35602, 80797, 110188, 28292, 78961, 94831, 57997, 78118, 10108, 6041, 88285, 14536, 81407, 14675, 81007, 54967, 41986, 57259, 71521, 105661, 1167, 73079, 81084, 42748, 22771, 76494, 60094, 70897, 43603, 29689, 90340, 89714, 80435, 105355, 32924, 4792, 98568, 86275, 39938, 110876, 63393, 70881, 66342, 104009, 94019, 61161, 35859, 14801, 26000, 50844, 104968, 40468, 18378, 27540, 86876, 37260, 91196, 48550, 41880, 14693, 9438, 44448, 96358, 12589, 2935, 94840, 70759, 25749, 43063, 23592, 16270, 61562, 49524, 33193, 33217, 72027, 98654, 100392, 58663, 103038, 44219, 74982, 75095, 54822, 100265, 24643, 50776, 44087, 95240, 93894, 108181, 36812, 79804, 4047, 3632, 53019, 32306, 1286, 98746, 57740, 40275, 19447, 91096, 28987, 31664, 23414, 107603, 85574, 93227, 68750, 39054, 45636, 52070, 65954, 77784, 64677, 12601, 76809, 25277, 14138, 45719, 8519, 49261, 116794, 16977, 58479, 70884, 107862, 17682, 16198, 92473, 35495, 90978, 109148, 44438, 69361, 71290, 41857, 37529, 30416, 59958, 77149, 97996, 30212, 20920, 39200, 19113, 40343, 49047, 89705, 93703, 84968, 64176, 39385, 92891, 76201, 80743, 24650, 65083, 83861, 28999, 20991, 20214, 72139, 5712, 9534, 109619, 4471, 75299, 115529, 35050, 71891, 80590, 86502, 71563, 52214, 3116, 78482, 103219, 9657, 17141, 78411, 93568, 111252, 770, 90757, 68772, 2574, 91618, 16698, 1926, 73306, 72066, 107948, 7163, 45802, 109251, 18464, 69547, 112748, 11941, 69025, 114654, 28327, 31883, 95491, 84052, 7013, 40297, 90752, 19719, 30878, 20881, 14336, 51318, 86925, 58042, 58244, 117108, 79203, 1969, 49364, 8078, 74643, 23845, 43674, 26269, 69012, 110854, 37840, 82888, 43570, 116045, 89841, 47624, 59954, 92497, 103212, 101240, 85822, 14407, 19919, 42307, 2922, 64931, 107632, 114869, 88833, 13595, 56042, 61788, 53434, 71295, 11970, 35910, 44861, 10210, 53065, 116848, 104025, 54411, 100022, 92467, 56164, 66394, 48157, 81452, 93716, 111990, 46067, 96678, 72634, 82721, 25102, 33253, 56436, 33728, 76580, 4577, 106684, 71702, 18796, 75255, 77340, 56018, 89510, 32526, 4416, 40944, 74427, 36898, 1125, 82474, 61962, 54787, 34573, 69044, 41831, 107824, 24153, 88629, 87429, 78501, 2953, 62622, 102299, 88331, 90694, 39601, 63019, 41224, 89461, 81508, 48093, 41110, 65272, 20001, 64077, 5412, 92348, 27071, 72955, 87828, 32904, 36843, 995, 106022, 33991, 35549, 86885, 15237, 31990, 8676, 75720, 72768, 82829, 90808, 42830, 43366, 74100, 51738, 80880, 116473, 40025, 50142, 34862, 97436, 34209, 65187, 31920, 77373, 90497, 112321, 110984, 99412, 87206, 86370, 7491, 7506, 19377, 9791, 110123, 101970, 34184, 43104, 32876, 64515, 19637, 99873, 25235, 96188, 80832, 69155, 32400, 112187, 25218, 17054, 32678, 75531, 5224, 57985, 17717, 77344, 66724, 116894, 66127, 89030, 103367, 91442, 17336, 49085, 87606, 63288, 85982, 35319, 113086, 26328, 19579, 6675, 20024, 43442, 102628, 25070, 7562, 98872, 84270, 95961, 32302, 114301, 113493, 2272, 107754, 115810, 67682, 84927, 52373, 37389, 98580, 13212, 87846, 50770, 37255, 61828, 58258, 70714, 54401, 75532, 60937, 5943, 1449, 112786, 58285, 25718, 14522, 100697, 109349, 108007, 112411, 1270, 73279, 30313, 12382, 40137, 30827, 40146, 60717, 52302, 14841, 56647, 13406, 56171, 84483, 45046, 22797, 11094, 51116, 94274, 19129, 26040, 48491, 1027, 54761, 88386, 24337, 108198, 94310, 39488, 64756, 98567, 83357, 14663, 30813, 40502, 24417, 27267, 113303, 31566, 46843, 108104, 114144, 18325, 77980, 76802, 7609, 54844, 30567, 39150, 22183, 53628, 63909, 45488, 49568, 59454, 23641, 84424, 113509, 110697, 97351, 16327, 1008, 15944, 116450, 53069, 29213, 52828, 9679, 46605, 12416, 55688, 113031, 88219, 79149, 102267, 100444, 44282, 51536, 61963, 15788, 108904, 89590, 81255, 71974, 36407, 68758, 101142, 104290, 58996, 108643, 42771, 62899, 38833, 97129, 95575, 111645, 61068, 76371, 44048, 7402, 77730, 42791, 79542, 22246, 12790, 1137, 81772, 105112, 86901, 65426, 63622, 51795, 68580, 113112, 69737, 86542, 54560, 24967, 110111, 10535, 67016, 116377, 64761, 117395, 59259, 73453, 14467, 94036, 79845, 57102, 84260, 1523, 5330, 37687, 28635, 68668, 35893, 73532, 1309, 66000, 23793, 58184, 3795, 75461, 23591, 28198, 25310, 41561, 82851, 33158, 20139, 791, 54946, 87153, 33232, 91181, 109628, 92185, 48114, 99015, 23574, 36311, 89815, 39174, 42665, 109203, 29188, 19503, 70645, 104782, 7742, 58598, 3144, 31045, 97401, 79392, 95287, 38511, 103926, 9173, 40865, 96887, 43175, 41114, 24427, 62267, 51835, 30241, 83105, 280, 7642, 1463, 32775, 10929, 13114, 42766, 99405, 63821, 34558, 75710, 84182, 102684, 44006, 100620, 27341, 82177, 6081, 11933, 67691, 33607, 1352, 9551, 24159, 6437, 60594, 51056, 3849, 44533, 91061, 18316, 109443, 11896, 76186, 84028, 43460, 65285, 47836, 67025, 45335, 77487, 4809, 1551, 51267, 22306, 6325, 79570, 1699, 43756, 16891, 70384, 51097, 73054, 11707, 69412, 42040, 94147, 3146, 43896, 83452, 21973, 80733, 115205, 44860, 87010, 9561, 76721, 33684, 32801, 106558, 4157, 85131, 14775, 94143, 77379, 78923, 80290, 96206, 98600, 113410, 35365, 64742, 88541, 62578, 29685, 8378, 8475, 90424, 2520, 12472, 80998, 19389, 29240, 99381, 35096, 31334, 66386, 51515, 61638, 28189, 103230, 117037, 48743, 37924, 50684, 115259, 93950, 37837, 113319, 27499, 48404, 52989, 65698, 106188, 96989, 50066, 10355, 38125, 73919, 88359, 2904, 114450, 112006, 54755, 47618, 107879, 8637, 114531, 1826, 72390, 4660, 115830, 2164, 33927, 39836, 12725, 106911, 35447, 19148, 81908, 117772, 35946, 20566, 18862, 105331, 28694, 32264, 77891, 94916, 2688, 21059, 32213, 20659, 97668, 17194, 54331, 75111, 45248, 80076, 74210, 106271, 32300, 8013, 40578, 99808, 89854, 116339, 107853, 74205, 33118, 48816, 7781, 97529, 54040, 112330, 78507, 70848, 107790, 41727, 115989, 34494, 91980, 104919, 35723, 97773, 9437, 117197, 29980, 24087, 56725, 50965, 62057, 28008, 31222, 8751, 38403, 79427, 69609, 76803, 18041, 46115, 17771, 20974, 15201, 92632, 25957, 89165, 53575, 79516, 57125, 73672, 107838, 3437, 19469, 92342, 3954, 22304, 26136, 72765, 38990, 44887, 57255, 114631, 30003, 36696, 82501, 77612, 29019, 90872, 37150, 20620, 35228, 78008, 105362, 115845, 21788, 81320, 78016, 98344, 54398, 35598, 83762, 113403, 95243, 2369, 18000, 117624, 116507, 3347, 106968, 92282, 5831, 9451, 41426, 83901, 56354, 43905, 22954, 72884, 89782, 46385, 50338, 114206, 88813, 107406, 82691, 8710, 7106, 13463, 64795, 28535, 92044, 99520, 65700, 102866, 33930, 105556, 58754, 113235, 44024, 70330, 72257, 48896, 10386, 2620, 77031, 72232, 35454, 53247, 68900, 12540, 36329, 39222, 63094, 150, 58790, 28007, 30837, 11561, 100027, 57058, 54905, 1742, 32747, 69911, 69274, 11488, 60773, 43819, 23464, 4650, 45469, 79102, 78415, 88626, 56187, 49190, 89767, 71790, 35410, 85878, 82293, 86372, 69323, 85403, 60977, 28929, 99624, 9531, 86432, 109302, 115034, 36994, 40308, 17239, 106548, 57722, 20613, 29158, 45623, 59853, 38294, 96368, 112098, 28843, 8593, 29291, 80495, 95049, 41713, 76225, 67318, 61808, 94538, 105008, 118213, 26945, 46981, 35738, 39074, 87853, 87162, 13514, 6477, 18812, 71740, 102629, 80210, 88932, 73560, 92622, 37875, 65817, 32828, 46748, 115150, 19386, 94126, 25357, 669, 5745, 96670, 40205, 113603, 49578, 44678, 61260, 83528, 50120, 71589, 91022, 23162, 14906, 113475, 20645, 76150, 1777, 15737, 22017, 63558, 93423, 11338, 41101, 118091, 97667, 107411, 2291, 26097, 92318, 86892, 22312, 17964, 13722, 89985, 99789, 58527, 81919, 81768, 97767, 75472, 97938, 62653, 11762, 50016, 6015, 62104, 41453, 41790, 97139, 34699, 57160, 11892, 72463, 78077, 4643, 12097, 78318, 58984, 74369, 79221, 109855, 78167, 489, 33769, 81578, 57453, 48584, 1444, 13527, 8690, 65378, 80809, 80073, 52005, 54135, 103845, 22151, 64845, 7219, 86640, 87754, 60351, 30436, 28049, 34782, 71653, 67545, 72696, 77958, 74647, 56606, 42303, 95249, 85429, 79861, 22585, 58180, 110218, 43600, 33907, 72049, 30898, 3142, 34215, 16197, 9806, 37851, 83907, 111416, 36351, 43867, 655, 84414, 27579, 70521, 80128, 71457, 39375, 67917, 50255, 20754, 66665, 27772, 95975, 47563, 22331, 9859, 76820, 15731, 75824, 5072, 27479, 13117, 80602, 71367, 63888, 43477, 72517, 88130, 108277, 4262, 56708, 3084, 86988, 86165, 7205, 1018, 63136, 66773, 43000, 58486, 22751, 10809, 14497, 1141, 41352, 53827, 58809, 6540, 87000, 95350, 15410, 5502, 102220, 82470, 76296, 96497, 28046, 71101, 81100, 110823, 79235, 12997, 16249, 115180, 115, 93451, 27964, 1405, 52372, 107573, 66446, 17658, 61847, 33565, 14259, 109978, 28362, 41589, 25585, 71750, 92895, 60099, 20735, 100114, 32448, 69928, 75782, 105896, 10071, 32584, 46103, 71408, 99350, 28666, 48553, 15794, 33588, 9520, 47449, 20504, 63689, 63442, 106197, 68916, 7085, 17028, 52856, 41982, 25265, 82, 4854, 105207, 13399, 6125, 38908, 76472, 115390, 68277, 80566, 82768, 37619, 116511, 55215, 80985, 113490, 48733, 82869, 84117, 88166, 104488, 20877, 27760, 50193, 31637, 78719, 39645, 23918, 93848, 21684, 46844, 35281, 72755, 36963, 68411, 81563, 78797, 46901, 62236, 77363, 12085, 19201, 51446, 43907, 27437, 103761, 88261, 51968, 73928, 110539, 65458, 95428, 74855, 38263, 44605, 74391, 79763, 47763, 65444, 49324, 13755, 79600, 22161, 9699, 48260, 102445, 71250, 21878, 74825, 37553, 23106, 33591, 76722, 68062, 109109, 65796, 99896, 110489, 7759, 48682, 78378, 63807, 15263, 16906, 112142, 105637, 7774, 84814, 58846, 24508, 506, 1114, 104163, 106888, 51244, 81953, 70233, 77946, 82175, 70829, 21708, 37104, 8190, 24462, 101937, 60709, 58459, 68362, 32534, 33549, 37798, 82005, 17261, 113635, 75596, 99169, 77076, 75386, 18161, 45328, 26351, 41877, 110413, 109786, 74922, 50558, 45943, 74343, 87609, 25781, 21861, 6156, 56335, 6505, 62502, 100426, 44949, 83432, 9876, 2732, 77540, 10391, 85055, 78371, 59542, 50332, 100682, 73792, 76352, 37011, 36520, 66155, 51512, 13751, 55916, 59459, 97019, 3908, 41797, 67009, 49176, 108693, 90041, 79276, 66991, 15590, 48164, 9028, 16809, 110209, 63943, 36844, 64275, 86171, 37358, 14172, 58412, 91314, 49694, 3361, 101781, 62092, 73992, 7449, 60249, 43494, 27051, 116737, 88171, 52020, 87999, 70429, 12182, 15013, 5630, 51751, 84534, 66883, 94686, 22907, 61473, 21168, 714, 51440, 30242, 82518, 1096, 2638, 112038, 22981, 78555, 110329, 21207, 86729, 45645, 7782, 28256, 25038, 71947, 39002, 1623, 117126, 601, 11158, 9571, 66937, 104686, 24602, 40449, 14390, 48142, 83249, 30202, 51542, 19865, 37402, 40152, 4888, 16854, 19939, 57841, 88832, 32638, 4410, 26510, 72501, 9911, 70428, 41076, 55330, 77259, 4617, 117234, 83566, 47699, 97312, 7700, 63840, 5007, 102167, 115999, 68543, 116332, 19722, 58680, 29975, 31272, 5606, 9255, 101188, 2150, 91568, 68004, 60272, 60093, 76098, 50697, 73141, 59812, 83792, 70927, 24551, 20771, 15666, 18399, 113263, 114567, 1139, 93598, 49477, 109941, 88965, 24504, 91911, 47897, 49107, 77867, 83384, 45176, 85456, 43401, 46889, 111915, 99914, 29993, 17160, 116156, 10750, 103954, 35302, 19664, 61305, 59397, 86346, 84909, 98315, 2166, 32328, 32041, 3364, 25094, 80933, 62541, 23866, 69644, 86319, 96329, 97594, 108933, 93571, 76960, 84807, 46008, 27274, 117189, 15602, 56714, 93916, 18892, 19696, 50393, 38120, 110485, 8298, 77990, 106720, 73521, 66777, 5458, 1473, 87014, 75101, 96560, 62852, 50630, 76311, 35413, 60257, 89478, 95321, 17758, 10148, 25077, 20931, 10015, 55652, 52346, 1709, 42489, 45269, 76556, 10853, 8970, 81420, 112159, 67519, 100196, 47042, 35253, 10250, 97707, 61910, 116963, 102231, 115113, 15593, 33435, 24215, 79062, 108416, 56356, 97085, 36132, 65172, 37770, 107967, 117497, 68988, 14284, 33584, 9279, 22627, 64782, 28879, 19707, 28459, 103359, 100585, 42692, 98214, 110629, 58287, 112806, 107998, 21897, 49667, 63954, 40164, 49410, 20419, 75919, 90793, 90091, 20503, 71282, 109966, 24471, 8118, 31980, 28494, 71982, 46280, 23486, 8307, 73019, 74608, 104153, 9681, 9869, 73245, 6808, 25468, 90086, 54671, 47163, 107276, 44028, 14926, 54477, 66874, 24999, 26806, 54061, 11676, 68460, 85610, 48482, 71845, 27310, 1589, 91544, 104287, 101381, 86067, 49135, 7744, 6614, 44596, 42100, 82319, 56771, 42516, 26595, 90637, 26234, 30159, 64744, 51304, 20296, 3670, 99278, 60030, 67313, 107212, 92435, 12879, 67770, 38039, 72929, 15377, 96863, 79846, 67929, 108824, 58671, 72315, 4206, 115331, 30737, 27135, 102979, 57359, 59577, 59464, 44327, 24268, 11297, 106796, 49790, 4160, 77409, 110215, 95713, 19521, 21914, 26892, 39229, 28994, 39706, 10464, 110225, 34770, 16916, 35709, 10799, 98114, 19018, 18225, 40277, 25241, 49052, 47458, 110143, 7024, 8292, 39434, 80186, 74756, 115738, 91774, 10581, 44444, 40601, 114240, 66321, 50547, 58752, 13456, 107902, 73239, 114438, 83230, 66894, 24498, 57835, 55550, 33687, 101209, 26697, 44987, 190, 32839, 9428, 33108, 118007, 39145, 97660, 10676, 12797, 96419, 60588, 22210, 59389, 28880, 31399, 51575, 20966, 96688, 51236, 53661, 73103, 72823, 86946, 20815, 22374, 77319, 15443, 46607, 36208, 96285, 82039, 64595, 39126, 7719, 84580, 34622, 5010, 66154, 18742, 33740, 76322, 72635, 96631, 13851, 11567, 84787, 59875, 65398, 5179, 102362, 36147, 20232, 62259, 72509, 82492, 31891, 8301, 29080, 108990, 76274, 102245, 4054, 48065, 73309, 116969, 59960, 45827, 39544, 60825, 46822, 98858, 32291, 73781, 89283, 110693, 32999, 78623, 109512, 22209, 114743, 98953, 47105, 99553, 41411, 34067, 99175, 92207, 118228, 82968, 72034, 58906, 101063, 71500, 46884, 14175, 16200, 22296, 96804, 107474, 37766, 109335, 45477, 110237, 71551, 12530, 59770, 60734, 66793, 847, 117796, 106450, 61262, 95697, 6114, 65777, 89377, 42594, 113113, 88698, 11296, 74295, 34032, 71065, 61977, 81454, 16142, 110076, 43621, 18183, 102646, 98087, 75029, 88931, 41360, 15423, 16014, 117371, 76162, 56305, 65592, 73758, 111844, 78115, 55692, 39198, 95457, 56892, 40254, 106763, 37062, 36854, 1037, 102035, 103245, 87012, 33898, 6076, 21982, 29101, 92412, 93986, 75221, 37990, 53426, 100385, 7471, 42373, 104926, 111324, 3118, 60939, 88675, 97662, 89528, 70472, 32327, 91284, 15011, 90891, 84050, 18878, 95105, 13991, 105501, 35942, 95009, 30023, 1917, 94214, 789, 112815, 105750, 52834, 94292, 95224, 7537, 105563, 96920, 72465, 94064, 25001, 87483, 52897, 32611, 51284, 64847, 96895, 79993, 30866, 30832, 63556, 88163, 50190, 4861, 64831, 27582, 76525, 65740, 75978, 19279, 83922, 20375, 95206, 65013, 31889, 80558, 72980, 49212, 112982, 96595, 13420, 62800, 105133, 75915, 42406, 112953, 117119, 76101, 59190, 6666, 94095, 78559, 100130, 30767, 13028, 22549, 79960, 102755, 45419, 109967, 42121, 15015, 67385, 89536, 60218, 37965, 61546, 39099, 93262, 72552, 84994, 3148, 107300, 35402, 25703, 29968, 74174, 2339, 104157, 69069, 70230, 57955, 105028, 5923, 59808, 35077, 86848, 90362, 75442, 16664, 67171, 60703, 77642, 5099, 115861, 61773, 41964, 56550, 34341, 23400, 67405, 88482, 114930, 81625, 101303, 38563, 43894, 108096, 37221, 100321, 28852, 32948, 4824, 27210, 62731, 13061, 1495, 44497, 1507, 20115, 112726, 78828, 84179, 93949, 44778, 32110, 75458, 75332, 9505, 17741, 68456, 109378, 72048, 34719, 117719, 103501, 79085, 2798, 10208, 34548, 93910, 83552, 89274, 21205, 43308, 45644, 64925, 36236, 76519, 6889, 46339, 110491, 107741, 108976, 76919, 51251, 92653, 23953, 110243, 72434, 26929, 69312, 24263, 3462, 11920, 81852, 36193, 19732, 3096, 69660, 91280, 36853, 63826, 78112, 61111, 112565, 41264, 79005, 86504, 9164, 52592, 12101, 49906, 65291, 44038, 1184, 78784, 63370, 13440, 66479, 37137, 101572, 114914, 4925, 81357, 59522, 27794, 61602, 46334, 97798, 58120, 44535, 62795, 31459, 118062, 83497, 93792, 91559, 76948, 10993, 29252, 46343, 41689, 16772, 52861, 72086, 38441, 37838, 20123, 67051, 89532, 6934, 30085, 18601, 83056, 95079, 44802, 111408, 81005, 35534, 256, 81010, 60375, 99817, 47902, 40513, 101774, 107887, 47440, 92717, 96647, 63025, 635, 30238, 90930, 98121, 49412, 64668, 28330, 85147, 87031, 35574, 34358, 20695, 44031, 96346, 11404, 105310, 45855, 1536, 6134, 92770, 1578, 70414, 81013, 22120, 93331, 25654, 47747, 76221, 95013, 101735, 47437, 110978, 4464, 77977, 33839, 36240, 80609, 55785, 81536, 15265, 21894, 71811, 84758, 17745, 103077, 86764, 22090, 59286, 108671, 31755, 97392, 27867, 95274, 56195, 47475, 65319, 95752, 14889, 87099, 4794, 100228, 16383, 61347, 26478, 83039, 90995, 99587, 12222, 43094, 40492, 98696, 53440, 30678, 40593, 76034, 92804, 32840, 15618, 69939, 38571, 77632, 19851, 14448, 105624, 90029, 59891, 14760, 79585, 112060, 52521, 117744, 112892, 108999, 116461, 35301, 111371, 87530, 110735, 94104, 41935, 11575, 96681, 76871, 94034, 26384, 19928, 69504, 92139, 105817, 21797, 33795, 71543, 13297, 14490, 19210, 5713, 54571, 64496, 76696, 76544, 113148, 87234, 98481, 30024, 44974, 86027, 53204, 54220, 74781, 74765, 35047, 50796, 36266, 55500, 33747, 41970, 12448, 78307, 86066, 104183, 113543, 77412, 31874, 69068, 886, 4437, 70340, 56723, 91179, 51310, 66140, 61996, 31789, 113011, 57647, 2948, 66740, 60185, 15317, 38923, 30842, 111819, 61998, 81728, 33579, 64874, 108563, 81272, 85436, 103854, 65301, 95124, 76769, 64346, 49773, 18465, 69942, 82423, 31087, 1532, 47843, 53890, 71232, 54451, 58298, 110943, 89393, 78237, 62606, 20245, 78998, 52415, 89588, 80939, 73317, 68267, 114630, 15198, 4097, 44405, 20478, 71177, 35026, 28651, 53199, 27592, 9091, 44386, 11691, 27601, 6062, 110135, 28598, 102102, 92350, 39830, 59264, 86498, 13479, 34738, 37446, 1091, 104463, 69988, 48039, 49577, 102219, 72327, 23022, 60891, 85072, 99931, 25929, 33922, 77555, 17580, 9594, 59000, 40544, 52736, 54507, 38625, 77148, 117837, 3211, 86034, 90161, 60667, 30949, 108652, 99602, 29210, 55337, 82047, 46813, 86401, 115313, 27524, 19733, 36013, 27547, 96159, 29598, 110906, 95707, 28185, 86672, 18546, 89009, 117397, 69979, 32108, 4020, 65461, 69697, 20027, 10462, 60386, 94395, 53614, 1276, 51838, 13558, 86801, 73777, 86855, 76326, 104641, 21800, 60784, 51568, 118166, 101539, 82506, 117097, 5733, 24780, 51350, 106744, 106350, 100584, 92543, 44271, 7381, 74196, 37323, 54182, 65031, 65499, 61734, 80064, 70263, 13112, 56474, 117000, 85430, 7956, 57702, 21315, 41844, 33639, 111992, 101287, 93007, 29777, 100399, 35114, 20421, 32869, 32667, 60849, 31396, 24406, 43082, 23655, 57956, 47552, 106938, 18794, 63539, 47461, 23487, 73175, 78156, 76781, 41051, 34124, 36466, 12809, 117501, 2951, 77026, 36500, 67010, 92373, 75355, 112229, 28639, 58669, 88988, 78009, 34338, 62261, 56912, 74865, 3864, 70166, 88348, 78844, 46684, 54060, 42631, 91140, 12731, 48823, 80081, 9405, 24969, 74761, 69132, 63854, 35458, 55299, 7663, 102430, 105407, 80783, 113700, 72579, 13032, 14159, 26853, 86129, 104628, 29195, 78721, 114411, 27561, 112665, 35110, 95403, 32982, 20216, 99280, 74377, 66902, 51266, 100355, 74212, 97296, 96947, 29715, 25064, 95578, 7233, 91118, 104005, 20517, 14207, 112149, 106975, 14242, 56665, 61678, 62340, 93626, 15152, 16282, 8842, 107805, 99472, 99273, 61129, 62064, 5208, 56786, 88806, 7180, 24386, 28602, 104971, 33969, 106760, 87586, 88101, 108165, 29294, 18789, 96872, 8111, 294, 77879, 79785, 98820, 93113, 101712, 49939, 23384, 63415, 100875, 79836, 104763, 74311, 99183, 48105, 14074, 112541, 6323, 67830, 26900, 84579, 9937, 10140, 106969, 107994, 73201, 63842, 68171, 83823, 114048, 27771, 21034, 112303, 95423, 95133, 60713, 38443, 78272, 55763, 93425, 71843, 77001, 29097, 108234, 26495, 105491, 73268, 18004, 67116, 71185, 49402, 17685, 59143, 31346, 94898, 59886, 83217, 84653, 40617, 87425, 98897, 10599, 92407, 55453, 47631, 75350, 59154, 89379, 5168, 46407, 6054, 40309, 102457, 92664, 61787, 97863, 34076, 28148, 7634, 21818, 62575, 43923, 40471, 51275, 100716, 15098, 37275, 18425, 58990, 99102, 88580, 67667, 18440, 13137, 6398, 26420, 111981, 26923, 46217, 76998, 45995, 73855, 63382, 114345, 87983, 29106, 111571, 30699, 57870, 99129, 54245, 19381, 63058, 48096, 107003, 115195, 58627, 66981, 95260, 64785, 8885, 62871, 48306, 85109, 73431, 31881, 56406, 99552, 109887, 8253, 10570, 27073, 18162, 99497, 19086, 85101, 9410, 31504, 67843, 64864, 46976, 89260, 69812, 4017, 78055, 11019, 86106, 74719, 111727, 25582, 84166, 55159, 19574, 32309, 64363, 110561, 60548, 62844, 41962, 99469, 68647, 101647, 1723, 91116, 21015, 52821, 102980, 81718, 58883, 1861, 35570, 59452, 59745, 12555, 63926, 2498, 16501, 16258, 65259, 96209, 74479, 72431, 109748, 105658, 81530, 74075, 14785, 42278, 40316, 107957, 43512, 35826, 83289, 41321, 101332, 52006, 117167, 40815, 83738, 60443, 46314, 78420, 75178, 40176, 61066, 54667, 38546, 97673, 38406, 83008, 70763, 69735, 58744, 36691, 109790, 106678, 76628, 69226, 109208, 22369, 22089, 56432, 7067, 86572, 79645, 84372, 24930, 117492, 94437, 58923, 43536, 113283, 45603, 24758, 96716, 86834, 55912, 64739, 47239, 109024, 44592, 94808, 31155, 108374, 67463, 16847, 110389, 37473, 26659, 80216, 103756, 39738, 102822, 111048, 104739, 101657, 80872, 49487, 47739, 2226, 30583, 81726, 49580, 68099, 93634, 58564, 74208, 77111, 2171, 61499, 37189, 92724, 11539, 23204, 47832, 924, 7765, 70634, 84452, 74299, 62632, 35387, 80770, 107234, 27581, 72662, 48858, 14554, 44044, 97652, 100264, 6731, 31275, 48614, 46375, 51235, 110676, 72323, 74478, 54062, 100692, 92693, 51154, 29449, 62633, 31812, 103731, 80137, 77324, 39855, 55422, 105852, 18450, 115306, 64656, 68437, 52998, 94964, 68792, 87944, 10996, 42730, 21017, 113942, 30655, 61530, 68573, 51321, 104569, 10142, 11166, 52642, 107402, 19857, 86153, 38809, 45927, 36891, 91452, 41056, 3862, 27086, 116041, 48174, 44190, 12014, 105215, 57669, 57901, 76689, 48512, 64985, 49278, 2757, 11426, 34969, 40509, 91844, 108495, 117820, 45399, 36976, 47928, 32092, 26164, 70545, 60065, 19840, 16656, 83706, 78038, 45169, 16326, 107386, 42120, 24019, 26753, 62779, 77263, 89003, 106211, 58914, 11231, 85054, 111315, 19993, 29125, 98095, 72404, 60078, 52047, 3467, 65657, 68163, 756, 61363, 31924, 63463, 48613, 18711, 117071, 5088, 11155, 37423, 17942, 45873, 28638, 68601, 109547, 118191, 56735, 52513, 10288, 14615, 93696, 72000, 9148, 69839, 98786, 114648, 95831, 22991, 89, 117203, 22843, 22070, 85350, 116230, 82807, 103771, 10026, 68879, 35161, 62347, 42465, 30437, 31710, 87973, 6968, 113137, 86839, 105037, 102180, 83110, 100170, 33796, 23074, 16078, 45911, 81559, 80994, 115298, 4289, 50335, 33583, 38123, 96755, 90711, 15157, 61949, 102359, 30861, 58791, 24394, 1556, 69797, 50906, 116565, 65659, 74817, 78720, 29769, 16582, 110924, 113196, 33490, 12086, 59380, 78643, 53425, 56002, 80637, 8704, 63655, 118218, 117882, 35793, 106323, 113841, 74158, 59995, 88138, 109268, 101143, 24133, 99958, 65069, 60501, 98931, 62337, 15973, 1645, 34837, 76869, 111780, 78637, 82614, 12221, 76999, 100467, 19036, 26183, 91141, 27117, 88317, 46446, 32261, 89094, 53229, 37246, 94443, 109031, 103157, 12945, 22315, 28165, 221, 116996, 107102, 93090, 39231, 116746, 72494, 58171, 111925, 50209, 15665, 4081, 87913, 11207, 31616, 59357, 38216, 78775, 46986, 10104, 3034, 34019, 117228, 111594, 98802, 707, 34029, 89057, 6549, 19250, 74808, 109950, 61920, 46682, 54386, 101434, 107728, 13418, 117133, 536, 90440, 31373, 593, 98081, 103641, 18950, 29123, 48854, 3002, 29289, 99512, 60174, 112712, 426, 90806, 112121, 82359, 96945, 26277, 26663, 19534, 70482, 31238, 92539, 77914, 102967, 3489, 30359, 22350, 108330, 25995, 41712, 95653, 53110, 63886, 98108, 72057, 76410, 8534, 105598, 54195, 72435, 96785, 96458, 58835, 49843, 51113, 33512, 11969, 65330, 107969, 114877, 18190, 93906, 99455, 30624, 45421, 96399, 78052, 10332, 99264, 68567, 55545, 13749, 59615, 81925, 97859, 564, 54855, 57739, 115688, 17818, 77751, 25434, 39591, 109878, 80608, 73354, 36940, 26118, 72277, 5074, 30511, 43782, 90514, 6558, 40360, 67635, 69267, 46463, 111507, 102181, 25560, 66522, 87502, 64097, 10314, 55888, 35685, 4525, 68281, 8204, 43109, 90815, 63416, 69597, 111638, 76641, 82923, 4856, 64488, 6154, 63069, 45959, 13806, 3122, 79001, 13864, 6190, 92909, 7973, 93359, 15491, 24060, 8466, 83965, 69251, 36702, 102545, 91189, 4496, 103001, 60011, 89922, 93151, 4177, 116669, 109877, 64526, 7204, 72068, 78790, 29977, 116624, 87463, 7693, 19164, 54984, 96470, 34766, 22062, 12563, 6077, 36264, 67613, 90318, 77622, 102644, 90464, 90571, 42964, 81046, 84590, 81980, 34575, 27196, 69632, 103826, 31846, 44916, 62958, 79698, 10342, 64349, 24334, 40226, 27359, 2509, 50569, 8137, 19740, 4884, 71279, 29820, 75981, 41072, 84583, 33797, 64470, 6251, 47634, 58540, 18111, 67475, 3911, 83203, 93661, 26672, 33569, 93270, 102341, 65975, 18498, 20522, 48522, 90864, 72902, 18158, 77844, 33798, 7398, 8988, 105224, 82422, 59470, 21993, 87215, 113966, 76506, 19810, 27995, 30304, 5454, 102420, 58138, 61615, 98950, 24067, 41240, 29493, 28860, 43692, 102736, 12849, 27675, 14667, 24474, 58591, 24851, 6851, 18783, 78250, 102205, 34414, 39752, 82986, 99690, 104199, 22535, 46258, 84203, 109334, 82679, 68097, 58645, 83262, 1071, 13790, 72951, 57441, 67530, 24109, 55711, 66624, 48924, 29805, 116736, 35116, 12695, 103904, 70613, 101351, 18198, 204, 90613, 97259, 90902, 45222, 90038, 97750, 45109, 104062, 667, 62027, 58731, 101339, 80453, 85060, 109936, 45033, 10252, 67752, 47980, 112789, 76952, 115587, 46616, 37412, 57009, 56998, 77248, 61319, 114884, 26210, 27272, 54493, 64471, 56999, 89770, 6871, 102287, 37407, 46577, 70607, 59941, 115694, 100202, 29853, 20964, 116833, 31144, 73303, 54437, 3022, 72841, 47321, 28826, 88834, 47273, 91990, 44053, 95595, 55, 9868, 107506, 28766, 29414, 54880, 67762, 76592, 97087, 2076, 113730, 34683, 62481, 72853, 14025, 37696, 8685, 53619, 7844, 90054, 26727, 26928, 34569, 98262, 81731, 5430, 66984, 55988, 90495, 19802, 69936, 30272, 12410, 11478, 1076, 64638, 91161, 30789, 81351, 84766, 97651, 23907, 98454, 78836, 10151, 5261, 49606, 115847, 52031, 67831, 39690, 35283, 30033, 92726, 6522, 15505, 102425, 114146, 88044, 73212, 40437, 114603, 97916, 28954, 52892, 112968, 14338, 62244, 20222, 64898, 54469, 32915, 85581, 14997, 8931, 1644, 86244, 107377, 16626, 93102, 1912, 90401, 58421, 5784, 34073, 4781, 45584, 2084, 29145, 25813, 20724, 34536, 58847, 60631, 107883, 82311, 110963, 113792, 79414, 112763, 115283, 27385, 67358, 81950, 29565, 101418, 54712, 101675, 76383, 82143, 77168, 105646, 65465, 95986, 61112, 13861, 26655, 86850, 84200, 4934, 64512, 23664, 49571, 60652, 50827, 68197, 34977, 35671, 4272, 59648, 694, 99362, 99035, 115653, 5413, 110022, 9991, 40089, 54354, 42346, 113141, 34654, 96258, 40180, 86765, 9108, 107631, 58325, 59734, 40663, 79984, 51726, 28688, 26364, 8460, 35249, 4309, 66462, 116960, 14685, 59167, 37448, 14266, 116919, 40523, 86204, 318, 48, 95007, 58243, 68334, 23426, 24975, 14519, 75434, 41752, 34212, 42887, 113469, 117438, 31692, 35477, 114198, 69912, 96803, 49677, 90786, 50733, 43345, 19470, 116831, 24846, 72653, 17104, 99580, 57712, 14420, 2853, 65804, 64573, 32739, 49520, 33343, 106726, 104636, 70097, 90255, 55945, 93366, 115151, 110179, 78651, 36428, 61790, 34164, 33946, 115396, 88093, 82992, 99445, 55989, 44879, 71285, 73022, 74764, 35213, 91621, 10843, 37877, 22539, 27011, 114063, 10635, 1431, 27600, 95180, 15850, 60774, 4320, 108417, 46827, 59444, 41501, 29809, 16329, 56868, 67702, 925, 41711, 30431, 85921, 33786, 15459, 25367, 80948, 43836, 40243, 44967, 56583, 54720, 36145, 50602, 116822, 76675, 60320, 58261, 46961, 67822, 79937, 41170, 96215, 36586, 29673, 94402, 114640, 48710, 63327, 63373, 20117, 117340, 58804, 62067, 107848, 74893, 62814, 103718, 104349, 79996, 51059, 93602, 94315, 68632, 27212, 75858, 72937, 31308, 115776, 50242, 75585, 24156, 57971, 100167, 112519, 110142, 102363, 110341, 44939, 95865, 38016, 99547, 39214, 40754, 107753, 93284, 87634, 37710, 107880, 64498, 70741, 106817, 29591, 19698, 5232, 23876, 85651, 23733, 25815, 16802, 72529, 77755, 55263, 43660, 51138, 37252, 46990, 50376, 41586, 9186, 83478, 81104, 111735, 6149, 51654, 3814, 97462, 97753, 49994, 19524, 52764, 95742, 114827, 61007, 38819, 106679, 112816, 90242, 24611, 1029, 57332, 111796, 31893, 25865, 12967, 59384, 28470, 5363, 75444, 73564, 57411, 76025, 116017, 83404, 50987, 92086, 814, 63230, 90104, 17370, 49581, 89743, 85029, 50636, 90639, 30371, 94554, 106685, 6564, 98719, 105070, 32014, 31940, 22061, 6055, 29228, 37574, 109752, 48711, 94188, 21806, 25097, 5986, 74192, 99728, 21281, 47760, 86556, 78673, 100648, 105036, 78518, 67525, 62492, 9477, 24280, 13256, 97483, 76075, 99342, 116637, 106068, 74203, 16861, 37186, 99528, 86989, 68616, 23363, 66268, 90853, 116014, 72267, 41355, 88725, 100439, 45880, 102465, 10188, 27484, 37679, 14699, 12527, 3027, 92596, 34973, 14152, 40574, 55430, 88758, 69162, 40951, 61618, 82623, 35687, 49438, 105470, 95719, 77543, 80363, 72325, 85115, 8016, 93468, 12769, 81523, 20323, 20080, 49252, 90076, 97043, 69554, 20188, 68652, 9828, 14122, 56946, 32973, 8442, 38031, 26033, 55647, 109046, 87144, 107654, 30240, 56799, 34180, 36722, 106871, 109482, 65111, 89146, 93230, 87622, 34593, 55949, 38356, 90722, 29192, 5722, 26345, 31279, 87324, 33364, 9905, 42206, 71604, 60452, 31223, 77565, 79531, 44093, 7665, 111648, 18176, 191, 108540, 68953, 52585, 37089, 55310, 63923, 24322, 107735, 6927, 34474, 22699, 38122, 44925, 81154, 80024, 55279, 100839, 52985, 23430, 17125, 66771, 76131, 106616, 8314, 111949, 80618, 115832, 68615, 83300, 108886, 8584, 104497, 58336, 53272, 107905, 24824, 21999, 6868, 111526, 61070, 101415, 113782, 18351, 49749, 9800, 32716, 24318, 98861, 28847, 44823, 105610, 37986, 111565, 55887, 61945, 29828, 92826, 83644, 89917, 105253, 15321, 101772, 106414, 43709, 26177, 101628, 45447, 64268, 53368, 91835, 96327, 59901, 114618, 86062, 67665, 76986, 61431, 42605, 89688, 61909, 83471, 43891, 10867, 51963, 82457, 52275, 102051, 105049, 82577, 2398, 6281, 109183, 53146, 28271, 90679, 107422, 11538, 117461, 102711, 106354, 56339, 60948, 58105, 82373, 50875, 38402, 71623, 71741, 36067, 41864, 52907, 17142, 100244, 105243, 65628, 36016, 18312, 92591, 75003, 73213, 57756, 7815, 102512, 17119, 68612, 88848, 84974, 26798, 44424, 18435, 105674, 64223, 78300, 114669, 34814, 106554, 106493, 33681, 8297, 33042, 70395, 117972, 61535, 68822, 52745, 102972, 4972, 32087, 107818, 88252, 10636, 95398, 54765, 63184, 99088, 101908, 22722, 97386, 103221, 53596, 94463, 70364, 91696, 21167, 86304, 14955, 58054, 4449, 9725, 48216, 65008, 15604, 47159, 24457, 100919, 84204, 15434, 37315, 20078, 7705, 18164, 52410, 107925, 1252, 71784, 84750, 12754, 11147, 90959, 1250, 115874, 70067, 64383, 17895, 10627, 104746, 19031, 54402, 69107, 38812, 76980, 115596, 83043, 59434, 5175, 33536, 81083, 97149, 68408, 13564, 85363, 36734, 22876, 62046, 81401, 75963, 81041, 79342, 75867, 22886, 51054, 28224, 72546, 9741, 76480, 17989, 37691, 76665, 14901, 71766, 54058, 91035, 50275, 96198, 99463, 111084, 5419, 110896, 17582, 48003, 13661, 99218, 110633, 42364, 45819, 19151, 114131, 80847, 82950, 20366, 101837, 49929, 84704, 89183, 71842, 114366, 22839, 99903, 106492, 20132, 78609, 24330, 93464, 6523, 44388, 114916, 19465, 5706, 85164, 103591, 108418, 4012, 14879, 99206, 13770, 55524, 64604, 23797, 7716, 96105, 64861, 105168, 49459, 112492, 60253, 659, 49711, 87242, 99508, 72318, 73114, 100372, 57989, 106467, 42128, 34330, 6329, 40079, 62864, 85028, 54897, 65342, 79927, 102804, 99997, 90004, 71481, 61929, 47742, 54495, 46959, 108438, 53015, 41785, 81750, 19936, 17469, 70042, 61713, 47238, 91415, 85659, 52833, 87734, 78157, 60940, 115288, 102015, 89557, 50047, 80273, 90687, 113695, 93074, 106127, 80431, 54527, 67177, 35552, 103373, 14168, 4630, 70081, 111333, 14147, 46853, 5562, 101450, 17328, 104525, 38108, 105601, 54972, 84663, 33787, 46260, 54376, 32807, 58565, 117690, 90517, 73082, 91408, 44524, 108609, 69182, 96078, 74735, 52729, 70283, 87276, 63075, 87802, 53975, 97301, 26314, 34933, 31567, 32918, 87914, 40768, 18565, 46537, 84362, 42319, 82904, 52632, 114845, 35775, 74896, 90627, 49391, 43479, 111306, 31737, 10784, 22949, 26175, 103311, 21762, 77293, 87744, 110793, 67069, 46438, 7916, 7199, 79907, 30725, 112439, 52015, 82141, 80891, 47765, 22264, 60661, 22363, 66852, 78756, 100065, 54197, 23439, 94632, 87501, 14466, 53866, 99338, 113035, 116380, 91981, 51500, 77295, 112249, 94658, 60173, 24937, 6650, 69102, 71384, 49031, 12110, 82555, 33100, 88656, 104551, 18672, 52807, 87159, 40209, 54715, 61329, 96559, 92177, 14507, 103083, 15126, 105081, 16095, 74996, 79441, 64997, 23687, 37453, 102210, 68130, 53267, 68528, 56974, 10613, 44872, 56426, 115281, 32581, 66331, 1428, 31107, 35935, 26980, 64916, 63044, 73825, 111790, 87976, 40981, 29713, 21368, 112408, 111578, 59131, 70597, 49783, 76785, 73864, 91201, 82652, 17458, 57295, 103203, 54121, 60063, 95738, 94993, 41925, 1784, 71378, 117748, 89740, 16771, 51614, 45625, 75243, 101530, 39656, 23608, 27689, 79563, 26581, 86978, 106388, 27559, 64837, 78470, 82397, 116547, 64591, 26869, 66170, 959, 50670, 22930, 69034, 50618, 35151, 20111, 74185, 77233, 86312, 96066, 34401, 53203, 100562, 34473, 42927, 4990, 74892, 54953, 113791, 9728, 17877, 53960, 27292, 87044, 48399, 109414, 69053, 28616, 57538, 115345, 33899, 10982, 32684, 45859, 109119, 49511, 72263, 46248, 64379, 57211, 63867, 110379, 54328, 55319, 72893, 96170, 14626, 12362, 64628, 18998, 7159, 43803, 101087, 92697, 37496, 52447, 60800, 106840, 45410, 116229, 68354, 22692, 73786, 47254, 12747, 66447, 40906, 60782, 2536, 64072, 29964, 23066, 926, 92172, 25069, 7372, 53144, 60352, 1936, 40019, 83672, 35489, 91583, 108394, 78223, 107469, 112552, 57193, 99989, 94045, 117121, 30788, 77719, 26615, 49744, 14808, 47889, 100714, 24247, 35470, 38788, 90714, 81577, 106056, 29634, 78699, 45869, 60234, 92960, 28534, 88823, 34039, 9541, 99574, 25178, 18104, 62571, 101298, 42139, 45606, 91176, 97147, 84893, 98829, 45170, 89264, 29140, 58142, 110056, 116857, 28452, 117659, 24123, 6117, 41214, 73501, 89576, 112577, 23825, 100062, 34828, 23920, 62830, 1563, 19228, 94002, 60539, 39782, 89615, 108398, 17404, 71083, 25821, 118146, 1214, 2728, 35902, 33794, 102501, 99284, 51521, 104312, 111277, 78988, 24929, 54588, 33109, 47797, 39531, 52698, 90521, 5778, 98655, 90962, 78088, 107798, 97636, 58011, 28416, 41570, 106660, 59650, 20120, 7840, 5485, 34631, 83083, 59771, 115945, 41859, 48127, 49895, 25365, 5004, 81831, 93492, 42093, 114414, 102554, 49314, 90596, 44875, 6171, 89195, 91661, 84883, 8865, 110242, 102353, 44184, 103825, 75370, 21264, 76910, 95625, 25588, 39694, 22011, 112487, 30537, 85075, 74033, 45736, 97413, 42264, 80555, 69381, 33162, 78041, 114305, 112611, 41041, 94858, 17967, 112198, 2965, 49616, 88112, 25991, 113508, 99008, 100833, 19724, 101375, 36503, 65273, 20906, 6575, 90449, 117871, 52009, 32700, 83808, 90279, 16481, 58028, 103312, 28255, 54994, 94626, 51943, 28971, 44956, 35075, 54131, 24497, 74592, 79213, 59195, 117225, 97101, 58887, 50654, 30635, 24527, 110454, 25976, 51848, 112972, 28530, 8532, 40688, 50356, 21655, 57438, 6697, 65842, 12870, 52577, 42434, 51385, 75937, 59035, 75525, 54091, 58521, 5959, 20718, 92020, 29153, 17406, 98000, 96162, 99639, 37694, 3715, 105447, 28433, 54564, 114468, 22820, 22137, 72897, 41705, 6854, 79546, 52510, 1619, 8668, 43333, 24028, 57068, 6839, 379, 61203, 47063, 77808, 47067, 73547, 109658, 41855, 82245, 55198, 30888, 69569, 13773, 103474, 49474, 102541, 37643, 106147, 27271, 37330, 74253, 101566, 63724, 115998, 106089, 40053, 33353, 4007, 45283, 33461, 114189, 37654, 35295, 40229, 2238, 46967, 25965, 65462, 62095, 6513, 89751, 32371, 112810, 101687, 12084, 78216, 112959, 80338, 32855, 12743, 29443, 88145, 44109, 65520, 50732, 32925, 97083, 15001, 84906, 9555, 11343, 21011, 8402, 13897, 36649, 66426, 52988, 104370, 88204, 111272, 49877, 93630, 106520, 64936, 8210, 67037, 20000, 95255, 61696, 31941, 1331, 2172, 99211, 80786, 106857, 58749, 89689, 51101, 98556, 116392, 111399, 114834, 82313, 60013, 19219, 112745, 74849, 103606, 55342, 90686, 10029, 3597, 24248, 96372, 97751, 8198, 70797, 64360, 84614, 48307, 15691, 66496, 57501, 16410, 9021, 51610, 2925, 83196, 30742, 79154, 92870, 9453, 31189, 95666, 117839, 102988, 53143, 3521, 29406, 116650, 29758, 31849, 15026, 46114, 80254, 37485, 109770, 13917, 110418, 41630, 114104, 59003, 84026, 72403, 106854, 46196, 88160, 71369, 4246, 11531, 108632, 115666, 10857, 65296, 103554, 14534, 91443, 86849, 68325, 64047, 31429, 32235, 93899, 48437, 5032, 81341, 30358, 69257, 35932, 37779, 57505, 103276, 109543, 2714, 45519, 40497, 20654, 81888, 45270, 12414, 103434, 8218, 15760, 92395, 60823, 16566, 35380, 47509, 115252, 77488, 105755, 45905, 4967, 78952, 82845, 48943, 22131, 108248, 109407, 25668, 111495, 9158, 103710, 2472, 111552, 80321, 31623, 75282, 14735, 67210, 19461, 62895, 62607, 89968, 52704, 99220, 42359, 106418, 15371, 54826, 111380, 37903, 44804, 64709, 59344, 116606, 101385, 36970, 53901, 104269, 5998, 61710, 107312, 115063, 12418, 105986, 96428, 35217, 1996, 50975, 45840, 37384, 34630, 51961, 1135, 111481, 43577, 54772, 62543, 112888, 3354, 49313, 117980, 20933, 107793, 8541, 82640, 67493, 4569, 1659, 41157, 73969, 69734, 111285, 99289, 74711, 92943, 82620, 110164, 53168, 76517, 99266, 42649, 34365, 7404, 35038, 115991, 35352, 28085, 38227, 49065, 48963, 14649, 76114, 12074, 35289, 95291, 61728, 4602, 56292, 3250, 46047, 13880, 86038, 46012, 49921, 95283, 67601, 49962, 84098, 20062, 54176, 82268, 28054, 113953, 47089, 16415, 92203, 63138, 18740, 94754, 73751, 51693, 57827, 88534, 64814, 61009, 18311, 103141, 109246, 64743, 50839, 95966, 56626, 7255, 96783, 26071, 93012, 63799, 74204, 23456, 109426, 13666, 53918, 85734, 38602, 75150, 97585, 104635, 49464, 32409, 56885, 73670, 56451, 33529, 52460, 11075, 9235, 66699, 68759, 47086, 8605, 4264, 60961, 21908, 31986, 114226, 94644, 19411, 15724, 76643, 36712, 90101, 12239, 94757, 45590, 43199, 19335, 76438, 111752, 26195, 116594, 27981, 29381, 47647, 23049, 73787, 84039, 35705, 109067, 91657, 96935, 32364, 57651, 12968, 115193, 109997, 86139, 98241, 109215, 89749, 77316, 5990, 107127, 31287, 89372, 67868, 70133, 4183, 54785, 14048, 3739, 7378, 47097, 90304, 82650, 116691, 63850, 112254, 69028, 90572, 116321, 755, 30034, 97194, 2107, 58279, 46859, 30999, 36271, 80937, 8588, 73701, 116235, 18993, 25287, 15068, 17613, 4274, 52782, 111099, 78469, 57110, 111671, 29478, 18082, 10923, 39553, 75315, 64398, 96046, 20840, 23569, 106601, 81572, 20226, 79520, 114469, 57168, 98942, 21816, 86026, 111040, 89641, 65598, 113728, 50745, 21641, 75060, 92070, 101088, 4253, 37375, 108089, 41133, 50312, 66312, 107614, 61989, 41629, 108714, 75987, 105356, 75103, 90220, 114590, 78484, 93888, 55371, 17068, 46664, 680, 93208, 55533, 92911, 26255, 33280, 23840, 5422, 83206, 56197, 116916, 10916, 115636, 77142, 14434, 56366, 43935, 85738, 104868, 39318, 18930, 81904, 117380, 108415, 86662, 52086, 65105, 36050, 74526, 96045, 21660, 80192, 103149, 627, 109205, 39237, 116852, 47895, 63255, 11859, 33338, 109186, 20687, 40758, 98374, 79447, 49460, 60364, 105346, 110757, 70490, 39759, 25117, 21145, 90593, 105886, 62338, 42435, 78587, 80486, 3615, 85049, 55191, 58940, 40713, 80673, 75899, 61247, 110852, 12698, 1044, 77734, 25062, 59342, 64500, 86683, 18393, 58661, 68329, 107291, 99158, 104653, 33782, 85335, 60503, 21116, 730, 49328, 92434, 110897, 41038, 89939, 86815, 45806, 34736, 85419, 103525, 52376, 59873, 44449, 111076, 54563, 61005, 97524, 77544, 36451, 87406, 41914, 14462, 59335, 64265, 28835, 55523, 76876, 23161, 64736, 85598, 39304, 63292, 51427, 77447, 37247, 20482, 114508, 111081, 87991, 81360, 19657, 91684, 22895, 54909, 45649, 106308, 67577, 67827, 53623, 100326, 48595, 20641, 15535, 13381, 48571, 105594, 22595, 24830, 110023, 114043, 2532, 53373, 50913, 74344, 111815, 87222, 14144, 108346, 16043, 55899, 39584, 110069, 109029, 21415, 117304, 108801, 117634, 69089, 34672, 101981, 14830, 33303, 56315, 10116, 18772, 1841, 73642, 28816, 35733, 44389, 37781, 76320, 49704, 2236, 10925, 90751, 6407, 71049, 4858, 33431, 39395, 14893, 95499, 72247, 13641, 36439, 54171, 63186, 116494, 34428, 110320, 60578, 45050, 65345, 4795, 58801, 49613, 14441, 81664, 39051, 20093, 42513, 2846, 9702, 78902, 10777, 1641, 2485, 19987, 69438, 20853, 95676, 8870, 37374, 74603, 86394, 83803, 38144, 100632, 64374, 38280, 11987, 66742, 26547, 85187, 30514, 96624, 80731, 36230, 54963, 84007, 94652, 61893, 51551, 4290, 100560, 69590, 10680, 29431, 45123, 87516, 84320, 117233, 73136, 68555, 64766, 4321, 106169, 98187, 112818, 67918, 25196, 25264, 112273, 59283, 5157, 107896, 47310, 5840, 86005, 48750, 9046, 55917, 84480, 61509, 44703, 3200, 79045, 5426, 12937, 62527, 6318, 39611, 7900, 18172, 30950, 49376, 74823, 22999, 112715, 74106, 62624, 100882, 7768, 43841, 80775, 15324, 35215, 78568, 41746, 28151, 99702, 7769, 109910, 12607, 76776, 45761, 14732, 79103, 95385, 51418, 50478, 17799, 67490, 6696, 58723, 116672, 42284, 7014, 238, 66662, 32909, 72131, 23842, 43716, 86706, 52362, 117148, 72130, 82153, 91270, 19950, 71434, 84835, 75512, 105725, 27195, 30862, 56962, 1727, 21596, 5137, 86817, 4588, 94557, 46272, 95019, 28317, 92829, 96722, 21841, 1835, 67983, 47319, 24736, 40995, 41008, 103928, 115639, 111799, 47197, 64865, 63775, 47312, 15903, 22576, 61843, 85743, 31044, 72794, 115380, 110343, 22514, 48962, 82230, 20615, 6710, 114042, 36250, 33599, 75070, 92504, 64400, 87861, 54188, 88283, 16824, 87431, 48984, 72985, 27838, 38748, 115246, 82118, 67977, 104378, 56678, 107963, 66908, 48239, 19178, 18818, 13726, 8029, 104990, 56273, 81163, 6360, 4777, 113382, 57667, 61658, 8328, 63253, 64019, 35276, 110129, 96699, 96640, 12163, 60635, 78990, 62356, 37985, 102010, 55068, 108240, 21536, 16917, 62278, 11713, 114052, 14249, 7892, 110301, 114403, 84596, 106956, 1455, 58640, 100984, 103837, 79799, 27467, 77502, 89329, 66360, 88032, 106800, 16045, 51812, 96204, 114455, 11825, 98814, 10411, 73954, 46027, 92257, 30911, 9266, 10263, 44740, 106436, 54647, 29220, 80518, 24273, 45764, 104170, 113558, 37140, 14620, 13758, 46504, 4393, 4536, 82580, 9109, 1520, 26095, 74715, 4999, 71860, 50000, 45667, 110058, 91258, 110291, 115637, 111809, 118168, 95507, 28760, 37538, 26779, 108510, 93192, 57219, 14526, 55103, 1030, 39330, 25710, 108753, 30524, 22964, 94262, 26906, 16822, 78746, 2176, 106218, 52831, 45748, 17774, 37178, 99448, 19906, 57327, 12166, 47199, 89326, 66613, 86344, 21170, 45346, 13289, 100944, 83933, 16925, 117426, 54244, 89801, 77567, 70736, 61560, 106117, 100795, 95936, 3759, 40149, 45009, 27297, 79094, 46522, 39341, 34202, 2012, 64204, 76002, 56975, 31414, 81642, 88782, 65732, 21828, 61936, 116032, 73412, 116995, 104835, 105633, 1993, 2979, 86695, 38688, 72281, 46926, 108615, 50728, 18239, 107791, 3592, 79519, 48894, 257, 100778, 75071, 44502, 31411, 80301, 63745, 1775, 64544, 62809, 107219, 53131, 61725, 64938, 42634, 16073, 81815, 54568, 3245, 87164, 93191, 96120, 90131, 16246, 93266, 18458, 96068, 37403, 90109, 107708, 75169, 98470, 16151, 21212, 69159, 3486, 63264, 26604, 20298, 39949, 42752, 93896, 89540, 31426, 16465, 54848, 5658, 87593, 37873, 94202, 116748, 23334, 5519, 54273, 67974, 14302, 120, 85665, 18431, 66232, 411, 81981, 3827, 56559, 34700, 73241, 7420, 39608, 3315, 88136, 11452, 25078, 90327, 7188, 77605, 35903, 43177, 109913, 26119, 67484, 76205, 48598, 112606, 17202, 87470, 8514, 10062, 27856, 5343, 33127, 7212, 46777, 55982, 95603, 19001, 37949, 99344, 113170, 50454, 13364, 63669, 101762, 76216, 20547, 34865, 95859, 84607, 39475, 64070, 68665, 4110, 27820, 84448, 90865, 94482, 36182, 57469, 43498, 102557, 63647, 116266, 10824, 26319, 114779, 91234, 77535, 72074, 33326, 86407, 39744, 44281, 26552, 114010, 77673, 45543, 66521, 15513, 24137, 110272, 83396, 114546, 88449, 57029, 13847, 87549, 95883, 62865, 69675, 70860, 94342, 19796, 99876, 79816, 19268, 64172, 20351, 35830, 90290, 58965, 54246, 75830, 97901, 4178, 95590, 55948, 23210, 40001, 112471, 106476, 12354, 107038, 31481, 65494, 25486, 46695, 6631, 13485, 30060, 79784, 114600, 100863, 18024, 85507, 17361, 58655, 100192, 93813, 58717, 30352, 30821, 29606, 21845, 59718, 68480, 28167, 106108, 100608, 36716, 82469, 55587, 54295, 10344, 115814, 6504, 25445, 101072, 99195, 99723, 21753, 83125, 4406, 81283, 30267, 29919, 73816, 60616, 102079, 77529, 110223, 113019, 78693, 48402, 35329, 93842, 69534, 24867, 39400, 85691, 79365, 85341, 31454, 6157, 26050, 102340, 18290, 46277, 31074, 34895, 83484, 118136, 63787, 66465, 7589, 56340, 96614, 82455, 43088, 53043, 42727, 69827, 14842, 94928, 72178, 108408, 52191, 16787, 56920, 17445, 74969, 39449, 71153, 71365, 94711, 107381, 98957, 68155, 39994, 5669, 63043, 89659, 57849, 49260, 112856, 111717, 7323, 94048, 103233, 77123, 6052, 57220, 65198, 79552, 32943, 24608, 5212, 24390, 5161, 4940, 67674, 1359, 23990, 64249, 10610, 115487, 9816, 87685, 39925, 51510, 78155, 37958, 46820, 60236, 116427, 36024, 16439, 85266, 80499, 106396, 104972, 23396, 22933, 97977, 46927, 2503, 85952, 40519, 40697, 102868, 113075, 87710, 16448, 53933, 19007, 53427, 21881, 59017, 103046, 49720, 41070, 70513, 8966, 106513, 12250, 85956, 49239, 108030, 8365, 108457, 61590, 62761, 5714, 58968, 104964, 124, 21029, 27489, 47339, 874, 82386, 20889, 84625, 89807, 9307, 53393, 39087, 112125, 11752, 57925, 34098, 117192, 114895, 82167, 31024, 79641, 83070, 33906, 28025, 44326, 98996, 106440, 64699, 77255, 503, 72700, 16519, 78660, 4363, 5246, 78585, 76466, 80995, 11437, 90210, 86430, 92812, 34832, 35613, 41075, 2418, 114433, 105174, 27231, 90458, 117357, 84495, 40722, 38508, 1373, 70696, 114645, 91706, 107951, 491, 80299, 38597, 60811, 99564, 113789, 56125, 111268, 52813, 72826, 36510, 106017, 86467, 33560, 111457, 92194, 77420, 81619, 20360, 94727, 9499, 17998, 103816, 89989, 35239, 95822, 22673, 58632, 79258, 63243, 93292, 24175, 20203, 94499, 49860, 56803, 64409, 90071, 57869, 48131, 7552, 108836, 118015, 24440, 108292, 85836, 6430, 52645, 63683, 1176, 49700, 79289, 51868, 77386, 27588, 10787, 1262, 64067, 61644, 88630, 21601, 27734, 53162, 27215, 3417, 20257, 65728, 72378, 71070, 52713, 101699, 102983, 38796, 21229, 59387, 42689, 90835, 42640, 33693, 103190, 92600, 97715, 98693, 64343, 5891, 19794, 8476, 2064, 99238, 56379, 10171, 84285, 53756, 88573, 92901, 114958, 61460, 52461, 71121, 103781, 76521, 76514, 51379, 35513, 112017, 113402, 70622, 80709, 100530, 34551, 25639, 43886, 344, 87088, 76927, 108864, 14076, 17485, 104357, 24266, 81308, 29926, 58747, 75821, 69248, 9985, 112372, 104708, 28682, 98661, 107288, 36695, 35971, 68906, 70206, 95515, 14894, 87274, 67751, 66964, 27138, 77501, 85202, 106813, 108211, 57503, 73373, 26493, 6591, 72524, 86352, 99652, 101191, 98982, 44177, 24639, 16180, 109056, 34714, 89296, 118079, 76200, 16218, 92035, 28071, 54548, 21189, 32563, 12312, 117180, 26460, 73312, 46230, 6520, 76481, 6594, 16672, 19225, 35148, 92259, 13730, 31861, 29227, 94983, 65712, 34240, 94180, 469, 80619, 115754, 74154, 22623, 104956, 88846, 36198, 29803, 94893, 7056, 47304, 98286, 45212, 38573, 80524, 102228, 89544, 7474, 93753, 26553, 78395, 75176, 3183, 48966, 77260, 58955, 28405, 116933, 13465, 86076, 21090, 102627, 51369, 93670, 83360, 83088, 96907, 88822, 74579, 115055, 13497, 57890, 84836, 34637, 19290, 46780, 20033, 64207, 7317, 93186, 85947, 22620, 53914, 92305, 80235, 59713, 91421, 97496, 105100, 25506, 8625, 33824, 30471, 7847, 33581, 88062, 28590, 82734, 115985, 29297, 113945, 92461, 35585, 15006, 96751, 115257, 39520, 111845, 1832, 70010, 60511, 57983, 75702, 10588, 51993, 83841, 55927, 26793, 101003, 59627, 91943, 78570, 109558, 9058, 77907, 11779, 58551, 98685, 109726, 79575, 6676, 76149, 2775, 81130, 38524, 117427, 79779, 11148, 115788, 115317, 110373, 45511, 68315, 70808, 97050, 60943, 108888, 59710, 6328, 50233, 95805, 94135, 27927, 102443, 71171, 48802, 88155, 96629, 45384, 97710, 71805, 37431, 7375, 35619, 86393, 107382, 99299, 36641, 110670, 82105, 53153, 113643, 20973, 1354, 102133, 58191, 24734, 72481, 9085, 41325, 106890, 52531, 3288, 64559, 71709, 80792, 72562, 113948, 31572, 93528, 21678, 56267, 75691, 15093, 101866, 110240, 102284, 2807, 73769, 33574, 104189, 111743, 5872, 71867, 13779, 62489, 58819, 99361, 41537, 27946, 80905, 98419, 55388, 66963, 61035, 9870, 65222, 42247, 19920, 22157, 91373, 110849, 85404, 71957, 33023, 6882, 48649, 41127, 38711, 107355, 62647, 9418, 104574, 57524, 112287, 110045, 78638, 113750, 100554, 74505, 95336, 17000, 22340, 106746, 58843, 77611, 87240, 103557, 3780, 65258, 69717, 111584, 43895, 59953, 42343, 12384, 78451, 108663, 26103, 39820, 81697, 14281, 114111, 65655, 86208, 19418, 8159, 731, 70195, 15848, 17234, 43585, 78177, 27265, 49798, 7455, 35601, 34614, 18454, 36677, 105378, 112429, 22568, 33380, 68361, 52928, 42717, 15954, 98092, 5105, 7433, 109076, 112032, 17619, 42157, 63778, 41389, 7536, 44791, 67777, 59871, 81556, 92007, 76658, 108090, 1095, 32697, 100653, 23272, 102122, 13199, 117159, 43779, 8493, 78202, 8131, 81157, 104876, 14388, 106074, 26456, 8001, 27508, 101860, 73243, 50429, 22878, 47780, 103405, 51036, 90330, 94357, 94397, 25296, 84441, 74514, 41289, 62028, 98425, 49706, 115290, 109663, 52493, 35135, 56722, 58456, 10063, 84550, 76249, 64297, 46674, 60442, 85053, 101256, 77407, 68498, 56937, 96870, 91659, 45742, 90989, 30115, 111050, 44230, 21586, 114818, 63515, 86190, 2058, 640, 9894, 75504, 88996, 16134, 18224, 117296, 97885, 31209, 62780, 92080, 118053, 73903, 13878, 95513, 40098, 113514, 66678, 57862, 117709, 51479, 58256, 16262, 9904, 3050, 90147, 68583, 41306, 43826, 50979, 51818, 16357, 105161, 26548, 30879, 61426, 106522, 114237, 97942, 112950, 21256, 46444, 22379, 102841, 112190, 73907, 66940, 18447, 103937, 105230, 105760, 87407, 109880, 78773, 58383, 36462, 55525, 103832, 4746, 106904, 46224, 63433, 91530, 24819, 75318, 40222, 29555, 89658, 105503, 74228, 58012, 69513, 67829, 66704, 116198, 38181, 115353, 109209, 108078, 36027, 33714, 76351, 48335, 111293, 561, 24370, 3505, 27719, 40857, 86659, 26376, 39405, 53309, 67338, 7596, 19674, 15085, 11054, 106254, 37002, 38375, 42227, 105680, 3366, 107425, 76808, 17541, 31067, 55352, 47406, 70712, 6791, 55921, 10906, 23386, 15306, 105737, 8853, 101658, 32676, 67869, 61486, 89890, 10921, 76714, 29901, 104853, 47677, 43876, 60242, 73289, 47769, 53244, 72986, 7338, 10941, 73443, 100128, 57118, 59611, 6343, 58939, 84348, 38912, 89843, 117454, 95946, 82037, 88228, 113000, 22917, 47593, 13807, 14075, 76901, 43074, 10943, 81443, 41829, 54697, 34211, 35255, 115631, 96900, 81885, 99992, 115379, 57735, 101239, 38873, 43437, 5154, 90466, 7374, 23717, 12928, 25325, 48189, 63950, 79894, 21360, 72454, 66553, 65647, 112390, 26288, 34462, 6601, 40081, 65106, 117916, 42089, 20194, 112835, 46588, 5936, 70286, 70303, 40063, 20052, 77688, 70853, 8239, 108328, 112224, 94488, 81481, 32798, 59033, 39029, 32750, 103878, 73070, 99060, 1294, 117209, 103745, 82321, 26192, 23728, 81015, 53335, 38986, 51755, 64701, 110607, 83348, 62874, 95797, 70111, 52159, 10643, 189, 52074, 70100, 29329, 107393, 46484, 43955, 52527, 113151, 30756, 5513, 108847, 6543, 96069, 4398, 101891, 35873, 58519, 109479, 53484, 46753, 68210, 45520, 113622, 24274, 26517, 72862, 110683, 36338, 7097, 14289, 57289, 37418, 105623, 98135, 89799, 109361, 114382, 95043, 14135, 106681, 58127, 75675, 47519, 85019, 88896, 31944, 102672, 11023, 44459, 51031, 95223, 8304, 51909, 6946, 93317, 102077, 50748, 1248, 14380, 27463, 67946, 93823, 69570, 6324, 446, 30319, 22055, 59584, 26167, 42816, 22446, 3171, 110212, 81923, 26885, 45805, 104319, 7088, 4962, 48700, 111343, 59793, 7669, 25285, 44992, 35175, 36363, 85729, 85466, 100263, 61858, 107131, 78477, 35320, 13810, 37879, 105270, 117084, 76697, 92452, 4391, 114196, 46626, 563, 72822, 50234, 102655, 101426, 23671, 116117, 60381, 90374, 47360, 111636, 2675, 44644, 94198, 75031, 75961, 78287, 5174, 1005, 10555, 35004, 13389, 107298, 267, 26359, 108235, 56894, 104945, 52375, 51856, 83377, 34483, 107045, 17215, 106338, 95489, 53291, 17344, 15627, 7421, 7332, 61289, 13796, 99072, 83003, 82976, 40648, 45605, 58698, 48140, 42751, 49624, 90949, 88999, 62355, 90909, 51195, 101248, 52218, 87073, 113995, 106357, 32076, 18842, 96701, 71818, 73295, 2604, 84786, 41340, 115556, 11647, 107684, 46294, 60753, 88940, 60228, 13352, 19923, 30717, 92959, 80330, 83671, 33637, 32413, 29277, 21253, 74220, 40023, 33146, 44741, 33604, 63233, 60525, 887, 84458, 12840, 89647, 37825, 23607, 69430, 110354, 57226, 31180, 94872, 1326, 99125, 103273, 118241, 49348, 100098, 52613, 66407, 21330, 116591, 8967, 101497, 6633, 42603, 29074, 17835, 83421, 102460, 94017, 81631, 88105, 60292, 90008, 39796, 27427, 50169, 18902, 94751, 2717, 90743, 41699, 92672, 52768, 17515, 93912, 10009, 89214, 115339, 109767, 77598, 109357, 96700, 109918, 64188, 69868, 14572, 115322, 35879, 117870, 103696, 35220, 71744, 54067, 67748, 969, 40532, 81754, 40824, 19825, 78881, 44418, 69856, 88085, 22295, 81755, 15440, 59117, 45273, 33763, 4741, 72500, 15560, 72497, 23710, 31745, 90007, 57099, 108662, 43599, 30190, 14389, 98029, 67639, 19440, 2859, 12425, 21834, 26285, 87992, 86262, 115981, 44001, 84842, 58502, 97630, 33381, 2188, 53737, 112386, 34932, 7366, 92682, 74811, 72384, 47322, 32792, 52767, 92269, 50652, 10791, 111216, 74161, 100615, 40524, 17534, 93434, 45132, 27953, 45267, 39046, 90195, 39944, 116115, 80284, 62644, 113225, 115811, 2169, 9558, 84828, 52874, 117668, 25348, 48237, 105547, 1363, 36693, 92248, 67528, 31011, 17556, 93068, 51919, 114913, 60730, 108546, 76042, 2624, 79497, 42188, 92189, 52453, 116842, 55203, 114421, 100220, 78671, 102599, 57847, 54456, 35020, 22170, 86773, 64849, 31723, 52733, 9591, 34908, 101198, 8739, 3338, 83670, 76574, 98050, 6181, 50355, 29376, 18, 55005, 31752, 22289, 5933, 109006, 70020, 44357, 99293, 61029, 71392, 111733, 92747, 108111, 19293, 13359, 54180, 10836, 26121, 39526, 60640, 25017, 22472, 76350, 104366, 72037, 96921, 82846, 76050, 18722, 95651, 37476, 47341, 68802, 45697, 27832, 106227, 51359, 73334, 75123, 89058, 85394, 82021, 98584, 33868, 5178, 52775, 100350, 72046, 24956, 98494, 19029, 27828, 5894, 84100, 118239, 52093, 50306, 71858, 24356, 33408, 38904, 66887, 78606, 70295, 48360, 79582, 74049, 56280, 72244, 20624, 77627, 73996, 23959, 82155, 101711, 112083, 25735, 69488, 19502, 45740, 6572, 57346, 107705, 98642, 86724, 29941, 81998, 90554, 63248, 97176, 82448, 88113, 75023, 90748, 12238, 25098, 24642, 90685, 71615, 90358, 52021, 39056, 34599, 79822, 103431, 68596, 68961, 106589, 101352, 17460, 17936, 54272, 78081, 7849, 51518, 32439, 101755, 103539, 116425, 14660, 28641, 48578, 115706, 26413, 94668, 52940, 69169, 82017, 89875, 76483, 105865, 24335, 25454, 87512, 46169, 115448, 34139, 39993, 19959, 29816, 43419, 41516, 58556, 881, 78485, 80142, 19445, 71091, 26915, 16176, 86334, 20742, 32853, 64980, 91941, 100323, 36260, 27725, 24968, 64672, 17218, 98855, 62376, 30810, 62334, 9611, 85502, 100042, 2671, 2888, 46982, 66523, 32410, 80598, 46929, 46521, 114742, 112412, 60005, 37780, 25628, 26578, 75351, 65542, 95201, 85264, 1778, 69463, 78012, 115057, 38517, 15137, 116363, 87803, 62290, 108397, 104016, 42990, 34163, 44188, 77679, 28238, 52042, 28301, 66272, 87986, 10236, 87892, 47706, 33442, 60802, 44968, 38973, 64572, 94069, 82367, 3845, 81292, 86680, 95703, 16611, 39971, 39103, 38009, 42130, 20071, 19005, 83460, 75501, 78532, 96024, 51559, 60806, 53820, 15706, 9256, 36705, 58913, 86910, 113685, 44693, 98191, 57877, 1144, 6793, 71150, 26918, 2173, 77239, 89137, 39136, 44413, 38152, 89022, 22877, 15652, 111024, 37226, 79584, 77214, 106909, 41208, 104559, 22066, 28128, 102497, 31270, 65004, 59028, 44863, 35315, 89491, 35307, 24825, 31926, 13883, 16959, 69659, 28717, 20084, 31948, 69161, 108865, 69649, 31676, 107544, 90031, 81516, 12594, 7767, 19638, 49160, 62554, 66129, 20552, 28745, 30794, 26233, 67535, 9696, 28890, 33079, 31910, 22798, 10112, 88998, 70790, 67123, 74237, 905, 14911, 88460, 24101, 111104, 37368, 16182, 114656, 24260, 27338, 4248, 68626, 105639, 85816, 59025, 96694, 107020, 113827, 2356, 5675, 21529, 93131, 102158, 1101, 13119, 79913, 24375, 75976, 40760, 43330, 31591, 30052, 67393, 81342, 13849, 88714, 87307, 72741, 16538, 78443, 48072, 69192, 56982, 117514, 52671, 99045, 26888, 53660, 70117, 49650, 68703, 17865, 83924, 106724, 81637, 92179, 17766, 78502, 86403, 65162, 77129, 91256, 28194, 102700, 100420, 57180, 117247, 44843, 9219, 50126, 85700, 108480, 109886, 54277, 45012, 52866, 65393, 18682, 36035, 76268, 72996, 88935, 30812, 100988, 112154, 96161, 11992, 38529, 49508, 85125, 109679, 84874, 11324, 41162, 56000, 45624, 62226, 41910, 112251, 100826, 62320, 104182, 68996, 89704, 107202, 75778, 53172, 100820, 22302, 60389, 9180, 64963, 109648, 12508, 88153, 30969, 10658, 89482, 78219, 61395, 101583, 97080, 103414, 28223, 30432, 19200, 114520, 56083, 97423, 858, 43550, 18360, 42802, 1070, 20373, 98392, 113460, 67785, 56152, 17009, 34621, 29704, 21584, 51486, 114722, 14315, 76428, 36380, 80563, 14807, 91203, 20394, 104786, 39788, 103120, 81747, 107513, 20344, 22755, 37174, 104664, 67045, 92480, 2864, 43041, 50507, 88024, 1028, 27438, 85477, 117002, 43837, 27220, 31468, 12710, 97813, 65992, 77372, 89656, 48587, 33004, 33144, 110112, 1573, 94206, 43726, 5122, 24778, 80902, 70833, 35693, 9373, 60338, 92122, 69521, 15909, 93251, 71335, 54758, 55301, 46600, 103159, 4589, 70548, 95798, 117207, 35913, 4372, 34055, 95585, 87317, 4559, 89862, 100769, 32012, 13965, 83402, 55629, 43290, 21957, 17468, 6126, 48378, 38598, 53439, 17427, 4488, 101479, 51130, 107916, 71822, 93541, 21227, 32267, 94134, 62324, 83535, 87934, 39352, 15239, 38624, 88115, 50025, 61041, 60283, 6307, 3817, 76633, 57111, 116912, 26954, 37329, 18611, 5517, 17551, 84176, 109367, 83481, 34802, 100685, 99562, 24924, 30298, 57418, 4195, 82781, 38951, 24294, 42978, 61613, 114984, 40770, 41100, 8480, 52969, 11357, 31184, 100165, 21976, 87165, 16274, 102663, 98983, 68029, 94762, 117623, 23045, 12209, 68585, 103511, 30931, 84738, 117142, 89286, 55234, 113128, 77351, 102482, 42147, 52647, 30105, 681, 13067, 95521, 90595, 6973, 59614, 34037, 72236, 70981, 75751, 29002, 37256, 82246, 81591, 54808, 90281, 115397, 115332, 75938, 5100, 82209, 117836, 38387, 108520, 107901, 88403, 101343, 57275, 98735, 63968, 80346, 61269, 20488, 112512, 59054, 11798, 117316, 49461, 91444, 28808, 32993, 85948, 99257, 42753, 81886, 81242, 12180, 56911, 80750, 69883, 73602, 22155, 67174, 100995, 104767, 79304, 5526, 116503, 15295, 78355, 25173, 77533, 102937, 45894, 1377, 11341, 51974, 39161, 23341, 76166, 81338, 30990, 111734, 58164, 115273, 74430, 78392, 36894, 61400, 91498, 116307, 40859, 25228, 140, 71492, 101451, 87954, 102132, 60153, 42384, 36787, 3424, 86473, 63967, 93001, 74932, 65829, 83340, 64920, 23315, 49325, 83287, 68661, 92771, 95685, 83320, 107746, 67835, 93506, 36737, 67438, 97681, 45432, 96035, 32901, 2806, 90638, 98751, 38052, 34861, 32956, 80402, 16298, 101270, 76110, 42196, 34892, 112456, 9956, 26996, 106837, 66094, 35572, 73395, 37398, 11790, 33284, 44892, 52208, 11722, 84632, 97343, 82848, 101075, 78478, 81652, 80385, 71717, 22270, 47682, 49891, 9975, 14623, 42232, 73009, 89065, 57354, 45735, 107357, 39892, 107697, 93047, 82724, 53608, 87851, 29413, 70270, 37752, 110230, 28127, 66411, 47117, 25568, 57330, 109706, 7074, 49279, 32571, 1735, 62430, 45996, 46721, 42325, 14916, 29918, 60245, 42447, 53122, 66378, 10545, 13766, 28477, 85705, 38526, 100630, 21324, 31320, 34750, 110182, 42288, 1729, 87545, 107163, 79225, 109703, 50698, 108001, 24168, 57771, 93288, 57263, 106150, 70050, 70752, 94873, 116042, 68722, 1189, 11399, 53867, 106299, 4117, 5439, 30099, 65639, 55303, 53441, 28268, 97571, 31046, 11525, 106794, 8388, 33323, 90320, 56442, 26941, 102347, 62966, 3518, 7102, 68339, 78589, 94581, 22968, 33673, 102637, 76586, 41543, 44643, 117829, 74881, 43900, 14329, 109082, 90544, 59743, 41685, 57057, 12038, 6628, 61831, 8275, 12959, 47805, 54965, 118147, 23101, 78294, 52605, 73365, 94856, 108969, 84339, 17449, 84155, 103526, 22622, 75339, 55563, 85941, 10771, 1121, 48521, 94092, 19363, 6350, 83151, 28578, 58683, 79742, 77078, 19702, 21856, 6491, 34027, 98492, 7623, 7761, 113117, 81313, 8507, 67000, 91233, 64555, 18142, 65414, 57067, 71080, 65546, 78607, 42258, 31392, 41739, 3841, 96211, 14395, 3267, 75704, 59126, 96123, 81574, 112738, 18051, 80053, 103210, 55703, 65652, 17737, 85954, 83774, 107672, 31929, 56741, 52818, 77029, 116980, 37237, 80455, 84665, 40751, 78686, 92657, 117639, 6577, 87399, 65847, 10586, 99849, 24396, 7326, 3301, 10007, 35955, 55298, 31170, 22282, 20946, 63549, 112655, 68016, 47661, 63781, 32359, 44917, 102731, 98648, 11653, 11394, 25004, 15185, 94637, 7920, 63221, 109395, 40605, 46079, 84164, 116974, 27740, 39423, 13398, 56427, 76005, 27323, 106079, 103244, 29557, 17660, 48231, 72077, 97560, 30074, 42755, 23149, 50154, 25076, 60412, 79464, 49517, 88727, 111448, 10866, 51825, 74566, 2470, 7662, 41766, 86940, 25546, 62785, 83423, 69298, 114033, 73518, 104300, 102390, 38303, 49513, 4128, 45997, 105619, 56663, 110859, 48734, 110748, 73250, 69153, 99378, 19829, 23900, 70224, 26544, 13495, 114220, 40814, 98988, 23105, 57715, 8787, 12270, 108817, 104614, 87366, 113936, 60875, 57754, 108527, 56707, 20806, 29124, 31872, 102474, 89741, 3955, 99811, 65978, 43008, 77094, 33961, 31904, 72185, 73893, 85884, 107587, 108558, 50990, 36259, 40488, 75950, 58536, 57152, 55143, 16257, 73263, 33850, 4176, 9529, 38922, 107832, 18144, 45182, 104887, 65396, 26381, 76309, 85151, 89902, 34459, 106983, 62123, 91969, 109809, 92141, 117558, 78098, 76108, 42067, 96910, 115375, 116210, 10248, 78696, 35462, 27988, 61315, 62506, 30450, 48872, 39521, 13719, 17804, 30014, 87672, 42122, 117941, 108760, 20279, 15687, 112414, 116703, 83371, 77012, 9639, 27434, 94227, 61200, 65390, 41257, 107714, 101833, 14535, 21028, 3585, 49501, 10617, 32415, 20384, 105901, 22415, 31105, 59469, 57954, 22671, 30585, 22241, 45413, 28283, 74572, 94333, 75216, 9441, 91702, 30282, 44248, 100433, 14044, 29722, 74558, 59211, 8459, 73050, 16055, 20996, 69948, 38626, 67017, 117507, 84261, 75849, 78949, 65535, 105483, 99396, 67254, 54790, 100342, 2494, 94919, 70228, 84736, 31391, 80911, 104156, 2679, 78813, 79476, 39528, 39355, 30551, 75580, 72459, 36468, 77971, 3086, 36858, 6414, 46063, 93347, 61492, 79609, 45394, 72344, 99769, 42077, 40620, 17323, 22593, 85933, 43640, 76880, 38554, 103786, 30161, 18600, 21484, 91468, 6397, 116466, 103847, 85200, 31145, 40103, 78407, 44403, 114109, 84627, 8133, 82068, 64924, 101082, 42110, 27797, 110825, 59356, 38290, 17377, 20239, 4638, 70383, 113215, 59150, 27919, 116820, 53230, 3563, 12248, 21722, 54081, 30550, 48323, 30636, 110542, 67081, 37542, 38917, 81332, 116013, 47308, 25490, 52694, 95395, 15419, 116280, 53995, 13188, 37612, 59490, 4659, 19203, 67848, 77468, 31012, 2765, 25206, 76562, 69973, 21347, 32276, 80026, 96352, 21913, 83542, 66429, 79559, 13198, 77963, 96340, 5503, 46419, 77196, 73886, 42151, 44817, 97165, 5133, 64002, 73970, 84273, 14976, 97734, 74209, 75765, 67935, 26760, 8958, 103812, 80179, 39968, 66219, 28048, 50894, 112012, 46686, 51953, 81089, 87216, 118141, 28950, 89707, 96138, 36583, 94561, 111113, 83646, 100946, 35566, 20272, 2422, 44441, 32774, 40720, 51680, 112477, 79762, 8084, 41555, 9838, 37611, 59809, 28114, 80958, 3519, 43476, 53126, 13979, 79425, 9098, 117279, 42710, 56090, 110832, 11177, 14739, 75038, 55548, 108649, 2669, 39567, 85503, 109677, 117468, 105186, 62741, 23783, 616, 62988, 89297, 64637, 103158, 46311, 20180, 110432, 34708, 54828, 48479, 114269, 58954, 4444, 72154, 116138, 86935, 98762, 56549, 76403, 50777, 20191, 33234, 18606, 54634, 91289, 87135, 30007, 36720, 4136, 23015, 56627, 56086, 62299, 80484, 11547, 56960, 97207, 56508, 108531, 113726, 102977, 28556, 53481, 103327, 36831, 65683, 69440, 36048, 45372, 12237, 54696, 103075, 63045, 67379, 10254, 65773, 81971, 108551, 111501, 100665, 2032, 74917, 23323, 95233, 71971, 72856, 76794, 77174, 33870, 90398, 49304, 56533, 84741, 70632, 22943, 62117, 6621, 81788, 3044, 21394, 29417, 14883, 108853, 92753, 83386, 39874, 90356, 115579, 101330, 6150, 69523, 67818, 45803, 47790, 75914, 72507, 27750, 84932, 64834, 20466, 32951, 93098, 67783, 106934, 98365, 23227, 9364, 82783, 69802, 81413, 66381, 84305, 35748, 80679, 95213, 112284, 11009, 30297, 44818, 109989, 39282, 69612, 68071, 36830, 73858, 39833, 93085, 7710, 43990, 31456, 80320, 18219, 116486, 63865, 59574, 70074, 48184, 45792, 77829, 82377, 53278, 113012, 103550, 26316, 115686, 70968, 27160, 2605, 62967, 4457, 31476, 41577, 78683, 22988, 31648, 6668, 113712, 110893, 85042, 102625, 111591, 33679, 73678, 77579, 52633, 39022, 98761, 82879, 64652, 6864, 76584, 68803, 10965, 84809, 84251, 52000, 30686, 84460, 54400, 30613, 64192, 58125, 101791, 74494, 4316, 27004, 19353, 19517, 104756, 43988, 3381, 82738, 112357, 72386, 14914, 81821, 80318, 38423, 91682, 115420, 60432, 110247, 81403, 58541, 43689, 39299, 8483, 94520, 23975, 55601, 108584, 5150, 68177, 93177, 34866, 13655, 28314, 90662, 95873, 30996, 38694, 17473, 66959, 99199, 31766, 61061, 86409, 111863, 7731, 38642, 115527, 79509, 17241, 26395, 11129, 4429, 93, 103043, 4652, 73582, 57236, 9878, 111463, 47082, 33869, 5298, 96757, 94738, 7247, 33082, 105524, 17214, 66046, 64402, 57227, 73570, 87492, 54516, 43351, 54243, 6479, 89792, 110509, 86543, 85272, 61479, 118032, 13548, 73721, 48001, 48450, 79592, 60020, 100197, 96791, 15380, 13663, 7318, 66265, 92830, 11339, 117070, 18541, 52709, 40736, 68113, 109417, 3147, 50051, 87823, 2109, 86668, 95171, 67937, 84126, 96076, 2949, 7345, 116004, 94185, 35975, 87872, 9761, 82838, 59265, 41068, 6506, 111226, 99834, 106171, 26874, 111732, 12846, 32214, 84422, 75420, 46269, 19539, 114361, 43225, 61334, 24443, 38338, 70941, 41437, 21519, 18704, 1206, 103271, 56532, 81192, 91173, 25797, 115858, 96052, 111529, 32254, 28938, 8194, 5279, 109072, 89251, 28004, 79972, 100520, 103620, 57412, 10470, 25992, 94781, 49923, 53202, 18798, 52979, 31987, 14001, 33080, 3898, 20762, 39075, 59370, 63160, 50421, 39420, 30374, 116679, 104043, 105495, 106225, 67700, 106258, 93064, 27020, 49635, 36325, 19656, 73060, 159, 18016, 25879, 6941, 73256, 39881, 117410, 14658, 82049, 69628, 60145, 17481, 107360, 23911, 99533, 9370, 72718, 49816, 95556, 65261, 86185, 81646, 112524, 111714, 80259, 78918, 117655, 39118, 115773, 107696, 88390, 98075, 72598, 104920, 82978, 114150, 54510, 5021, 30217, 524, 26562, 64625, 86790, 88777, 664, 37396, 61257, 38924, 68388, 18825, 48372, 105502, 61664, 42842, 104098, 14007, 21867, 11446, 18754, 34649, 34, 94404, 69662, 74244, 93343, 57225, 18080, 34825, 37603, 37179, 105210, 109722, 73487, 89373, 98840, 82041, 91672, 80430, 49780, 95717, 116067, 67646, 40354, 115241, 51954, 87893, 64678, 66794, 108242, 79444, 26755, 76971, 62707, 60043, 52692, 39216, 2214, 75230, 84928, 105144, 112289, 43587, 108016, 45926, 106470, 63910, 94534, 36178, 46570, 24434, 37610, 27956, 117688, 49565, 7510, 87924, 58013, 87964, 114434, 2340, 18721, 47587, 62139, 15825, 73219, 27358, 67902, 47824, 8010, 116370, 64940, 12960, 79919, 102985, 11424, 75607, 27217, 8725, 67252, 30386, 37220, 67733, 11996, 35234, 117548, 6199, 50726, 105791, 45032, 88558, 62329, 111144, 102187, 104154, 56643, 57367, 6118, 31400, 76936, 89159, 105012, 44209, 13129, 23969, 90890, 11971, 30791, 77222, 65562, 88128, 78241, 17886, 5942, 51763, 94952, 90286, 56282, 71836, 55246, 43029, 35750, 25431, 91291, 7953, 15686, 20856, 10141, 108145, 41221, 6638, 67960, 14741, 34050, 72793, 51912, 118161, 27228, 30761, 50053, 36188, 25185, 22942, 2655, 1100, 93453, 5155, 56654, 101838, 4527, 44709, 85870, 111185, 25413, 86734, 84463, 12249, 14234, 92157, 12054, 12288, 114176, 70519, 83689, 65697, 107308, 19246, 33731, 113219, 58862, 76230, 19784, 43281, 23474, 99768, 41728, 98981, 89356, 86991, 55402, 69895, 34008, 56224, 41050, 57737, 94664, 2564, 8753, 16186, 77621, 32766, 111413, 78950, 35103, 68077, 31436, 113288, 92967, 36855, 115801, 32708, 14514, 107572, 90216, 102069, 12877, 106371, 58153, 72078, 43800, 46994, 62542, 108077, 113101, 83596, 30619, 91383, 64217, 96555, 84650, 113026, 14140, 14983, 60380, 58252, 100572, 30414, 55970, 118235, 69967, 70377, 3283, 25221, 77618, 20287, 94024, 89433, 16963, 84945, 91955, 5906, 6592, 60297, 101247, 22286, 69785, 91471, 92225, 51292, 84516, 118220, 89947, 55168, 38947, 19901, 66618, 6985, 46443, 95698, 71274, 33857, 92589, 109897, 16164, 47454, 49448, 4504, 65903, 53394, 108709, 85929, 92358, 19274, 79661, 30336, 74636, 56790, 96782, 61034, 3229, 84113, 115216, 107589, 77493, 38736, 47044, 94142, 76107, 63475, 57390, 23896, 23202, 47645, 76548, 34305, 4165, 45887, 91719, 99200, 52299, 83665, 97759, 51855, 9754, 1525, 8120, 16259, 31165, 72369, 56744, 12648, 74860, 73452, 97352, 41136, 81699, 114149, 2363, 13018, 57101, 92519, 35053, 92881, 94347, 15055, 109511, 39978, 68608, 72470, 1178, 92265, 55253, 17703, 40501, 95517, 1288, 117773, 117048, 35149, 44421, 78999, 42670, 65043, 72184, 91839, 10468, 5582, 87473, 30147, 54391, 32881, 50068, 63024, 41778, 74114, 13939, 117465, 75924, 91948, 29358, 33938, 116586, 25843, 63309, 85650, 35744, 50345, 75369, 114386, 10103, 65599, 15615, 97253, 16147, 25744, 85414, 13208, 5450, 95045, 116154, 26677, 117543, 41369, 34344, 68087, 96580, 31545, 41159, 6949, 15449, 35492, 36426, 10114, 90151, 7703, 101312, 103468, 21486, 68704, 21779, 50036, 81438, 32965, 112135, 52165, 0, 86726, 100089, 29028, 94254, 110620, 77871, 30596, 88587, 113429, 93510, 85065, 75480, 87920, 47218, 52684, 87553, 64391, 13413, 19532, 71438, 90702, 34818, 23816, 98146, 73319, 71581, 109267, 7152, 18443, 64961, 84591, 103818, 8105, 53629, 82649, 67590, 90122, 29371, 13282, 16273, 71372, 98560, 3661, 88126, 40049, 77640, 75885, 41181, 64915, 37568, 108455, 29995, 33968, 59869, 32480, 107940, 11302, 8615, 101172, 8824, 104249, 52121, 74188, 110464, 86075, 95259, 73681, 20753, 96363, 27799, 101549, 45411, 109096, 39357, 21251, 63993, 71079, 3495, 12052, 72406, 69532, 109103, 23571, 9545, 113016, 91987, 32040, 19609, 112849, 100907, 112912, 88304, 26882, 37079, 73258, 97067, 109034, 106824, 51384, 114504, 96043, 47030, 90509, 18246, 29186, 37597, 12801, 22856, 30572, 7520, 70938, 94708, 56290, 17584, 68770, 72335, 57341, 83505, 103009, 52913, 70570, 64707, 113427, 21567, 8580, 8182, 65394, 101725, 18564, 25902, 111402, 21278, 584, 111045, 72568, 67743, 37841, 68002, 106043, 45597, 85683, 77913, 24820, 64163, 88178, 89542, 68673, 6282, 29674, 4297, 673, 53184, 68056, 21632, 16483, 67774, 86457, 82058, 69233, 6712, 45239, 89565, 61879, 91819, 81377, 72686, 20153, 32028, 67768, 78514, 47115, 13757, 73699, 26792, 48161, 1156, 106239, 35068, 71696, 95474, 23558, 100223, 85432, 49405, 46652, 44067, 32449, 12829, 29779, 110081, 60719, 87267, 82111, 106125, 84084, 108305, 52425, 58934, 17826, 54788, 27169, 43572, 46602, 81232, 72337, 64005, 87155, 64819, 108846, 1439, 107816, 20003, 90557, 30380, 3071, 78506, 66021, 28258, 12092, 38561, 50755, 66199, 108896, 57854, 47047, 103749, 102067, 117107, 63907, 105565, 79561, 70975, 24864, 20538, 80507, 58232, 34881, 50539, 44180, 75298, 31370, 89931, 113843, 10215, 91873, 8863, 81285, 84032, 105059, 25107, 102576, 89253, 60600, 30703, 68553, 52563, 57859, 15827, 8500, 65923, 63524, 52245, 110521, 111303, 57966, 84219, 40404, 99843, 37348, 47551, 72995, 37042, 68639, 40588, 84488, 117714, 31921, 40874, 112604, 29421, 2148, 71583, 70407, 19933, 7535, 92343, 84600, 77392, 24541, 111196, 62257, 76463, 87800, 36465, 64100, 10145, 51564, 116999, 44940, 116872, 1561, 60358, 5358, 4672, 74327, 54731, 5946, 46122, 116188, 12767, 41740, 42943, 19519, 7461, 42091, 28779, 56291, 45264, 23700, 14035, 54264, 87270, 30892, 96356, 60190, 74511, 74282, 67701, 70906, 22635, 7220, 96533, 100097, 53402, 97446, 31785, 45908, 65522, 99030, 68672, 41035, 104837, 50633, 757, 62379, 106115, 15817, 92941, 38240, 39828, 116946, 62514, 47152, 116335, 95649, 64986, 19634, 58700, 72847, 61771, 1356, 111451, 42904, 109281, 37313, 111599, 13378, 27710, 104736, 20113, 39789, 80904, 96971, 84598, 52686, 2033, 72096, 44931, 111794, 74194, 77253, 55429, 65010, 95220, 71669, 54982, 61465, 36977, 84977, 73842, 73926, 23889, 46121, 52378, 108667, 14403, 91170, 115717, 85481, 116374, 45899, 93836, 22391, 112333, 84378, 10681, 87256, 92972, 53757, 87136, 114915, 4287, 6529, 106247, 107547, 19953, 77699, 37945, 4346, 7846, 52259, 92899, 54435, 32150, 10772, 89765, 97930, 43788, 25932, 117983, 93319, 83145, 69295, 68299, 81369, 51753, 48617, 110827, 80703, 106528, 828, 83543, 34663, 14551, 40022, 41416, 29410, 85895, 23490, 87352, 74598, 51180, 57313, 54724, 51179, 74667, 44436, 70514, 80220, 24941, 94390, 63881, 15192, 99430, 17632, 100333, 72457, 5159, 45956, 86092, 53213, 5177, 2036, 26678, 2062, 63981, 89552, 15562, 22655, 117187, 84726, 91062, 87174, 93385, 46031, 89720, 25093, 31996, 78814, 78340, 1588, 79087, 5752, 43664, 2699, 12437, 115091, 90682, 115403, 36813, 99572, 101906, 56089, 98768, 37025, 69311, 34871, 32523, 2694, 111886, 24257, 75077, 114993, 17235, 60972, 106814, 105802, 100509, 65626, 69326, 61059, 59807, 24256, 110147, 105047, 61625, 41500, 34595, 35623, 107263, 96351, 4001, 76183, 30045, 106626, 75619, 79119, 92645, 30148, 97951, 94145, 11065, 91985, 90676, 83669, 42899, 4998, 25862, 81441, 53464, 10123, 31325, 38793, 51103, 77417, 35168, 11464, 117511, 63085, 34392, 64902, 86994, 117897, 33905, 20138, 117849, 12784, 98080, 68866, 73933, 57660, 34006, 58021, 45310, 26637, 58858, 64982, 66820, 31267, 77178, 61742, 51603, 66690, 24669, 60821, 77333, 2477, 33880, 70914, 81573, 83732, 54582, 57192, 48652, 2607, 39009, 60874, 66167, 67565, 75801, 103885, 60301, 118072, 49529, 77811, 86899, 41541, 91709, 49591, 57228, 46941, 25465, 95195, 36789, 17317, 7604, 11636, 107584, 32740, 30815, 117828, 71139, 65931, 54520, 105283, 50843, 38071, 34799, 59653, 50714, 87883, 33184, 17384, 55873, 118152, 61598, 2915, 58004, 72127, 68786, 84551, 72146, 105976, 53148, 18770, 18039, 18563, 66825, 57528, 12087, 96712, 94734, 106843, 76488, 20264, 108185, 96769, 27908, 15162, 78142, 3392, 37480, 41747, 86519, 41552, 23311, 77081, 72713, 93810, 40765, 78047, 103960, 4980, 108348, 59858, 103036, 106841, 97065, 37049, 13931, 34255, 110238, 60046, 103303, 50673, 80169, 40782, 11229, 9317, 37502, 37532, 58823, 109419, 5967, 64373, 69228, 71852, 107444, 56044, 9804, 104360, 23337, 10011, 8396, 10057, 93978, 25542, 112437, 12615, 88959, 99605, 112264, 23909, 38777, 8953, 68285, 40218, 4639, 26714, 11036, 108549, 6170, 102652, 68651, 17643, 64927, 113322, 78046, 57677, 76121, 48110, 49096, 80789, 80160, 106865, 92961, 104611, 115381, 35226, 98020, 28591, 15341, 97226, 113916, 15936, 48510, 54285, 13442, 47715, 3097, 12341, 66644, 33931, 115783, 47432, 42440, 76497, 101495, 38814, 42524, 53930, 90889, 53703, 69048, 22359, 89305, 21223, 107636, 98169, 71519, 60248, 51117, 113960, 36100, 102009, 18624, 102591, 44743, 32768, 55840, 47672, 57795, 75499, 108507, 12257, 48671, 28299, 86954, 31646, 10756, 82338, 35403, 45647, 53273, 107595, 57980, 41250, 77231, 80992, 96542, 61662, 41789, 9777, 97114, 5163, 13710, 35692, 31562, 60039, 51910, 88369, 25360, 51807, 74226, 96800, 47904, 35455, 22123, 37305, 6092, 76467, 38386, 76572, 7946, 75170, 9483, 104302, 26665, 7198, 93547, 38160, 59402, 43223, 45090, 61180, 35203, 21153, 76047, 85428, 62485, 69809, 71229, 109542, 56904, 37576, 24674, 89897, 44619, 86179, 91187, 44667, 32258, 18511, 25535, 16631, 63526, 1384, 20588, 39992, 74317, 84793, 19489, 77188, 56608, 35734, 45228, 74989, 8213, 31617, 40462, 95210, 32779, 57759, 107486, 103008, 10094, 86549, 15557, 14394, 7169, 14887, 34724, 68918, 57893, 90194, 15497, 36044, 35633, 59830, 102146, 14442, 106007, 113993, 80196, 42901, 49019, 50298, 69434, 92444, 32959, 67319, 28813, 68801, 118020, 95288, 3568, 77697, 92364, 112293, 62469, 50534, 97757, 89721, 57806, 72983, 114980, 65789, 77329, 35023, 66049, 111513, 76312, 112613, 89727, 81311, 18738, 49309, 114573, 99908, 61707, 50238, 11581, 78175, 117363, 80548, 32509, 13866, 68817, 5334, 31576, 72705, 25526, 32858, 28381, 112643, 13026, 71525, 90735, 83746, 21044, 23483, 31467, 105542, 111911, 36449, 14587, 52260, 85284, 25548, 71104, 46518, 38841, 20275, 63520, 103481, 104820, 91473, 18983, 110420, 112068, 75992, 32305, 92433, 727, 12515, 18508, 46997, 82519, 92619, 5677, 75251, 69189, 21597, 4915, 15507, 116899, 45508, 19242, 1382, 15923, 18955, 25389, 56041, 77166, 40868, 64132, 113020, 109290, 80059, 55496, 97076, 48284, 84487, 5856, 84505, 24219]
