# Supplementary material for: Improving drug–target affinity prediction by adaptive self-supervised learning
Source: PeerJ Comput Sci. 2025 Jan 3;11:e2622. doi: 10.7717/peerj-cs.2622 (PMC11784864; doi:10.7717/peerj-cs.2622)
Supplement: Supplemental Information 1 [file peerj-cs-11-2622-s001.zip › cs-103278-cs-103278-ASSLDTA/data/kiba/folds/train_fold_setting1.txt]

[[113703, 51222, 98078, 29622, 80976, 112045, 13772, 30711, 60861, 37749, 81354, 63562, 95894, 4304, 66134, 113956, 101753, 52209, 77547, 4971, 97974, 85713, 81686, 99858, 51677, 51830, 86231, 45031, 33878, 45316, 72556, 112623, 71432, 11026, 117726, 39238, 73687, 106892, 112008, 59984, 20584, 32173, 6841, 74999, 95786, 23836, 62466, 45707, 51576, 72240, 117, 49544, 88312, 111398, 15103, 22355, 92143, 111880, 26589, 24839, 110747, 14799, 32230, 95217, 30087, 90408, 112689, 416, 93706, 76120, 47165, 12294, 14306, 68760, 3054, 68796, 8736, 51287, 13542, 69229, 97411, 67326, 41854, 108201, 99132, 69594, 81827, 70473, 3125, 2960, 47413, 6726, 113540, 3253, 40074, 2847, 88227, 108500, 91813, 97416, 31844, 52855, 77371, 103725, 50609, 78359, 48435, 47636, 42323, 107567, 99630, 34607, 88260, 34501, 48091, 87635, 110657, 72456, 82979, 56454, 100339, 56676, 89649, 587, 30117, 67957, 111577, 57844, 75278, 57147, 62471, 30098, 8515, 24842, 56295, 104700, 73539, 41633, 5039, 117756, 69040, 73155, 89385, 51365, 115447, 74231, 50108, 90559, 11562, 110777, 12633, 41328, 60488, 50437, 41046, 13109, 18291, 101397, 44068, 60521, 113851, 55063, 7467, 115834, 27258, 28480, 38500, 61433, 39187, 17749, 30466, 52823, 36393, 84457, 85759, 107752, 114855, 96618, 23817, 105696, 67336, 54089, 100159, 2068, 15538, 63749, 63719, 50146, 30680, 32857, 87126, 89143, 103363, 381, 73080, 82780, 8907, 55025, 49283, 8432, 45207, 40622, 87329, 28664, 60451, 109653, 77280, 66813, 34413, 107026, 101999, 48648, 113815, 60795, 32046, 22447, 79443, 20837, 54530, 533, 53605, 63119, 87788, 100629, 43918, 26614, 95751, 112269, 37009, 33001, 43661, 83104, 6579, 79632, 61286, 59032, 72253, 108687, 11181, 85711, 94051, 101065, 7251, 72594, 43633, 109954, 12917, 76160, 12486, 24437, 98423, 33319, 101506, 108424, 2086, 42618, 99407, 55231, 96909, 40607, 118016, 79302, 2227, 50675, 80440, 60146, 3430, 13954, 118212, 60135, 52629, 49899, 16995, 79098, 104570, 21344, 43484, 26720, 81253, 63158, 112808, 19586, 44270, 104052, 35132, 19147, 19292, 38697, 37304, 76589, 112632, 80692, 110210, 101114, 7877, 84061, 4078, 95314, 109317, 49210, 54288, 17636, 44310, 12328, 58889, 73782, 44043, 77900, 107813, 111325, 78170, 36654, 92779, 85388, 101435, 64110, 6096, 13754, 5823, 62231, 99977, 51561, 65947, 114870, 56534, 92059, 80908, 20381, 4357, 104794, 36281, 55845, 36180, 82003, 7912, 37917, 56994, 96071, 50135, 83031, 18848, 29686, 95472, 81135, 67699, 25948, 59094, 110858, 107821, 27746, 79061, 37048, 72140, 38473, 91639, 64364, 24811, 23056, 97442, 69811, 29645, 1911, 117449, 60203, 91246, 42779, 37470, 83889, 50435, 110563, 6, 90278, 93977, 63071, 26835, 16732, 34949, 28254, 109077, 99930, 16754, 5248, 27, 47775, 47232, 104232, 94312, 17284, 46138, 44584, 8551, 109113, 96127, 46520, 110831, 11834, 28329, 103390, 108105, 51076, 96671, 93498, 54053, 5573, 100914, 84724, 105336, 96995, 17907, 49481, 74736, 66804, 87109, 117528, 55184, 22281, 12389, 90113, 79859, 8598, 13990, 18577, 116692, 33115, 22852, 46362, 16635, 95306, 53250, 58313, 36418, 3883, 36096, 96515, 28916, 45120, 33094, 100486, 63452, 111672, 83420, 75201, 87235, 2461, 2055, 55803, 17759, 500, 15348, 110691, 95160, 9789, 597, 59605, 74941, 41611, 62884, 43558, 35362, 48107, 27487, 96007, 67249, 76049, 56524, 23230, 75174, 51530, 74949, 83881, 71617, 94496, 65577, 73850, 101046, 91958, 2334, 108622, 107491, 110594, 47922, 80176, 36382, 7023, 105648, 116352, 100814, 8265, 94436, 79232, 106142, 29782, 35104, 88949, 93719, 98375, 25048, 57274, 32608, 3139, 6880, 7119, 32179, 107134, 51008, 107537, 84706, 100253, 116611, 10220, 72623, 75343, 54184, 113613, 98312, 34694, 73567, 52491, 21067, 110318, 105678, 47771, 92954, 116453, 24194, 108728, 62818, 112814, 1445, 98664, 33676, 6158, 69220, 63238, 16208, 62305, 14776, 56988, 89644, 22110, 72458, 36505, 52033, 12864, 59233, 110483, 51744, 11573, 39036, 53863, 85380, 71832, 117472, 73765, 80975, 89417, 69096, 46139, 23514, 57728, 17634, 107764, 52981, 56591, 32778, 44165, 2056, 28096, 116867, 29205, 38233, 31950, 75668, 13007, 93272, 63919, 71214, 38852, 108199, 65331, 84574, 113146, 76308, 28348, 94423, 27213, 64848, 72165, 65495, 18096, 26840, 18150, 71271, 79309, 116643, 25057, 111876, 40340, 42632, 38057, 65699, 64091, 102112, 90364, 86752, 48146, 37806, 69201, 33414, 61454, 77489, 4865, 33293, 110996, 98134, 35735, 7352, 48469, 64987, 55334, 26333, 65041, 13638, 99348, 108588, 70746, 3705, 36479, 29141, 88069, 32737, 94596, 93739, 45025, 39996, 6218, 46162, 93738, 89962, 95016, 95690, 116671, 108110, 64116, 13911, 103879, 1318, 19636, 47361, 37518, 80248, 65271, 23644, 57391, 42829, 27823, 29628, 22540, 33164, 95761, 101817, 58772, 63378, 54214, 68351, 54893, 74626, 17367, 114424, 79479, 107928, 65641, 15914, 114676, 90080, 83255, 33848, 58586, 43791, 93868, 96801, 81213, 110891, 1237, 94746, 97904, 69254, 57838, 34116, 46557, 33092, 72443, 76021, 6955, 116194, 82066, 15685, 10898, 36911, 1085, 106530, 69495, 20711, 3055, 99081, 71715, 84963, 13630, 109233, 24381, 32733, 61612, 63257, 74222, 106504, 115401, 30952, 55132, 14756, 57303, 29763, 50473, 32727, 11066, 25600, 42595, 27985, 112398, 108291, 22586, 15568, 26538, 21954, 9105, 91867, 59014, 51484, 86096, 47414, 9865, 16565, 88395, 4483, 13964, 29402, 115690, 6370, 62646, 43400, 117076, 98491, 67855, 77102, 8366, 32998, 86783, 113491, 67158, 14143, 82929, 95122, 106140, 76831, 29256, 50056, 93839, 63099, 15678, 35683, 52061, 54505, 117366, 44037, 9025, 1731, 80035, 23476, 59665, 7943, 107191, 39314, 55542, 9691, 109091, 4446, 57911, 49739, 70396, 64929, 32338, 97354, 77440, 80038, 30673, 96290, 18216, 14126, 21074, 16181, 97210, 20738, 2941, 60183, 27829, 42392, 108046, 81682, 37037, 59806, 114830, 67340, 24725, 5384, 111776, 105677, 13054, 6155, 83645, 1012, 7263, 23941, 118155, 5465, 86522, 98353, 83530, 57663, 86200, 35275, 31863, 54519, 47589, 54701, 10646, 78584, 101413, 21585, 1213, 116292, 5498, 2096, 106687, 25452, 51416, 5462, 90397, 75059, 94013, 101973, 108019, 56865, 29251, 48543, 107077, 22592, 69658, 75469, 5692, 1857, 60965, 48076, 55892, 102408, 106312, 112325, 47398, 46388, 679, 55569, 24816, 106174, 90762, 108926, 100930, 48005, 16441, 109440, 79182, 67676, 38128, 11528, 28021, 52994, 76286, 61058, 94296, 112873, 101173, 48129, 11151, 67137, 3127, 58898, 6649, 105931, 47126, 10775, 65835, 68043, 8255, 67813, 117335, 31683, 60707, 16309, 115815, 21983, 1884, 5637, 55268, 85528, 102938, 12109, 29741, 27941, 80241, 4492, 92767, 17018, 42494, 108909, 114239, 39068, 23044, 24378, 31378, 77966, 19653, 98945, 104712, 42353, 25574, 95307, 105876, 1045, 82855, 23420, 52641, 37096, 30691, 61406, 44175, 33167, 91722, 31284, 94250, 116463, 103694, 41123, 58757, 892, 20508, 83266, 70955, 16292, 54681, 93513, 87192, 27516, 57042, 104078, 24299, 60544, 51327, 83106, 112740, 8587, 100503, 29882, 82654, 43387, 66276, 68053, 109643, 104922, 19689, 63701, 59868, 8629, 117259, 105566, 69265, 29357, 38436, 68007, 57797, 77758, 83682, 97122, 68072, 88922, 57149, 30189, 117735, 31841, 100864, 23582, 100941, 94884, 98406, 100525, 43030, 59738, 20611, 53475, 112649, 55380, 64435, 65257, 3402, 2828, 69571, 22849, 92097, 87285, 31743, 106557, 98257, 1032, 91556, 95131, 75863, 74789, 17167, 43473, 115321, 1670, 59731, 499, 104597, 62037, 81134, 11924, 67473, 111329, 7469, 11654, 6716, 55531, 40729, 68685, 53645, 114297, 9095, 48749, 26258, 62124, 5527, 13207, 109243, 93562, 60446, 19320, 100502, 57378, 87021, 65993, 4554, 63270, 19798, 52871, 5328, 38675, 12831, 90897, 25215, 65125, 61432, 105562, 60284, 30213, 10012, 114801, 79070, 70125, 304, 80755, 18333, 31511, 54727, 40163, 82771, 19989, 76518, 62530, 21550, 38772, 18073, 72514, 108120, 18179, 60731, 111995, 70582, 72848, 113294, 101234, 53972, 116534, 23612, 68326, 80110, 93919, 43866, 13962, 101800, 45378, 1666, 88450, 66448, 21086, 115520, 37449, 73249, 12822, 9330, 70812, 79193, 71426, 113126, 109959, 111626, 3972, 102917, 96676, 68594, 19924, 11846, 53708, 91665, 90188, 29062, 100254, 96806, 56129, 96867, 46752, 90489, 29703, 14826, 90351, 60306, 83123, 84915, 60920, 95074, 21780, 84556, 99440, 5665, 91649, 9729, 104751, 10767, 51317, 81062, 83667, 43686, 21520, 70717, 34788, 87413, 114401, 56014, 103350, 16127, 102600, 115373, 71228, 404, 114218, 16471, 95063, 70735, 8161, 59583, 39953, 17352, 49545, 79628, 2124, 46871, 4236, 62158, 99614, 114233, 58439, 62724, 92581, 72374, 51567, 37878, 47729, 67502, 43241, 51928, 24460, 5190, 3815, 78808, 24267, 77387, 53806, 109177, 99998, 22456, 45433, 80537, 92604, 35711, 66474, 11431, 98224, 31258, 114338, 35702, 70459, 25921, 32781, 64154, 72813, 115570, 77771, 45694, 89327, 16680, 75590, 116786, 112707, 55136, 66345, 3298, 40251, 46945, 116782, 103113, 11898, 24562, 40066, 50005, 105416, 57741, 59403, 43795, 505, 104585, 1946, 10744, 70663, 48008, 50518, 111471, 22600, 35267, 93901, 117999, 94546, 81147, 47135, 94845, 75766, 1337, 80184, 70546, 108063, 84049, 84898, 43783, 87764, 74301, 88977, 56373, 25180, 110161, 45452, 83887, 110930, 50351, 56779, 37498, 55644, 88200, 75703, 51613, 64284, 41751, 61721, 115821, 44213, 73795, 28658, 27654, 35416, 68347, 115768, 10615, 49866, 87614, 35757, 42633, 47830, 2923, 18389, 38933, 3674, 55114, 22842, 12081, 38981, 77597, 15938, 108586, 107254, 67892, 36088, 93285, 36068, 65505, 86616, 88316, 55328, 43093, 62157, 64469, 2709, 107554, 98679, 64921, 112779, 2221, 78504, 27757, 40693, 96147, 77208, 40712, 101680, 49786, 32531, 107165, 78905, 68235, 4541, 102311, 111976, 43966, 32604, 98898, 47953, 82936, 29257, 112910, 32776, 95357, 17962, 46767, 10757, 107029, 20363, 96039, 109164, 58724, 28646, 42311, 104280, 36089, 72479, 46791, 53536, 106016, 13236, 16591, 90796, 48933, 65716, 51044, 106229, 29401, 143, 61306, 108244, 51531, 76709, 41623, 115133, 52133, 95782, 94442, 63957, 39473, 85736, 77600, 93037, 77726, 41343, 68521, 62478, 113723, 10310, 57976, 11176, 51526, 37849, 102361, 70141, 63125, 11436, 114491, 25887, 93908, 43762, 36194, 34756, 71515, 21697, 116540, 8327, 32188, 96218, 9222, 74013, 29480, 36098, 11146, 25333, 42170, 8421, 4292, 87972, 75492, 13136, 83940, 87697, 50911, 95614, 19145, 58950, 70679, 78070, 22980, 13396, 109761, 64096, 49139, 84517, 62849, 20502, 30337, 19120, 77038, 29496, 112915, 44362, 101676, 65290, 59927, 37154, 43101, 6674, 99307, 77802, 21155, 48038, 1462, 55450, 1612, 74381, 41275, 80063, 104070, 41456, 74235, 89157, 62460, 115255, 54937, 43641, 27597, 82736, 25045, 5811, 50171, 99351, 97162, 106277, 17890, 38340, 9010, 70756, 80780, 111115, 73327, 114945, 26776, 23745, 87638, 12914, 30136, 9781, 2862, 51513, 53300, 70768, 112744, 31735, 92907, 94251, 19275, 32521, 92163, 22235, 33757, 116515, 98131, 13099, 9760, 22894, 70805, 12580, 116722, 45437, 6561, 26382, 116181, 25210, 75099, 31403, 105303, 89454, 102346, 19132, 29837, 115476, 50266, 45569, 75388, 83578, 42161, 63727, 72093, 93294, 86468, 81410, 104415, 92184, 30317, 1885, 28978, 53775, 55222, 98104, 69197, 47930, 30533, 25204, 40090, 62208, 96385, 40612, 60783, 56951, 74048, 64059, 70898, 72829, 10097, 101720, 39192, 79176, 31516, 50583, 95711, 101182, 8385, 102649, 54215, 76723, 9000, 88321, 34503, 54648, 12912, 107861, 6425, 17479, 114615, 93022, 45955, 86836, 72365, 107763, 34133, 4790, 85540, 12232, 40714, 11626, 87896, 83131, 67207, 89073, 19873, 116479, 11934, 34761, 7009, 67117, 42570, 15042, 747, 66481, 21516, 111745, 10232, 47744, 93694, 99645, 96044, 2722, 88494, 11757, 22068, 96009, 94157, 116614, 96122, 67480, 115357, 44799, 39148, 14436, 101042, 27788, 30339, 99632, 63321, 82269, 102389, 71990, 3929, 25359, 104401, 19216, 57657, 28551, 33309, 4424, 76943, 48643, 58608, 59436, 22401, 80397, 21946, 103758, 38987, 65307, 112250, 9938, 91458, 86381, 46655, 60116, 98279, 30715, 16026, 78302, 57323, 19764, 77107, 5103, 63698, 50153, 49754, 7287, 7193, 26186, 107207, 13892, 24213, 109736, 58631, 38528, 28870, 114752, 87082, 20173, 68783, 104486, 27256, 33037, 15764, 8770, 107403, 88721, 13961, 85806, 66753, 19150, 58884, 29794, 14028, 2034, 25124, 55690, 111742, 60778, 48792, 63623, 84923, 2198, 91167, 38061, 40779, 116148, 97850, 74401, 82826, 81512, 20903, 46094, 24004, 24017, 35820, 81277, 23107, 109245, 77940, 36043, 43480, 8851, 30556, 89530, 107258, 65500, 26935, 68136, 4351, 21312, 24532, 103215, 61768, 113138, 115859, 73742, 102305, 64013, 107709, 116845, 29539, 97816, 109586, 10672, 8884, 31650, 34446, 79760, 91884, 20350, 17242, 105220, 32761, 78523, 14715, 61529, 78954, 10398, 61741, 96176, 67036, 97649, 23625, 19588, 10487, 47776, 48228, 96278, 109650, 68365, 26022, 107140, 114172, 1175, 63740, 64945, 4002, 11743, 34467, 50358, 98164, 22105, 65118, 60803, 12322, 50623, 25712, 111843, 105555, 89606, 32652, 28937, 10574, 13149, 17010, 61520, 24414, 68462, 114306, 114882, 79036, 72095, 4549, 37153, 66893, 102956, 76778, 43843, 27140, 21122, 37207, 106709, 26306, 10765, 89129, 110171, 249, 99841, 20943, 84965, 43728, 75085, 104419, 113182, 31819, 109906, 31547, 3766, 103310, 79518, 97774, 29632, 69122, 47653, 7926, 7803, 73837, 5625, 28157, 19205, 61969, 76458, 54247, 112065, 12420, 50272, 11870, 16097, 54876, 32476, 31659, 113904, 42372, 98047, 59835, 1949, 101254, 16105, 63047, 78861, 93119, 69701, 35011, 45686, 45292, 42982, 4056, 51425, 94841, 84416, 79549, 13141, 74128, 91768, 58732, 4497, 75550, 115744, 88951, 88771, 22487, 48608, 58001, 106104, 54614, 5249, 65181, 87833, 75902, 66183, 92691, 28790, 55961, 14804, 79124, 43459, 45086, 42351, 28364, 78967, 112722, 38214, 92758, 74559, 37105, 114275, 50727, 84746, 76437, 27527, 7854, 81417, 109745, 36064, 82788, 26216, 117965, 44748, 41989, 26596, 11866, 80647, 47048, 18214, 56651, 103407, 81653, 58386, 32269, 10230, 88176, 29020, 45589, 8291, 92772, 98079, 21650, 74198, 54494, 108172, 42758, 7128, 115557, 91507, 49887, 103590, 98177, 55378, 75080, 5837, 117938, 37451, 113634, 4901, 29767, 24764, 61907, 31613, 76507, 48283, 84743, 86269, 83166, 22064, 26626, 67091, 47749, 60267, 25461, 44583, 103577, 25326, 1630, 86599, 71647, 71428, 12664, 43926, 74291, 50349, 86877, 71496, 22739, 59110, 89933, 26658, 19255, 91071, 6423, 87120, 19223, 95495, 97900, 107924, 23470, 83242, 55865, 92301, 103767, 68479, 109737, 92577, 47395, 104364, 31879, 92680, 36755, 14585, 28359, 100990, 3306, 3990, 56695, 69863, 114704, 9385, 45933, 92711, 43628, 56069, 86583, 76615, 41583, 77143, 118035, 14179, 89228, 79316, 104348, 18381, 99649, 15210, 32532, 42119, 10500, 50311, 61199, 27667, 90718, 82309, 76124, 109477, 49119, 99471, 60678, 46691, 40940, 89702, 113374, 112908, 14239, 66388, 61603, 83095, 72045, 101169, 2112, 14066, 28728, 309, 27536, 117068, 80834, 102439, 84947, 84535, 30630, 33770, 107866, 46582, 57850, 107519, 5672, 89351, 60195, 18893, 74129, 29472, 17244, 2313, 82635, 37555, 5601, 16318, 82935, 45023, 75249, 117188, 94207, 95194, 97105, 94692, 28543, 11960, 83470, 87205, 88981, 19390, 7177, 106674, 73878, 65848, 80645, 96727, 29814, 109771, 23324, 73391, 111689, 18029, 43604, 15551, 86098, 59326, 16819, 29748, 52968, 48279, 86610, 40696, 49785, 27190, 41314, 50620, 72550, 12436, 20576, 91791, 4910, 9187, 69975, 40328, 103317, 79474, 115145, 26880, 15361, 109868, 62014, 104691, 102492, 76023, 60545, 17491, 109253, 114019, 80745, 45980, 54341, 33406, 98446, 94663, 36668, 94639, 63924, 92821, 24290, 21975, 33143, 29011, 34717, 13234, 81593, 33367, 56180, 79839, 29986, 107112, 44173, 6951, 71334, 43267, 99827, 116577, 66278, 106929, 38229, 84066, 109715, 105006, 40092, 93957, 59103, 110096, 100825, 49321, 43916, 115222, 59256, 49098, 15277, 115163, 62349, 29907, 80434, 59608, 45001, 63070, 94927, 2860, 28372, 105409, 45608, 113464, 117786, 92089, 36333, 43022, 21118, 60549, 43944, 16778, 64889, 72199, 71881, 92819, 29135, 31219, 86719, 39309, 699, 99785, 23085, 39320, 87873, 5558, 2386, 79896, 81246, 68980, 85064, 102794, 88442, 25438, 109442, 10786, 74650, 17386, 23256, 112177, 115269, 65837, 20091, 56151, 45141, 47234, 70713, 15807, 63702, 30413, 115407, 36410, 68533, 93244, 51557, 28679, 3015, 9649, 53781, 80920, 1648, 114844, 1705, 64745, 63465, 41312, 55700, 51025, 37909, 24821, 75894, 103257, 73118, 66619, 63893, 14984, 105734, 55860, 57075, 29633, 90934, 94076, 48610, 23824, 115107, 116635, 116593, 73018, 51911, 110299, 17058, 87998, 103729, 81870, 25871, 106291, 47125, 109005, 41409, 117790, 46564, 67124, 13203, 42176, 56873, 69304, 87810, 98204, 49688, 42374, 13113, 30025, 501, 11413, 115008, 97672, 107187, 3266, 86349, 80226, 17686, 80604, 109738, 17659, 95419, 71576, 19945, 60848, 116201, 43133, 108476, 46465, 2533, 13500, 93212, 17773, 97384, 74436, 29005, 8055, 41774, 67190, 55013, 111666, 89817, 95809, 58474, 51720, 117182, 104188, 67554, 28280, 30697, 15836, 51243, 59016, 52595, 27543, 57598, 35759, 20458, 51719, 65158, 90670, 72231, 116773, 112290, 55095, 8905, 74396, 17772, 25292, 49166, 70451, 41107, 94149, 74935, 100853, 95184, 45872, 61898, 6378, 62246, 97428, 25202, 46530, 20965, 32834, 110214, 7289, 31395, 42168, 56191, 66747, 78688, 18486, 71325, 111002, 53370, 4283, 57266, 17294, 114310, 90729, 116966, 50160, 109539, 25176, 85241, 76847, 46020, 14120, 82919, 64175, 106230, 113533, 39498, 95352, 79591, 21984, 112514, 26101, 33570, 8163, 17281, 115664, 20420, 49702, 111341, 86223, 2629, 18857, 17614, 58009, 43215, 36694, 114107, 44495, 111540, 91663, 7597, 80369, 40575, 52294, 18999, 45965, 94382, 117032, 113477, 31976, 64513, 40304, 46877, 49913, 65927, 110410, 90960, 67653, 45536, 41231, 81765, 62767, 61531, 50515, 60589, 33332, 117110, 80511, 81252, 17843, 58545, 16961, 20431, 9035, 42210, 61900, 12579, 19793, 517, 7998, 74509, 78752, 42709, 24710, 17624, 52053, 66498, 15890, 34759, 35334, 66076, 47675, 8059, 60512, 12474, 74587, 86217, 101407, 26687, 70331, 111150, 55734, 62424, 95190, 115276, 10479, 111055, 65951, 37793, 6110, 106066, 116741, 28624, 104798, 23346, 87895, 107710, 23298, 339, 18931, 4632, 57517, 2558, 24035, 11565, 48274, 101246, 46000, 59375, 46934, 23303, 91883, 87732, 29707, 33124, 117448, 60453, 50717, 103495, 16152, 22715, 102693, 87310, 33956, 101012, 27641, 79399, 9549, 22166, 104793, 72613, 103126, 72063, 4627, 65230, 24016, 99660, 14095, 8906, 60638, 100116, 96393, 78563, 69147, 63355, 66972, 53939, 2070, 39432, 52395, 16700, 109616, 52759, 70772, 105393, 57321, 70023, 65730, 24902, 17199, 57293, 75953, 27733, 9217, 34394, 96485, 51820, 92875, 4860, 14531, 51517, 9751, 108160, 7307, 117361, 113506, 93969, 20413, 61604, 18247, 85274, 3866, 13943, 11319, 23129, 27885, 101982, 27102, 3033, 103634, 12605, 107933, 50200, 81549, 111533, 91105, 96691, 87661, 110722, 6238, 22371, 75641, 6502, 94957, 31708, 60169, 112601, 76817, 63258, 104532, 22416, 74041, 7320, 9448, 107545, 21023, 46586, 78830, 48807, 112801, 67389, 112732, 16628, 36287, 117684, 68559, 67849, 92735, 36263, 81594, 96307, 50944, 115872, 12924, 78718, 12780, 27295, 78350, 44059, 27009, 86440, 102606, 63656, 79353, 81745, 64258, 73382, 60953, 11733, 42044, 66629, 57537, 28775, 41380, 96136, 2984, 106575, 101988, 75290, 42745, 36542, 86861, 106445, 94015, 113085, 39957, 74006, 60737, 590, 83980, 7272, 8027, 32848, 114806, 42884, 76825, 72212, 100646, 96833, 110758, 15899, 79623, 46868, 105652, 70658, 51255, 68781, 73636, 67607, 21146, 24678, 35529, 108672, 113626, 21055, 66315, 95638, 41978, 5985, 54794, 30941, 7830, 77915, 91117, 54587, 54902, 58, 9543, 86969, 13791, 115024, 61924, 41765, 26455, 7668, 16154, 323, 85562, 40029, 101439, 24891, 62470, 107178, 67347, 26330, 114028, 3695, 46697, 16408, 62685, 8025, 8404, 98083, 1059, 38106, 81838, 84314, 49814, 16322, 73196, 109423, 19187, 27087, 39071, 57282, 11116, 71266, 114179, 24490, 100462, 63097, 113998, 113772, 15121, 69050, 50239, 22117, 85566, 17446, 98347, 78667, 71231, 56375, 36728, 69470, 106686, 75896, 98421, 79227, 68646, 34907, 55026, 81226, 13805, 46886, 97775, 93388, 86348, 78515, 105428, 25734, 13948, 43358, 13670, 76409, 64459, 9979, 34992, 69375, 8331, 51768, 88961, 17714, 45565, 46642, 18137, 68453, 73557, 38069, 66198, 60592, 101742, 91519, 87409, 52428, 1899, 80885, 53495, 11728, 37525, 18011, 83858, 102854, 89943, 103695, 12387, 101787, 4491, 35312, 46179, 22160, 117057, 88615, 55109, 93193, 96516, 17916, 108133, 27619, 95807, 27584, 18988, 46687, 42289, 73752, 116465, 81623, 116544, 87248, 79757, 80140, 107194, 8391, 9820, 12857, 114614, 48833, 59685, 101317, 48769, 106050, 17482, 116476, 42106, 7513, 73730, 73028, 54074, 40048, 44582, 47188, 116467, 17796, 20825, 113894, 20593, 44958, 68955, 113320, 92650, 48828, 65807, 110271, 92937, 95862, 97089, 1570, 9027, 101252, 79556, 17343, 92319, 21071, 94035, 50109, 40624, 17839, 115514, 24633, 103383, 103454, 91449, 55521, 94906, 115618, 44559, 84065, 47317, 92311, 72820, 95493, 23892, 52482, 29181, 15325, 25024, 72018, 34956, 62413, 36793, 13551, 41152, 83666, 58167, 28144, 87127, 98936, 80055, 110286, 1098, 47596, 107203, 57426, 35845, 84074, 99441, 2579, 101366, 91580, 75277, 71415, 12637, 40560, 27320, 14335, 2002, 46084, 85355, 40964, 40249, 67111, 66506, 42912, 8522, 15211, 12269, 3863, 70425, 59758, 20786, 11242, 27444, 10120, 63339, 29714, 59677, 15655, 105373, 6796, 117049, 1490, 39787, 112869, 64930, 38151, 7983, 100396, 31541, 52078, 117491, 115171, 25795, 33008, 28548, 64527, 62212, 69562, 88994, 75508, 87756, 108543, 104891, 67496, 12565, 69196, 38170, 5816, 45126, 109581, 68298, 59443, 58416, 63811, 92679, 20579, 116670, 77989, 115533, 76152, 80924, 36063, 70441, 58617, 116991, 57135, 104410, 78128, 48683, 36385, 20449, 84262, 71312, 10223, 57641, 10228, 60534, 40323, 25608, 66551, 54193, 55938, 78904, 22931, 55086, 3953, 63575, 17300, 91352, 8583, 72625, 96008, 57343, 15101, 92721, 84160, 65496, 111881, 19247, 44104, 9912, 42328, 11244, 37339, 100512, 109086, 39536, 87371, 47388, 57588, 57718, 77974, 65524, 97521, 48281, 26352, 50105, 83606, 36796, 45178, 91792, 7161, 111980, 22884, 49868, 86664, 12119, 61215, 22119, 13079, 74625, 68860, 107650, 105068, 18671, 94484, 110704, 42150, 36102, 97433, 86108, 60263, 83868, 46966, 67209, 53301, 16547, 55443, 12330, 12861, 110031, 16569, 29540, 55297, 89840, 36533, 98668, 63552, 44705, 54703, 36851, 101551, 96060, 99346, 49960, 61716, 54506, 83486, 23033, 83928, 27959, 43813, 44774, 44954, 116718, 68156, 77552, 53695, 20845, 91288, 2707, 1580, 31833, 116333, 75295, 60924, 71675, 62249, 108361, 51333, 51786, 39391, 96884, 94764, 35636, 37369, 62947, 76404, 46675, 13745, 61501, 108228, 83383, 27496, 12, 1958, 77652, 20387, 89180, 93999, 32880, 54924, 70738, 41222, 55225, 77613, 73661, 76280, 99758, 101060, 35409, 105193, 109704, 97338, 44283, 3523, 80382, 40921, 26770, 26215, 20700, 116927, 79107, 8083, 94155, 63408, 107432, 56190, 45213, 114937, 51839, 6099, 79995, 107820, 22526, 5902, 75753, 97808, 17744, 80768, 8796, 54017, 47148, 10992, 31691, 91088, 79099, 75874, 11455, 14961, 59045, 94742, 968, 53036, 12371, 374, 114214, 41415, 18636, 28560, 105766, 25835, 49705, 110618, 115404, 70132, 39376, 49041, 34017, 97985, 24227, 85893, 24802, 41973, 16722, 89768, 39831, 111462, 79867, 94865, 23749, 111865, 91158, 107694, 60397, 42957, 114023, 20197, 18326, 44433, 19488, 12018, 9311, 95088, 115986, 78126, 42037, 68343, 40330, 33580, 38956, 79366, 117147, 80414, 21242, 99117, 85536, 98951, 20807, 76245, 33840, 12535, 20463, 98357, 75309, 18677, 107701, 64922, 9359, 16653, 52227, 48473, 83114, 91654, 81323, 109815, 98285, 68890, 84520, 42697, 41025, 48051, 84331, 54551, 32988, 75173, 83416, 79209, 29411, 86233, 65501, 95963, 6374, 80726, 30114, 17356, 101443, 17498, 45467, 88854, 14726, 47914, 86305, 66558, 73122, 35502, 70896, 99990, 84900, 3011, 118248, 21042, 53682, 13238, 92858, 22436, 78737, 52917, 96611, 3332, 104683, 72934, 73675, 41249, 117681, 89519, 7575, 65767, 37703, 17447, 37297, 32162, 59874, 93104, 105579, 73058, 41180, 57091, 49628, 73012, 12078, 34065, 90102, 76951, 50055, 6053, 12267, 38806, 25267, 114513, 38272, 60728, 97008, 74275, 89120, 115739, 38588, 34657, 12392, 651, 95591, 82802, 32595, 103347, 5735, 109366, 56408, 112148, 74934, 100866, 117580, 59610, 97077, 38045, 60082, 5980, 74447, 53558, 22811, 39265, 86448, 79144, 57953, 58708, 54375, 104307, 13857, 116627, 63140, 20857, 49359, 61656, 50625, 72358, 94190, 26486, 137, 37051, 6622, 116367, 92742, 56527, 10000, 11267, 50730, 38891, 17769, 16620, 16129, 59067, 49575, 12553, 102924, 30620, 36302, 71798, 45343, 2346, 68313, 51550, 84962, 145, 18972, 94629, 45370, 111575, 88654, 59528, 39411, 50873, 21955, 98183, 117496, 84728, 39138, 110234, 92384, 63149, 22646, 82481, 64206, 58431, 78176, 29221, 76760, 68305, 103220, 23410, 52523, 101190, 99149, 101965, 78368, 11820, 8240, 72448, 102612, 44810, 99389, 35404, 101588, 93418, 64286, 17819, 86036, 96300, 98832, 26703, 61512, 13486, 104086, 103177, 113512, 53525, 99490, 60335, 70095, 47457, 184, 114525, 12440, 51908, 55669, 30997, 79737, 82763, 58516, 53874, 10677, 21890, 85256, 21703, 20716, 16818, 57133, 18397, 34479, 12688, 27658, 21187, 24206, 90153, 30474, 6303, 95573, 91499, 8828, 28158, 56772, 31695, 58493, 19140, 5888, 13292, 103272, 74218, 108044, 60695, 115367, 83984, 95915, 111569, 64329, 33157, 52071, 64778, 18107, 4062, 1634, 70304, 38378, 31288, 36923, 78787, 25994, 7856, 75841, 105863, 38435, 6428, 28249, 22734, 51494, 64053, 81583, 71259, 71388, 38380, 71307, 12823, 98961, 46531, 102719, 48361, 48704, 62993, 77348, 83051, 20178, 44594, 98523, 72716, 35874, 117096, 33151, 29966, 117309, 36688, 98426, 17602, 78367, 52499, 6582, 13571, 55463, 110973, 42409, 50807, 75872, 45174, 35271, 117095, 62294, 89161, 45229, 63999, 82517, 102442, 73544, 107706, 42503, 24998, 52195, 100074, 3460, 7252, 72120, 19163, 99783, 39305, 106766, 48994, 15862, 19170, 32383, 107730, 37030, 2577, 52317, 108024, 41839, 72200, 89392, 11521, 106158, 11336, 100965, 62630, 5547, 95979, 93708, 28069, 38032, 97120, 54901, 38167, 1700, 40963, 112929, 102352, 50603, 66895, 92398, 22899, 78320, 56146, 43515, 117960, 54985, 3747, 38548, 44170, 53601, 56870, 98287, 44010, 99076, 42098, 1834, 26037, 76353, 105917, 109127, 104895, 22963, 32295, 109579, 71370, 102467, 39477, 52103, 76787, 83338, 34521, 57498, 68348, 28528, 62732, 80310, 68322, 66225, 5459, 7721, 38676, 55179, 76688, 83415, 50106, 2216, 19065, 39669, 30991, 103768, 37767, 77269, 26952, 40451, 14236, 71054, 113878, 101208, 64115, 55339, 8608, 110567, 88133, 5031, 75693, 22823, 41496, 96868, 40757, 27478, 94316, 100977, 76416, 20439, 29520, 25917, 49227, 95384, 110750, 21839, 5063, 84924, 74903, 54013, 18298, 24569, 44503, 109890, 25427, 97422, 65674, 15089, 77745, 95041, 10366, 29036, 9486, 80612, 57800, 17674, 68262, 54426, 57516, 24810, 36374, 110569, 110518, 59965, 46533, 85235, 86227, 68731, 25314, 101199, 40322, 64629, 94715, 6346, 90460, 77285, 60130, 5493, 82926, 74404, 88323, 4122, 95103, 92970, 40598, 105093, 50461, 14298, 58879, 87506, 89015, 99270, 100893, 51348, 59296, 105397, 18189, 17543, 20543, 52859, 24218, 65831, 56460, 64941, 6169, 89081, 44401, 66322, 34147, 29973, 40456, 80090, 58469, 75833, 19548, 4194, 84142, 77639, 52097, 64975, 63901, 17871, 96212, 13517, 97518, 91481, 82751, 106364, 107565, 69970, 44634, 17238, 15840, 19663, 64368, 104067, 10173, 68911, 104330, 11975, 7918, 59196, 20098, 9622, 104081, 62203, 112136, 5424, 45853, 89810, 2889, 112028, 22913, 31472, 14805, 23875, 98300, 7958, 113448, 45754, 31062, 26732, 89091, 83434, 33470, 72008, 14339, 67400, 28095, 95115, 67133, 18053, 47162, 3960, 21115, 54098, 38168, 63145, 92561, 40809, 24473, 13329, 88076, 10738, 65882, 106456, 113176, 52635, 96908, 43355, 26766, 33621, 97111, 78755, 83306, 78106, 496, 114692, 80665, 104356, 76740, 2372, 17527, 1102, 42924, 34646, 40552, 6913, 20550, 26018, 50695, 71637, 2528, 10964, 31797, 37376, 86338, 55051, 44695, 60755, 23833, 28097, 73530, 48888, 40820, 71368, 5697, 18660, 10596, 107563, 8274, 46478, 78220, 35587, 96603, 108080, 85141, 42850, 19482, 53920, 108791, 84101, 24458, 47164, 21636, 38821, 91014, 49282, 113940, 117006, 102062, 34291, 117450, 102037, 48170, 66920, 78109, 27361, 67359, 31136, 43630, 55390, 16497, 83550, 35299, 46222, 21592, 25330, 34135, 100257, 19403, 57468, 82980, 101224, 115067, 88057, 21643, 94967, 79759, 25768, 115751, 90905, 89381, 90795, 110075, 33914, 25493, 6855, 86118, 50671, 51119, 86753, 34854, 59969, 109342, 77466, 87748, 79030, 105255, 10926, 51718, 81381, 118107, 18128, 19194, 71249, 108901, 56899, 1200, 38699, 66102, 4606, 89673, 7528, 58343, 598, 56525, 69555, 88737, 56026, 2460, 41424, 116312, 28765, 25974, 79453, 105870, 74421, 80117, 111037, 2992, 46754, 104187, 1745, 48577, 66550, 116241, 114326, 61750, 26972, 103094, 92883, 22743, 38746, 36736, 70908, 86844, 11203, 49666, 72994, 87218, 11702, 51709, 7948, 56208, 100552, 78659, 104468, 67853, 57017, 69374, 4298, 14142, 93254, 71344, 66422, 50928, 35915, 14082, 24799, 38180, 2194, 45553, 93566, 75977, 63022, 16828, 117231, 68289, 117475, 85040, 60051, 86412, 107814, 113517, 14474, 72228, 116259, 110846, 45537, 11935, 54824, 90335, 99900, 32433, 24308, 2049, 58651, 61579, 12252, 83526, 45449, 110938, 50650, 26807, 62713, 104994, 4219, 112900, 76542, 62410, 29667, 106036, 21985, 89797, 112822, 99142, 36334, 30333, 115934, 65559, 64304, 107550, 61865, 56597, 47969, 10498, 91759, 101905, 77845, 23595, 51126, 111579, 56700, 41417, 101258, 28089, 26603, 50878, 57586, 85132, 74585, 98605, 110414, 10603, 53543, 20174, 88511, 5832, 115461, 63102, 61584, 105874, 72449, 28188, 37663, 112067, 59106, 73917, 89872, 32346, 96314, 70919, 41330, 45300, 89321, 43542, 8348, 92557, 101672, 51078, 38248, 88224, 37697, 17041, 110180, 51657, 57633, 74475, 30256, 73937, 108220, 64994, 47383, 11333, 92160, 117696, 10805, 1749, 93180, 48028, 44473, 16910, 107273, 74358, 12848, 45318, 103630, 17958, 80724, 108918, 22292, 116372, 109463, 92528, 35594, 27896, 95866, 68178, 38481, 11006, 92917, 10812, 94473, 90349, 94438, 23136, 41899, 3658, 111080, 12428, 72758, 115383, 35451, 59753, 47296, 4191, 16124, 4709, 78461, 99458, 74250, 44642, 117156, 40621, 30409, 48606, 31763, 34764, 87865, 54137, 38113, 102193, 109374, 99028, 81181, 28755, 69610, 57703, 24666, 104351, 42738, 42602, 111015, 69330, 32913, 101221, 74240, 42331, 42614, 63588, 114432, 59520, 90365, 80966, 82809, 66341, 101403, 106963, 84297, 58160, 72100, 90212, 81180, 65944, 90285, 94869, 8097, 27957, 63139, 58740, 81547, 56337, 28992, 106879, 96140, 78832, 57506, 6148, 52002, 91199, 21768, 63308, 79416, 31263, 19568, 41817, 25927, 57006, 40493, 67250, 82449, 48234, 69673, 62151, 23259, 82340, 22283, 75494, 6545, 7051, 42081, 6567, 94038, 87170, 39587, 25127, 111651, 73585, 47466, 473, 57717, 17734, 360, 24025, 6894, 45878, 94277, 32101, 90654, 32316, 45362, 61496, 18940, 60473, 107438, 102710, 106307, 99136, 76630, 40678, 77342, 14996, 47942, 81725, 101174, 77937, 116240, 27305, 64385, 92145, 23158, 49451, 61832, 93805, 38478, 107582, 31052, 5434, 100667, 5961, 37488, 115457, 65766, 39344, 47606, 83869, 37187, 76035, 41018, 62454, 101894, 40727, 104035, 70437, 91106, 8446, 5188, 65354, 73689, 21231, 24161, 36299, 1388, 61899, 54258, 3230, 9379, 14613, 9014, 22835, 114887, 111555, 105287, 115983, 79189, 109234, 100497, 28285, 98082, 6388, 20626, 97852, 114658, 29281, 29260, 91670, 86377, 105895, 10829, 34353, 73302, 38179, 63480, 47529, 117138, 16670, 64078, 63667, 39382, 88637, 105894, 19910, 110278, 58330, 19883, 85812, 82414, 85318, 75047, 98662, 114785, 92271, 89312, 111245, 9554, 85758, 9877, 89432, 53391, 29437, 109064, 89469, 94755, 101412, 64436, 71071, 64354, 45700, 16630, 111348, 108536, 92304, 106123, 66390, 53513, 11344, 41088, 36123, 56761, 117248, 37182, 116710, 16881, 97144, 19115, 85427, 88245, 19562, 75352, 46589, 25005, 97878, 80262, 19891, 17136, 69118, 107607, 65355, 52854, 57318, 35589, 108854, 115256, 5142, 13092, 108844, 79514, 97258, 3037, 8715, 99473, 62867, 26738, 102480, 5969, 96113, 22448, 5152, 19252, 115226, 30563, 102310, 77367, 81751, 85694, 74880, 57376, 21599, 52853, 64897, 59019, 103776, 53265, 12675, 8310, 31113, 11631, 105456, 34584, 87653, 39270, 61493, 53770, 72583, 66748, 73779, 3697, 23656, 69382, 83568, 28550, 20662, 50048, 44193, 116033, 74461, 41308, 42708, 51960, 92836, 115065, 87561, 78329, 94804, 79322, 18059, 66211, 65536, 98850, 61724, 12144, 4149, 63946, 75406, 59170, 76325, 8540, 1204, 61867, 72642, 81087, 96916, 36910, 92244, 5290, 117035, 4813, 80573, 71807, 42308, 110259, 53125, 98687, 84804, 58320, 83571, 69715, 63537, 19186, 108442, 36538, 68143, 44289, 17797, 40925, 110401, 93524, 92918, 110065, 84275, 91535, 66159, 78498, 86285, 78865, 35661, 70725, 103281, 37388, 80614, 78369, 64328, 60918, 96522, 106639, 52715, 18580, 50937, 109213, 40818, 111918, 60535, 86300, 41610, 62393, 23021, 77270, 65329, 54490, 16926, 38490, 56167, 33126, 73961, 43798, 28818, 8678, 88997, 99122, 108884, 83677, 21667, 75572, 51485, 88256, 56585, 83068, 77985, 107461, 22175, 87654, 37336, 38458, 12227, 70569, 30786, 13533, 20141, 76460, 90783, 66477, 91878, 74150, 65567, 111573, 73011, 23871, 11058, 8360, 69961, 28806, 4779, 101722, 17789, 66563, 48500, 32879, 10106, 16202, 23086, 97361, 116051, 90178, 104661, 37018, 29955, 87906, 46361, 27300, 104341, 107055, 51394, 92458, 53270, 11217, 15679, 41576, 5925, 67756, 14839, 63400, 95529, 42377, 14237, 5009, 57495, 88671, 25530, 53648, 107949, 15147, 44575, 30483, 66270, 9578, 50060, 54158, 27432, 95313, 61651, 66084, 106599, 48079, 66075, 94938, 22449, 6618, 56697, 90391, 99662, 55028, 11412, 42090, 85730, 103535, 64821, 23308, 43987, 14049, 21959, 4844, 96475, 118030, 52, 37296, 39439, 107067, 68688, 13050, 79970, 79191, 41798, 6461, 90232, 71385, 23347, 40302, 75327, 105684, 41002, 63148, 68649, 8243, 63928, 104662, 25562, 87878, 92915, 71605, 114960, 77689, 100046, 44566, 21735, 46887, 107525, 8282, 92613, 114458, 1308, 91460, 58168, 66235, 111664, 12123, 98539, 5984, 39276, 89508, 66787, 11387, 29788, 1541, 21416, 112282, 94164, 73067, 15935, 20948, 75382, 82444, 114872, 84501, 84148, 114462, 76140, 63286, 94410, 43701, 94849, 50856, 25037, 49157, 105044, 103517, 99144, 20993, 71892, 104889, 60323, 86017, 110802, 109320, 61457, 15656, 80635, 113332, 54253, 91938, 106866, 25144, 83726, 55582, 6599, 30422, 74319, 515, 69179, 71538, 23458, 11674, 63800, 6431, 85953, 91809, 55583, 34380, 95949, 109102, 106185, 45912, 61048, 41271, 20904, 98230, 28841, 93795, 3820, 72464, 46724, 45293, 63310, 97614, 71680, 46068, 78315, 32241, 65260, 64302, 25459, 41440, 67606, 3554, 9851, 32142, 24993, 70910, 40044, 84302, 49888, 52122, 41808, 20162, 27605, 99874, 56910, 72851, 73347, 31842, 14796, 117249, 71489, 67219, 69217, 73722, 46672, 23884, 85324, 28704, 82574, 10687, 90901, 94009, 30939, 32991, 41005, 17307, 94300, 108870, 88672, 54502, 52068, 112781, 39687, 76490, 68700, 11984, 46848, 2338, 39245, 109019, 63920, 51141, 72880, 108149, 50457, 49443, 11316, 41763, 31945, 32570, 77423, 64908, 115519, 63522, 47870, 113144, 85387, 64180, 2554, 97303, 26932, 64061, 19327, 88055, 60290, 66372, 88616, 6801, 89204, 46786, 35258, 2567, 23175, 55236, 72770, 82409, 19190, 8060, 69992, 40401, 39732, 109104, 42539, 74412, 55345, 50220, 106011, 37951, 23540, 998, 55708, 19779, 5515, 68833, 108322, 21016, 76071, 10400, 41292, 83559, 84172, 78965, 82204, 69816, 97879, 81690, 31744, 59235, 6293, 69348, 109319, 43622, 46987, 5882, 109863, 96077, 65540, 54629, 81151, 17412, 99402, 15041, 107110, 27973, 49605, 113217, 24428, 42054, 84882, 89367, 13219, 117629, 93426, 26099, 27199, 53161, 109294, 65219, 45914, 36210, 79870, 98716, 41683, 55085, 33249, 112082, 59161, 92666, 31958, 4344, 438, 102618, 7350, 85299, 16382, 27136, 40701, 107139, 51771, 43543, 6525, 49284, 4601, 79455, 99128, 20605, 91579, 84687, 109087, 90023, 38899, 76811, 76054, 36744, 104162, 94785, 52180, 75353, 97833, 104995, 48205, 117506, 68283, 65035, 34437, 76602, 96413, 51058, 44938, 79382, 65407, 49005, 62552, 63115, 112474, 84667, 18259, 77961, 111434, 96016, 83693, 100025, 92936, 56727, 104547, 65298, 69860, 3308, 96584, 62122, 67695, 20985, 96856, 46180, 113160, 3003, 52570, 59330, 39597, 114861, 48070, 71720, 23544, 73457, 57151, 71403, 35644, 2437, 97459, 59243, 115450, 117264, 9412, 66421, 65415, 92296, 57240, 90476, 67775, 97591, 97492, 56477, 9933, 23397, 31162, 95684, 107568, 67533, 11241, 31266, 1391, 87013, 76590, 16414, 73108, 92871, 94328, 87493, 38073, 77647, 64393, 2157, 88911, 5198, 115752, 38256, 54549, 57489, 107977, 50783, 79305, 43315, 9331, 117230, 2751, 21235, 96451, 101282, 30706, 40168, 105079, 100406, 110296, 111438, 88242, 34224, 8769, 23478, 33953, 36689, 45607, 9849, 51387, 32212, 103071, 19952, 27781, 9236, 94803, 60198, 87536, 111682, 74393, 31328, 107348, 40804, 103439, 49664, 2886, 40756, 19000, 105757, 83406, 23689, 68600, 34383, 11352, 62510, 71155, 66174, 42868, 19298, 7818, 100156, 102159, 78129, 100534, 59573, 74904, 118057, 25130, 15895, 30972, 65544, 39705, 26684, 83577, 19193, 79387, 110863, 5496, 29754, 66824, 40717, 40505, 49274, 71516, 56176, 8849, 92120, 27233, 38070, 49982, 103072, 110828, 84240, 57221, 7903, 80211, 106195, 92144, 40327, 32398, 33403, 81771, 64241, 715, 70824, 75018, 20942, 14365, 109122, 112178, 9769, 62985, 76081, 71148, 115593, 97711, 93702, 74820, 10917, 71192, 76715, 89399, 41491, 468, 114440, 80444, 80969, 3163, 116576, 33737, 28850, 89229, 105676, 110342, 48639, 31690, 56575, 82147, 82437, 79277, 17724, 115756, 75197, 46161, 113546, 18576, 74951, 90319, 77820, 117403, 59162, 26948, 14372, 46013, 115435, 78821, 33594, 24224, 53066, 58183, 34151, 18287, 21105, 46346, 11974, 57019, 37988, 94558, 36597, 57867, 111563, 54732, 67132, 49678, 50916, 8591, 27074, 99596, 23096, 8455, 9652, 50208, 68885, 117590, 9234, 76381, 114075, 104293, 72440, 103833, 69720, 4514, 43963, 9588, 94511, 104111, 72092, 14747, 74014, 37466, 88559, 9149, 20486, 41703, 42723, 80244, 19879, 80946, 95774, 53555, 109773, 109074, 40887, 92656, 84982, 17931, 78022, 100959, 40842, 45357, 106170, 76260, 85034, 66876, 19940, 48679, 114404, 10081, 95520, 23598, 48472, 28387, 80171, 71167, 75305, 95620, 2867, 94901, 82247, 15902, 58280, 112511, 61597, 53492, 71165, 54804, 116618, 91069, 95017, 61336, 12471, 111553, 87247, 52292, 34072, 28805, 26913, 57515, 63237, 104244, 91412, 34774, 105732, 66492, 1240, 69482, 39967, 58426, 68012, 97231, 15585, 74726, 90610, 13509, 42105, 39467, 71324, 68126, 38945, 50611, 28740, 58935, 114954, 64694, 41300, 93871, 53473, 64313, 45227, 20766, 67655, 99230, 60657, 50388, 60663, 104696, 113457, 97500, 51493, 1416, 69172, 38729, 27318, 21687, 90435, 110798, 114230, 80817, 117626, 53469, 66543, 94744, 102829, 31215, 76713, 38079, 34500, 26896, 36249, 65832, 77, 96085, 93520, 64540, 65780, 100456, 113779, 63597, 78006, 27498, 12638, 83508, 111953, 53828, 70774, 60853, 24302, 109105, 69286, 54998, 14609, 58921, 37455, 94256, 45979, 43560, 39870, 46326, 95002, 19788, 100917, 48548, 50530, 103023, 26028, 60103, 111354, 53114, 3111, 78799, 106222, 58345, 53411, 83329, 89340, 15782, 46353, 88836, 47203, 108752, 85825, 2358, 116556, 18768, 178, 54738, 103349, 33105, 114804, 51745, 79067, 112667, 88650, 75016, 115005, 37090, 55207, 87148, 111284, 43407, 97062, 97275, 79567, 109876, 84843, 70178, 114374, 10825, 55278, 19599, 86113, 100255, 116526, 16489, 86451, 71124, 93628, 13250, 34758, 73061, 116972, 115002, 55019, 54177, 51181, 22029, 45152, 69112, 36935, 81275, 21450, 38243, 33650, 12060, 93334, 26354, 100807, 104124, 50760, 73042, 85814, 9427, 79573, 21770, 79042, 6024, 63205, 105363, 44089, 35908, 90976, 51198, 29755, 25763, 75331, 20408, 76057, 20309, 91612, 82059, 22113, 117010, 76949, 1366, 71817, 111883, 70135, 64935, 66104, 109055, 74911, 84810, 78120, 82327, 100083, 1438, 34329, 16149, 111826, 80477, 54597, 99265, 108383, 110525, 69722, 37802, 7994, 22813, 25832, 51619, 82753, 43251, 21279, 5193, 30207, 51194, 10516, 95878, 49864, 5666, 74207, 10781, 46005, 104923, 23834, 11173, 98694, 53796, 20009, 91650, 9788, 91001, 77888, 22862, 19155, 113572, 80554, 25512, 49248, 64020, 50968, 60810, 37807, 112112, 50350, 36217, 24776, 70711, 45069, 115001, 66373, 25442, 5322, 6648, 85176, 108677, 38996, 27886, 96266, 73274, 5147, 32086, 55666, 76551, 70247, 4427, 15833, 101892, 351, 24646, 40901, 44137, 19168, 100680, 93735, 92176, 71825, 111296, 115204, 113041, 6970, 90551, 46345, 25383, 101146, 84030, 58230, 102484, 107674, 107952, 65453, 38460, 114584, 15525, 47400, 59558, 33028, 38677, 89535, 25993, 114120, 67966, 106006, 81137, 60252, 74176, 23213, 23237, 64460, 28868, 35185, 25056, 1862, 70419, 34559, 94846, 95421, 66168, 24582, 35688, 15801, 71607, 36007, 109476, 27739, 80051, 56266, 46732, 35761, 7971, 98579, 99532, 35167, 43220, 107668, 45166, 73987, 61173, 12677, 13098, 6030, 112940, 48786, 39189, 56640, 44626, 117527, 62944, 97471, 71572, 44978, 54584, 77430, 22611, 22136, 82774, 29324, 46756, 65090, 6840, 37047, 84533, 90251, 109452, 38302, 31902, 81880, 55827, 72900, 51016, 24113, 21933, 108447, 103265, 111831, 28091, 21428, 2452, 74193, 85094, 65218, 82091, 32898, 109353, 97195, 99202, 17653, 8203, 72867, 71691, 42961, 20525, 101393, 10718, 70777, 18074, 33444, 460, 87602, 116724, 75907, 50957, 108057, 83504, 73619, 100870, 48957, 87344, 55003, 62787, 8405, 110073, 29692, 86625, 46544, 10292, 44261, 20076, 32273, 49945, 55781, 57344, 89671, 33695, 106725, 76748, 33279, 16364, 89488, 91127, 77509, 115261, 105404, 71226, 17213, 17465, 94163, 74743, 32985, 21964, 107440, 85400, 70560, 99845, 67641, 70799, 89045, 35545, 99231, 35537, 112318, 95098, 94090, 12125, 70798, 6632, 55494, 94772, 73363, 24610, 62991, 72729, 116895, 112691, 18475, 2466, 26265, 87858, 22108, 51965, 75983, 107983, 48781, 79254, 35901, 113651, 45829, 23633, 104583, 107458, 46203, 91569, 2878, 20883, 89301, 36097, 111528, 70197, 84521, 98165, 62002, 117607, 87950, 44684, 57908, 23613, 51161, 43556, 44110, 17180, 6938, 6466, 16367, 43662, 28858, 96646, 5488, 90454, 10540, 23114, 5383, 88223, 42615, 96280, 5475, 109634, 86363, 3410, 23450, 41323, 97451, 95670, 9446, 71758, 15504, 65811, 114011, 101611, 65085, 91946, 74392, 34968, 3326, 65076, 116583, 57658, 4973, 14610, 34985, 46305, 106799, 46254, 47257, 73129, 47266, 113786, 93961, 59251, 87576, 108748, 89080, 96150, 91039, 4106, 78067, 115799, 96036, 81076, 22303, 24513, 33462, 41258, 83854, 29172, 25157, 88850, 95815, 70619, 75304, 105998, 84430, 990, 81586, 97864, 62720, 68320, 87695, 81683, 84681, 58766, 89701, 33340, 56204, 9831, 16677, 71347, 99474, 75117, 71956, 28914, 86307, 67026, 111614, 99091, 60641, 27034, 81297, 46318, 103399, 50930, 3436, 19004, 87556, 36753, 49853, 103034, 81473, 11977, 115851, 97280, 44050, 92916, 97014, 59400, 20411, 26204, 118154, 14638, 50100, 99953, 77213, 9918, 46309, 55554, 100334, 21930, 43958, 31877, 74547, 73853, 72375, 56623, 81493, 81600, 97935, 105664, 14060, 73655, 1945, 82289, 52443, 59974, 25559, 43178, 114470, 116457, 90400, 97663, 38494, 50113, 115789, 92814, 89108, 68102, 25443, 46698, 36869, 106329, 113239, 49867, 35251, 110939, 62309, 30981, 31898, 96042, 55146, 62963, 996, 82297, 7784, 71308, 40735, 78494, 65948, 53224, 66568, 107455, 106260, 18567, 30347, 17470, 43129, 3617, 68883, 90275, 31866, 84404, 62558, 28242, 94326, 22323, 117515, 56419, 108064, 43336, 18829, 97031, 47382, 36921, 15922, 75257, 49721, 28674, 99498, 65052, 110692, 31101, 37298, 53321, 80967, 22721, 6498, 15353, 24925, 70551, 27637, 102887, 42225, 88188, 5211, 33890, 28072, 94433, 17150, 72195, 97329, 99382, 43163, 95901, 117058, 100592, 58355, 94321, 45791, 5082, 4689, 14000, 30505, 7117, 37172, 58733, 69056, 36999, 78207, 78744, 112393, 71927, 15462, 117540, 107501, 76441, 107246, 81032, 99403, 77549, 99367, 71253, 73146, 106918, 18521, 49934, 91739, 54526, 76860, 64639, 89252, 11858, 64427, 44704, 103006, 43956, 6624, 36997, 91870, 83122, 80395, 63065, 21181, 838, 90268, 35415, 69795, 108479, 24718, 4895, 27307, 95524, 5828, 20144, 79583, 72644, 101737, 101253, 57237, 113717, 43702, 115027, 104394, 58535, 11487, 76928, 5551, 71423, 37378, 33718, 103869, 47712, 8919, 68617, 55596, 70380, 86904, 43519, 91223, 64768, 57857, 78500, 115502, 15184, 110843, 33582, 6249, 85727, 77276, 20137, 93146, 29164, 100341, 66647, 104610, 89584, 67566, 56049, 35126, 2260, 107149, 14426, 7279, 92135, 99548, 87541, 18982, 86003, 50998, 54094, 17678, 105618, 15668, 86812, 98030, 60281, 92635, 63301, 108381, 4016, 100623, 86040, 25272, 10682, 73568, 13611, 105271, 73525, 42224, 23167, 70158, 77156, 104131, 114886, 71277, 19302, 33862, 50334, 30696, 79704, 17079, 47276, 42029, 87288, 10743, 26917, 103324, 63680, 38724, 45846, 12296, 32117, 87937, 27083, 11031, 112650, 112431, 61620, 72145, 49312, 98316, 104520, 83225, 22048, 89394, 45397, 61069, 19506, 64841, 898, 114489, 20875, 67050, 7477, 62752, 63231, 104368, 78108, 58587, 84813, 110773, 106948, 70293, 72354, 28525, 100169, 30004, 71874, 50445, 79975, 111499, 32861, 13863, 89476, 70733, 13068, 14896, 75146, 63735, 33641, 12460, 97310, 49401, 58104, 6408, 68003, 36516, 53858, 44348, 105452, 68889, 107274, 16578, 36348, 92037, 2212, 115101, 106131, 52707, 23923, 85869, 6495, 2573, 58337, 113805, 14287, 65914, 94774, 59136, 55065, 18764, 113857, 48173, 43334, 79118, 88344, 81568, 106251, 80970, 112730, 43293, 92971, 107578, 101744, 5939, 44878, 15698, 80359, 82366, 978, 60050, 97044, 31651, 46315, 65182, 92114, 15097, 22774, 69888, 37111, 41150, 76295, 58522, 48611, 36228, 52381, 6790, 108712, 57141, 54302, 91045, 37579, 108422, 62942, 2174, 108935, 59686, 111607, 50410, 23648, 44779, 100510, 93089, 68096, 100274, 65305, 74928, 60514, 117531, 6333, 18756, 71436, 76321, 116962, 45548, 75358, 36697, 71409, 65750, 101979, 80835, 40016, 56747, 64990, 9668, 100453, 14482, 27376, 98061, 112369, 63326, 96168, 86357, 111133, 99, 61089, 118208, 57821, 71794, 113816, 68469, 82800, 12347, 15763, 111442, 86671, 10778, 76893, 92053, 17448, 98385, 22841, 35041, 27864, 56890, 37463, 7105, 7149, 89070, 42922, 59002, 105787, 107737, 27618, 79695, 109088, 83961, 28355, 13080, 45311, 22385, 33911, 70474, 98434, 12011, 47778, 75385, 91243, 10614, 51601, 115734, 65202, 105645, 110316, 17478, 109486, 70671, 79026, 7955, 105919, 57001, 23812, 58930, 94278, 93669, 101954, 90816, 52238, 74181, 2371, 106515, 12265, 17662, 42305, 113760, 50290, 115392, 115813, 31299, 20036, 28322, 61575, 28823, 76018, 99174, 49639, 43053, 84693, 14244, 106192, 108770, 96643, 16159, 71627, 12076, 111110, 111508, 75021, 117388, 30328, 101803, 45480, 27753, 28368, 10087, 49141, 24111, 12214, 10353, 63008, 36275, 114898, 11613, 75795, 65445, 91416, 21318, 68176, 82993, 73096, 48207, 70262, 71390, 36871, 1075, 88006, 58332, 16996, 47651, 92242, 49530, 56124, 3741, 63126, 82159, 9482, 75110, 36155, 56445, 98350, 95330, 84418, 19043, 52690, 30577, 18663, 20578, 32207, 18745, 33751, 81477, 17191, 58650, 83333, 52060, 65235, 45549, 90418, 103553, 77759, 44696, 27477, 88053, 19806, 71055, 91032, 7851, 8833, 89428, 47484, 46638, 98342, 100829, 116738, 15796, 74966, 54860, 96622, 96030, 39342, 101784, 75852, 69333, 407, 13748, 92973, 61299, 4182, 29653, 37363, 81891, 9980, 4503, 112428, 29422, 1627, 60305, 14177, 25329, 106921, 117997, 76561, 78788, 35141, 108188, 90348, 17578, 99976, 46359, 18344, 39358, 72295, 69828, 68749, 65195, 56131, 51938, 106349, 7914, 32407, 36485, 34031, 18729, 37719, 112850, 7677, 11163, 62133, 98686, 68579, 43832, 66048, 53342, 91589, 92781, 42792, 83092, 76941, 9752, 2067, 73024, 51773, 78062, 99167, 73038, 77235, 112022, 36066, 95606, 15304, 51019, 86600, 504, 5303, 24695, 33793, 16816, 78430, 21328, 108734, 67677, 86225, 5091, 97698, 112774, 34013, 3858, 31843, 30429, 112868, 1335, 46133, 73089, 57552, 76065, 35496, 69231, 86869, 109449, 48840, 33410, 58204, 18193, 15287, 51143, 66539, 38551, 43977, 115883, 4043, 63568, 91332, 113258, 61619, 60765, 85637, 86539, 25557, 30438, 92522, 20888, 16841, 96237, 94003, 8043, 102273, 117299, 40781, 95442, 1476, 43575, 80522, 104510, 97199, 20524, 11506, 12724, 90234, 50386, 88515, 100679, 61693, 70843, 33554, 12631, 56584, 92436, 26102, 57473, 30545, 78921, 85069, 114538, 56940, 54312, 71363, 88878, 107585, 115878, 105442, 98502, 8099, 48374, 17857, 89630, 105634, 23930, 57793, 38905, 49528, 60833, 116909, 31443, 55027, 40498, 48887, 200, 56905, 59505, 99779, 33826, 28642, 47602, 13708, 85879, 7082, 49586, 2230, 52966, 38158, 67483, 73603, 63958, 74223, 82262, 113887, 82522, 93736, 11680, 31262, 113846, 49653, 114262, 35822, 44936, 17687, 29078, 101290, 99086, 39550, 33437, 92910, 84592, 53855, 91827, 71024, 22400, 105376, 111855, 37943, 105642, 94209, 59463, 78324, 117473, 24286, 25708, 103773, 13249, 58237, 82104, 23838, 17972, 89422, 16618, 116261, 22716, 12407, 81676, 36701, 11059, 22708, 65254, 11849, 87601, 101251, 107124, 78727, 21479, 96644, 101262, 70740, 56465, 54026, 104007, 5097, 37818, 28169, 83401, 85180, 2678, 82925, 99615, 42950, 57025, 42827, 89569, 14840, 17440, 62714, 46671, 109526, 5763, 88918, 89675, 98498, 65880, 19734, 69553, 9547, 116031, 35193, 60675, 109984, 116529, 85025, 72988, 28948, 81168, 3675, 67437, 79197, 101027, 99312, 89790, 38964, 9593, 49573, 104127, 63241, 98322, 77313, 57523, 3070, 60976, 86480, 18942, 22198, 58263, 109404, 64543, 115595, 28788, 102768, 72592, 29425, 12978, 75812, 37064, 71143, 36434, 37859, 31106, 60040, 17030, 16733, 53505, 8521, 79812, 909, 6580, 32285, 46969, 65440, 25410, 115766, 66314, 100968, 24403, 53443, 29350, 11175, 30936, 81503, 93881, 42370, 23699, 117875, 507, 99331, 618, 106986, 12115, 48232, 12160, 27047, 27166, 63229, 97055, 53237, 28251, 92463, 114550, 28736, 95826, 35035, 83107, 86711, 64873, 79803, 72948, 24349, 70448, 66756, 84739, 29885, 92567, 20577, 14827, 106793, 3946, 79429, 48251, 108949, 28564, 76079, 65913, 92732, 2705, 58281, 94259, 1668, 116705, 19755, 83680, 39455, 3477, 62147, 34390, 91300, 89107, 73105, 86887, 44410, 99774, 5377, 17709, 32849, 81602, 3352, 6200, 72877, 458, 40182, 38087, 33002, 94120, 36896, 68206, 51932, 68978, 67903, 53992, 5865, 111466, 105956, 554, 115606, 43304, 14847, 21545, 24339, 18136, 70057, 63278, 27614, 101271, 36606, 111888, 52794, 80421, 76399, 70215, 41235, 81843, 56634, 66144, 53040, 170, 112575, 30576, 7573, 93139, 91230, 44926, 12946, 80463, 104701, 30300, 30017, 89287, 14435, 105577, 16419, 104461, 73275, 41670, 39172, 14924, 94308, 110166, 12854, 117229, 35456, 62719, 114161, 36268, 75288, 13162, 89248, 2827, 55456, 29830, 39901, 33272, 49149, 103447, 2147, 85099, 43784, 92608, 7688, 93376, 41802, 93875, 112090, 33522, 72420, 51555, 16155, 27283, 75911, 88618, 75106, 91313, 71859, 64440, 98884, 9151, 101288, 70974, 2280, 91331, 28792, 81108, 8904, 92426, 62445, 85749, 49383, 30689, 15458, 105497, 51193, 95838, 73419, 95737, 117221, 57743, 25510, 61067, 17689, 53677, 26767, 4030, 46858, 98663, 17512, 26907, 74612, 3879, 3945, 35480, 117699, 41161, 12309, 19245, 95626, 97505, 116025, 107487, 114854, 68304, 97794, 83498, 18843, 52241, 66051, 16825, 4278, 72558, 84318, 19083, 45830, 34808, 41830, 29304, 70234, 115486, 44337, 63060, 31850, 80803, 113005, 37864, 47268, 97830, 574, 64563, 32211, 84159, 82550, 80776, 28725, 81072, 15179, 48177, 85652, 34296, 3196, 116345, 31989, 40082, 55037, 76601, 109142, 36039, 80173, 109196, 12216, 111792, 5838, 67280, 103996, 51586, 23576, 116027, 54408, 89774, 105694, 110707, 63173, 113154, 42117, 47532, 23977, 37046, 55364, 27563, 109685, 13156, 113746, 115711, 21459, 38630, 82686, 85633, 77360, 79892, 2122, 106991, 59360, 33173, 115491, 22346, 58140, 59601, 98806, 94506, 87008, 9245, 71924, 54630, 101714, 84489, 5411, 64788, 74133, 55825, 38431, 101750, 5506, 6734, 53195, 27814, 93550, 115647, 68915, 108436, 18947, 52819, 2621, 28691, 66252, 39130, 40997, 91864, 106803, 91866, 51017, 3631, 89834, 92351, 18845, 32377, 116147, 115097, 79278, 4718, 105929, 3039, 6012, 48926, 1256, 58368, 33031, 67806, 107142, 117205, 27115, 51468, 69368, 2555, 50577, 23123, 101600, 11704, 106344, 57294, 35311, 3393, 44803, 50241, 25208, 114293, 93647, 67964, 111791, 34491, 21082, 77955, 60928, 111406, 40338, 95060, 110505, 44331, 21561, 44237, 110079, 38496, 104203, 16740, 68595, 82752, 22384, 66560, 57876, 89266, 25085, 115522, 87902, 24376, 42937, 104734, 35218, 77860, 60634, 18821, 63995, 19198, 24918, 73321, 114186, 117811, 47991, 61572, 56160, 48269, 89636, 118049, 9619, 62400, 106980, 66009, 88504, 6164, 19863, 34507, 9429, 77886, 26651, 52670, 75208, 104337, 74605, 115889, 59447, 80224, 111726, 41293, 70791, 98399, 22664, 102818, 72014, 66989, 57788, 4755, 31796, 102990, 2366, 110141, 2252, 94082, 99567, 96448, 65360, 35105, 63157, 62282, 742, 102184, 114800, 77892, 46864, 13776, 88103, 96786, 7354, 46738, 80360, 60660, 91437, 28000, 108655, 106335, 56720, 84313, 99320, 39801, 15999, 110203, 100840, 87507, 5269, 90964, 77789, 106756, 80488, 22019, 24220, 592, 114695, 20285, 115823, 12253, 4184, 9671, 46599, 111954, 73280, 12657, 102466, 93228, 25346, 103356, 104084, 50936, 93224, 58654, 3855, 20237, 110971, 104619, 4378, 5874, 105297, 25053, 77713, 101300, 59911, 3740, 87558, 78535, 108590, 21739, 7428, 10645, 47796, 73683, 12198, 81215, 38909, 52868, 41163, 40280, 6952, 68864, 55782, 876, 17094, 45279, 77041, 90413, 39059, 90586, 67583, 43581, 2321, 25834, 16426, 25601, 98227, 89753, 53442, 111536, 107910, 81715, 66648, 19961, 3626, 61682, 7629, 114853, 49832, 104278, 62018, 49759, 3009, 111003, 20056, 35808, 95188, 52152, 97061, 106900, 2856, 1995, 33852, 105038, 4023, 60949, 61708, 21573, 104969, 59407, 81658, 43431, 19687, 47807, 26275, 108994, 20286, 105698, 112911, 71997, 63875, 82982, 82064, 91218, 87856, 74034, 51176, 98155, 115701, 52091, 54845, 93683, 81705, 15690, 111718, 113193, 81490, 60553, 82977, 22328, 83243, 63360, 98250, 47986, 112461, 91732, 64926, 32442, 30249, 98712, 59435, 48959, 52796, 11877, 18015, 96623, 20445, 107302, 17092, 4574, 13554, 76086, 24766, 54348, 83190, 53773, 16051, 110651, 113259, 3043, 116711, 94705, 16557, 85600, 102321, 96918, 462, 64592, 87435, 61526, 19881, 5598, 113152, 93368, 62263, 10663, 103803, 109049, 31526, 86558, 5214, 36085, 29677, 90993, 88852, 19731, 31098, 55738, 99784, 112683, 5747, 70599, 97007, 103751, 22228, 98389, 93664, 71693, 4597, 55061, 7229, 25961, 75595, 91394, 5885, 41211, 55202, 108835, 22099, 69558, 22032, 59730, 80088, 50542, 39763, 26541, 57926, 72245, 110977, 37757, 47782, 74413, 38745, 97956, 107707, 64422, 13395, 2909, 79920, 73195, 82798, 73350, 44295, 26252, 82107, 77431, 91922, 34706, 108247, 11124, 111654, 37405, 90209, 106572, 20429, 38271, 5848, 85609, 12842, 17192, 30127, 69999, 45133, 90992, 8546, 114907, 88969, 79815, 15038, 117336, 106596, 66812, 387, 72111, 88858, 63906, 69097, 420, 42195, 59102, 99674, 91376, 78181, 14334, 52693, 33562, 6079, 9634, 81856, 20397, 113284, 33150, 54873, 113521, 99372, 114814, 4442, 63868, 42269, 53209, 90659, 87784, 3385, 83748, 53042, 43263, 15376, 77965, 25450, 96106, 28546, 77317, 49593, 4472, 64324, 104047, 50919, 83347, 62370, 37263, 79056, 50969, 117722, 21334, 43865, 37804, 103911, 92050, 30426, 57404, 104008, 7033, 86201, 69457, 57195, 115126, 82544, 116285, 93243, 71297, 43629, 114764, 15745, 39927, 7622, 96834, 40780, 16688, 115048, 84125, 22952, 15688, 117769, 67734, 10496, 51092, 128, 24911, 84907, 15069, 70311, 4648, 95090, 60746, 72748, 66105, 98666, 69707, 75617, 39451, 14333, 102008, 15697, 93944, 36314, 105307, 13550, 51596, 5289, 105153, 112217, 40973, 67343, 35287, 4331, 22476, 46228, 58986, 14212, 64474, 5098, 104216, 35399, 93381, 9797, 88096, 31278, 45497, 38825, 23205, 37897, 75628, 51225, 32318, 24805, 110487, 10985, 105576, 51980, 80913, 86308, 41223, 117534, 101521, 116796, 32033, 89986, 93324, 806, 28001, 85375, 55469, 51978, 95870, 63112, 65214, 26399, 15982, 4057, 67612, 26200, 9086, 62634, 47768, 11371, 81078, 28825, 58475, 22817, 33449, 85748, 40791, 36059, 107713, 22714, 105716, 69865, 88337, 34086, 47194, 13580, 53946, 40985, 80334, 109058, 59408, 49088, 53586, 79642, 87956, 108852, 31390, 17526, 18258, 42610, 104179, 43232, 101818, 74983, 37726, 30581, 57447, 105763, 69593, 116976, 107442, 117165, 89764, 50718, 35201, 53345, 30399, 54602, 25511, 90024, 50525, 51691, 36900, 65857, 37709, 32370, 114274, 82896, 57906, 29348, 19717, 104542, 110481, 102864, 115389, 111351, 79692, 98193, 12775, 91388, 96954, 7644, 76478, 73460, 8094, 64356, 108786, 107930, 99620, 30086, 61903, 90747, 64085, 1953, 112963, 72578, 84115, 51006, 65131, 106910, 106798, 117118, 719, 57424, 68939, 60341, 10792, 41668, 67192, 9497, 80818, 96649, 52183, 52026, 25775, 37913, 110890, 103409, 105821, 84781, 5771, 75212, 52251, 45665, 11638, 108717, 14595, 107625, 65470, 39254, 29612, 112307, 47520, 40395, 21873, 79685, 65039, 11441, 19593, 98068, 95204, 82621, 82200, 9423, 108596, 12006, 73607, 109048, 19165, 51580, 91966, 20553, 70327, 92773, 50981, 42425, 40861, 94071, 8951, 26002, 62448, 52187, 4225, 81892, 36878, 72805, 109181, 28802, 117437, 88319, 46364, 110159, 30507, 29717, 51088, 78867, 6245, 117113, 104998, 31555, 104584, 110083, 2561, 25717, 40661, 1889, 24719, 45494, 4877, 34572, 90171, 53888, 93627, 29773, 76816, 33204, 85295, 19382, 78301, 86875, 112617, 88554, 91927, 14502, 45521, 5375, 41726, 95828, 69949, 12509, 110358, 89882, 101796, 107673, 104100, 76486, 48436, 82171, 1192, 27679, 18143, 30155, 48867, 102679, 41475, 6260, 68832, 6361, 65867, 102704, 106212, 39370, 82157, 8220, 101341, 80603, 31580, 10348, 23239, 102470, 19272, 5892, 78403, 38915, 32077, 34226, 34873, 45615, 92603, 102584, 8040, 52798, 88722, 81655, 98150, 6438, 114966, 54578, 41698, 21445, 99577, 21110, 108982, 73343, 91796, 4801, 98781, 25799, 99178, 72976, 99963, 13777, 16913, 33345, 43126, 31522, 42698, 87534, 81321, 12142, 95579, 65943, 21902, 15779, 100985, 34586, 110589, 24853, 86595, 95365, 102813, 65760, 40649, 71598, 99536, 115904, 4381, 96898, 55457, 48612, 46029, 31618, 112527, 112055, 78056, 29532, 5732, 100148, 64199, 100066, 77912, 117846, 81008, 92323, 20670, 58993, 105259, 18583, 22957, 18204, 41379, 88382, 112351, 69219, 18819, 67030, 10431, 112378, 25191, 92733, 111030, 74423, 66828, 90371, 61537, 9461, 55404, 80066, 106695, 115819, 76591, 25808, 61308, 27264, 63996, 38731, 56121, 67711, 39964, 95445, 31084, 56499, 67521, 56308, 49637, 45573, 6411, 85817, 305, 64505, 3647, 61697, 27994, 38859, 109762, 89980, 81000, 48312, 34795, 4685, 19059, 43148, 11463, 42362, 8714, 50415, 29888, 26634, 111759, 11677, 44766, 94770, 8526, 117479, 78309, 62048, 88826, 71585, 41069, 4540, 51945, 20316, 26574, 46665, 1320, 31607, 89693, 26715, 87490, 47511, 4028, 23327, 51824, 106919, 85142, 60926, 70370, 37646, 103051, 73348, 6664, 44944, 16636, 95674, 60360, 36698, 113223, 112768, 93088, 98471, 93808, 77824, 5315, 21112, 52908, 88296, 78444, 79705, 30351, 41580, 66791, 21721, 31818, 112742, 63559, 95924, 116697, 28281, 38621, 48863, 29250, 48243, 104817, 31645, 23214, 85494, 15544, 99853, 39966, 76141, 38391, 21201, 23631, 25457, 73361, 101987, 25820, 70894, 83707, 92117, 8175, 72743, 13936, 28878, 6787, 85967, 99328, 63970, 67661, 6468, 16546, 27459, 7069, 46556, 88991, 74310, 19444, 6651, 91590, 94985, 12352, 79394, 49158, 18804, 75058, 108126, 38659, 2656, 75102, 106060, 86376, 85009, 71494, 45038, 40104, 61881, 14788, 73392, 18974, 104586, 402, 106477, 71819, 47791, 117878, 80238, 32974, 66586, 68630, 71162, 86293, 27747, 43446, 39564, 69108, 75973, 72654, 40034, 88258, 96878, 61755, 83374, 81251, 71212, 63788, 39478, 69099, 66967, 62882, 58928, 93920, 107415, 111947, 60560, 93958, 85279, 113270, 20824, 85315, 33111, 70469, 75026, 41094, 57750, 6143, 65327, 39808, 89539, 14432, 21904, 56162, 97712, 58686, 24141, 38085, 62270, 9858, 83800, 99692, 37321, 70837, 12886, 103420, 70028, 14040, 50084, 52722, 97495, 71757, 95847, 102403, 103462, 88102, 66122, 108733, 95465, 17760, 28604, 38385, 1891, 4538, 110864, 5402, 69503, 8101, 51546, 12564, 106689, 81994, 73356, 474, 50310, 83548, 59816, 45079, 54384, 64717, 115185, 75952, 71816, 102234, 57993, 594, 29810, 71877, 60944, 82326, 23702, 32902, 14459, 91320, 68868, 30502, 67476, 96546, 39091, 90301, 84731, 73200, 2087, 62131, 50645, 47421, 67404, 111470, 105592, 105575, 115370, 44406, 96528, 95054, 98272, 1458, 74535, 30510, 10978, 43434, 87905, 50765, 89955, 89918, 60699, 34944, 73404, 102395, 31957, 97870, 30768, 8174, 108301, 50945, 73680, 2766, 25660, 27364, 81475, 27905, 93675, 94735, 8338, 81907, 69073, 50847, 118216, 110935, 64818, 89728, 78859, 96402, 79492, 82001, 70080, 103588, 22955, 67632, 54049, 58618, 107150, 89678, 99529, 761, 79148, 3124, 116766, 78591, 18293, 67136, 19355, 48590, 56613, 102527, 33647, 105003, 40121, 73990, 88913, 97421, 69572, 82193, 44178, 36740, 75270, 38673, 72945, 18148, 41708, 76966, 42933, 70194, 56677, 61335, 33085, 80480, 27076, 62088, 8663, 69439, 106556, 29819, 35094, 83033, 61661, 112680, 110830, 31620, 109160, 24832, 40725, 18880, 91756, 88215, 75383, 81365, 24007, 39436, 8037, 116278, 24691, 47732, 59764, 98192, 39034, 103674, 81571, 81670, 112952, 60367, 9336, 7167, 95996, 64413, 18619, 19605, 34889, 40686, 28579, 92393, 95955, 77056, 82430, 97272, 72397, 76874, 6215, 23779, 105462, 97609, 60120, 13667, 21542, 49426, 101472, 112436, 118252, 72280, 64453, 88976, 24702, 110842, 3685, 93024, 100754, 117566, 48689, 91912, 52996, 81521, 48457, 114496, 4796, 66470, 42895, 109747, 50790, 99487, 54038, 45820, 92312, 87640, 46508, 23226, 98891, 51014, 73621, 80671, 112525, 30310, 86264, 60175, 52677, 70382, 100725, 26086, 14900, 19968, 8539, 79445, 10684, 71705, 22594, 54612, 76304, 118093, 108669, 92670, 8960, 43848, 68564, 69703, 98943, 19783, 38437, 26232, 113784, 63028, 114813, 96752, 25997, 4748, 75250, 51128, 37118, 101557, 83656, 96778, 59280, 94350, 117262, 99025, 8830, 60687, 42324, 41156, 10082, 85527, 35117, 105325, 21940, 54167, 14790, 67353, 45483, 9128, 82994, 31421, 28337, 97447, 23901, 54690, 115323, 77528, 98628, 82692, 82370, 60321, 83482, 35926, 71967, 84916, 41969, 84376, 47419, 94282, 44013, 106880, 77169, 14273, 55880, 32771, 103964, 20193, 24938, 34267, 71548, 83884, 4732, 27423, 64811, 88447, 69458, 36872, 28629, 5162, 70781, 11639, 49662, 17259, 56831, 803, 115240, 32233, 75791, 113022, 34527, 51472, 50215, 60684, 22978, 60927, 35282, 10080, 67503, 104439, 41203, 22569, 15080, 4572, 6271, 35976, 49004, 93027, 57791, 25364, 114873, 17990, 8553, 15203, 51867, 99600, 8758, 95392, 106614, 72089, 84853, 117985, 8867, 86501, 61915, 13567, 22909, 16406, 8444, 56763, 114308, 32593, 93829, 93721, 89516, 16464, 75785, 18121, 25418, 73716, 107173, 106356, 110585, 12394, 117085, 32505, 43774, 12909, 35244, 111634, 63634, 85472, 86525, 8655, 21738, 84361, 56569, 62216, 11331, 21733, 80240, 34408, 101844, 1840, 47060, 96003, 51067, 18658, 89319, 30924, 63504, 19614, 68532, 62054, 107516, 73634, 92443, 39128, 97542, 116020, 83683, 78127, 109124, 66212, 81862, 89124, 55877, 66025, 77433, 20031, 377, 113489, 55101, 98380, 55960, 14797, 50010, 98057, 6861, 22194, 33764, 9414, 12672, 72717, 63989, 95907, 61080, 35829, 90166, 101538, 1708, 22440, 102674, 32692, 98245, 97175, 103416, 79096, 38451, 56054, 11347, 107088, 77353, 105726, 66775, 82401, 46156, 14079, 56667, 8269, 110502, 46349, 54892, 65956, 113692, 64098, 42928, 17298, 4902, 116631, 80642, 117297, 68172, 9908, 37196, 112405, 99376, 110902, 66969, 117791, 55767, 50377, 23040, 109401, 9658, 8077, 100407, 60956, 43466, 52409, 91355, 3749, 87221, 2924, 9770, 11810, 21333, 14864, 115763, 53875, 23393, 7797, 36368, 79931, 114078, 25949, 109655, 85248, 38966, 37652, 77530, 22830, 53096, 107255, 27570, 21126, 97742, 63305, 86439, 76716, 1721, 94241, 99971, 73178, 88812, 14037, 87362, 82747, 77249, 71827, 107510, 58602, 107062, 20905, 71984, 15281, 21796, 25162, 89388, 3784, 99888, 94549, 114415, 59894, 84691, 40822, 116914, 111719, 7699, 94902, 30998, 88167, 73435, 80027, 72554, 111074, 113617, 86881, 79648, 112749, 95650, 60423, 93459, 118246, 58544, 75847, 107342, 13090, 114911, 73957, 96590, 42934, 77096, 46591, 72979, 77967, 38939, 83447, 22688, 62887, 77585, 83809, 10261, 115066, 99697, 6923, 13622, 64023, 9683, 32682, 115362, 84858, 91635, 85777, 108462, 30468, 54108, 58722, 36978, 59976, 31574, 84165, 81415, 77674, 80094, 17419, 45148, 5259, 3450, 52993, 46802, 77267, 96246, 87993, 37533, 35620, 39547, 9060, 72698, 80101, 70388, 13519, 25882, 82395, 22349, 113901, 51215, 74320, 41144, 62146, 39970, 37979, 95378, 33347, 26532, 83405, 87646, 25353, 89654, 48316, 37492, 60071, 73824, 106936, 7369, 25612, 8773, 37274, 49915, 108871, 46717, 20673, 51540, 103107, 2659, 57242, 83993, 94234, 54349, 110770, 77388, 31000, 70918, 106401, 99698, 114938, 14999, 23841, 104094, 38286, 69314, 81817, 15663, 95951, 102230, 107468, 97827, 107941, 115421, 98939, 93679, 79525, 35884, 1711, 91086, 46234, 74734, 34547, 108544, 86103, 117257, 1043, 67402, 7672, 6762, 41124, 43809, 103116, 76620, 69596, 5349, 116958, 94392, 67709, 9259, 85611, 61759, 70801, 29519, 5654, 11206, 56746, 54340, 28464, 30323, 56452, 5970, 96958, 45444, 103152, 115202, 108021, 64532, 43539, 7048, 1051, 74139, 61902, 109336, 13827, 70550, 72984, 32000, 104093, 54235, 85522, 53523, 45942, 24542, 4155, 115114, 87736, 95183, 83970, 3333, 75037, 71356, 67112, 91374, 82887, 105816, 81532, 3663, 48678, 52832, 39173, 79787, 31568, 47568, 105744, 51703, 87292, 77553, 1875, 52948, 72301, 101107, 51238, 23823, 37494, 37456, 210, 40564, 112561, 46947, 25996, 44836, 46172, 37559, 49090, 86528, 2054, 35461, 51722, 23203, 29842, 108460, 55097, 69057, 99179, 59191, 98949, 14930, 10008, 91572, 23178, 94555, 59733, 16834, 56816, 102665, 12676, 88190, 107072, 75022, 91869, 112089, 36820, 23545, 105032, 118116, 114200, 31302, 67714, 92329, 80146, 59945, 62317, 104913, 43068, 77455, 110455, 117962, 101673, 91175, 67377, 7550, 33373, 82883, 84023, 214, 23352, 95534, 29322, 45085, 114644, 28812, 69541, 76394, 21656, 42529, 55856, 6568, 17208, 6770, 98647, 107604, 45968, 62484, 31078, 51538, 75000, 107156, 115356, 38188, 90936, 73682, 68418, 97232, 118109, 25008, 64396, 16663, 16303, 99203, 55409, 20276, 80183, 83519, 66923, 71780, 105628, 98174, 17044, 29436, 28443, 20869, 39848, 46964, 37824, 356, 42463, 56186, 113195, 23279, 9107, 23270, 26754, 8464, 68145, 14332, 34695, 4076, 116993, 10023, 68214, 42967, 64976, 102523, 37522, 115627, 70229, 66376, 16025, 116287, 21547, 94750, 88567, 35246, 76693, 19070, 78017, 30637, 54707, 60598, 14195, 5611, 100809, 6232, 5270, 61266, 15010, 15262, 29179, 35182, 114348, 2868, 97434, 38344, 106084, 25242, 35720, 85006, 7084, 54345, 42720, 96257, 99591, 67028, 83674, 66799, 56022, 49701, 38613, 116661, 30107, 38739, 83027, 29626, 51408, 54110, 108559, 82987, 98156, 112222, 107616, 41782, 69088, 71255, 76348, 25095, 113145, 21793, 59451, 31765, 115617, 92123, 94118, 87898, 106390, 81932, 108, 64058, 50521, 106280, 49442, 1480, 22703, 28663, 106407, 113629, 97424, 66483, 42155, 49633, 104075, 6719, 116753, 53807, 109787, 105717, 86769, 54238, 47320, 5351, 14211, 97171, 8607, 65983, 64953, 42229, 24529, 98633, 49949, 10607, 3522, 64570, 60055, 59112, 39677, 82108, 101002, 72956, 55165, 4851, 44181, 47746, 98417, 46011, 37573, 95297, 20190, 90116, 97206, 55512, 100856, 86891, 52384, 66500, 43513, 27520, 54675, 94580, 37626, 37399, 9282, 2815, 8394, 97958, 12973, 70171, 59041, 1232, 65904, 96578, 111753, 50213, 104530, 47912, 23669, 24081, 4451, 50768, 99446, 43372, 37460, 11121, 101697, 55805, 53044, 99467, 37970, 76805, 2686, 78183, 81228, 10161, 66106, 9924, 80020, 68420, 36887, 64322, 11358, 21615, 7966, 48993, 115836, 58477, 75142, 38028, 76156, 86396, 63016, 111162, 62699, 73676, 9183, 71630, 92530, 92701, 9208, 67044, 90933, 53715, 62926, 76099, 10861, 32589, 6201, 26680, 30128, 15502, 115650, 71043, 14640, 61142, 82877, 68239, 79607, 103739, 70124, 104396, 2487, 113588, 97366, 74763, 81860, 53765, 90915, 46503, 11378, 29144, 74753, 75673, 35637, 115096, 13507, 111474, 13165, 12385, 64809, 41597, 16639, 2830, 91996, 114277, 54532, 106656, 95328, 36613, 2596, 92785, 58260, 99793, 95867, 16610, 41704, 18871, 71965, 37217, 75220, 89119, 5325, 34594, 14295, 19710, 71839, 45889, 8479, 47403, 76619, 37504, 73046, 56158, 11469, 106181, 47198, 64424, 55052, 106503, 80932, 96435, 107571, 107101, 98013, 111704, 16290, 7265, 113895, 60224, 965, 61698, 2388, 6269, 105454, 80295, 66606, 117746, 61110, 40094, 64942, 111641, 9309, 16705, 84721, 61629, 10322, 91622, 86825, 16589, 51924, 59617, 68506, 10975, 65009, 43190, 98096, 76918, 38701, 12761, 13520, 18433, 39509, 99906, 44675, 20540, 39542, 17863, 33021, 6204, 6292, 116998, 69845, 5372, 117344, 90968, 9184, 98906, 2397, 5512, 98281, 14054, 65845, 88412, 114427, 29018, 74747, 26775, 116359, 59692, 37316, 39815, 36384, 62851, 26649, 94119, 54454, 7185, 2719, 56274, 94125, 69055, 4152, 92817, 90045, 55360, 82810, 44269, 65502, 80370, 85789, 91026, 58434, 31781, 117240, 25142, 56135, 82394, 69693, 9093, 58925, 23751, 14094, 72055, 44176, 67468, 112802, 95048, 92796, 68813, 72372, 86295, 3234, 55048, 53418, 16079, 109169, 12204, 107145, 44462, 98273, 13709, 703, 93995, 9401, 88708, 117280, 9471, 1179, 99803, 11236, 80425, 90239, 33948, 47952, 46381, 93785, 113200, 89642, 60883, 76448, 83788, 81790, 73186, 107065, 21637, 7302, 73095, 88769, 72846, 175, 117893, 90057, 34529, 115304, 105727, 23619, 28626, 68467, 36388, 104814, 15366, 74316, 93197, 79721, 50860, 4513, 80294, 24139, 26526, 90730, 29266, 46794, 35401, 23367, 51829, 84001, 93265, 42817, 70181, 67828, 33977, 87233, 11993, 64710, 65775, 36802, 39004, 918, 110173, 109472, 12251, 33901, 20320, 13194, 52065, 37191, 54202, 48498, 76727, 70059, 40750, 52277, 12556, 42200, 78924, 18510, 93081, 100654, 72349, 36225, 68917, 14550, 79548, 55676, 49059, 67579, 16453, 97657, 69142, 55002, 14005, 117792, 16370, 81295, 39017, 42223, 22043, 35588, 78831, 102744, 62406, 69319, 106636, 34118, 44135, 60674, 57264, 14354, 77374, 75624, 51492, 116360, 15345, 27535, 35037, 68121, 9278, 63712, 62487, 115079, 104388, 11380, 76603, 68253, 65311, 98757, 66797, 10320, 116638, 75891, 42860, 93841, 33568, 606, 46608, 13340, 28059, 76564, 86882, 66622, 64962, 108047, 54073, 102926, 91322, 105352, 52434, 79433, 4804, 95839, 104993, 23318, 109844, 78255, 22996, 44511, 70705, 59461, 62339, 63307, 94710, 28881, 39877, 30223, 48405, 65941, 108358, 81535, 54068, 30890, 113984, 76663, 61417, 114863, 17337, 50653, 68079, 84748, 7939, 76964, 96330, 103225, 41985, 59930, 85852, 34904, 88853, 116265, 25239, 73110, 66279, 10221, 117895, 53005, 24410, 70697, 78197, 33527, 49898, 104699, 41398, 43340, 5656, 15858, 113804, 49991, 104077, 9455, 28146, 10130, 100987, 75809, 94528, 24173, 13301, 71856, 63323, 3497, 8313, 89635, 59804, 16386, 49016, 10042, 70552, 84429, 104231, 40567, 57251, 114549, 63845, 58216, 31166, 71107, 54840, 51460, 46488, 58166, 68392, 53170, 97113, 82368, 62251, 53353, 621, 11246, 85837, 6975, 61207, 61830, 110221, 16541, 65529, 78078, 30063, 65507, 11557, 85962, 4039, 99974, 4389, 87886, 43887, 52196, 93393, 110340, 97305, 26098, 87428, 113834, 20157, 50567, 79115, 94968, 36578, 18480, 2039, 28324, 12188, 1242, 45779, 115302, 36884, 45763, 30444, 34924, 101371, 71298, 26426, 14765, 11788, 111887, 52540, 20594, 43509, 98468, 69510, 89818, 47759, 113098, 1567, 20386, 81604, 27566, 32883, 69748, 41528, 26722, 52457, 2294, 76570, 34502, 59010, 47073, 106553, 88391, 21814, 6912, 42735, 46322, 59281, 103382, 78281, 15719, 99668, 29488, 2800, 23444, 103284, 52893, 61588, 112188, 54886, 105981, 44942, 113139, 12277, 59855, 49812, 40256, 25553, 102115, 50664, 103615, 39606, 12685, 40036, 24366, 108212, 15453, 73945, 21646, 27840, 58815, 100567, 628, 51767, 45214, 102993, 78273, 52037, 86111, 71027, 85244, 29445, 1230, 101348, 117060, 59179, 29121, 48407, 9031, 2795, 55611, 41664, 41579, 60274, 107269, 94469, 46335, 16730, 4699, 92949, 76569, 106393, 67882, 7118, 50543, 97563, 81362, 25590, 110349, 56320, 84194, 90254, 90608, 6299, 117784, 17661, 7915, 25058, 117078, 104999, 9659, 55287, 3031, 37901, 11662, 41010, 114428, 94942, 73093, 55607, 87567, 7075, 87244, 106478, 53058, 51992, 49336, 54805, 100834, 60131, 85448, 89935, 44819, 71848, 52501, 113609, 57711, 45988, 36880, 113806, 71160, 33525, 101461, 96933, 111436, 50138, 52105, 39165, 4761, 103024, 2387, 64090, 50508, 2215, 60992, 97659, 95144, 6273, 103610, 15561, 30264, 38754, 109094, 111388, 61345, 107658, 109789, 80547, 4310, 26662, 26052, 72913, 70258, 53397, 62540, 80606, 75149, 67511, 66020, 10776, 88687, 58604, 41954, 5362, 39862, 6813, 117246, 7195, 34640, 65930, 27054, 46100, 13143, 14480, 76600, 118048, 64055, 55660, 7243, 47817, 54389, 80543, 268, 47558, 64359, 45382, 83158, 65441, 74751, 116317, 25807, 47861, 74407, 66720, 110411, 107776, 2837, 24700, 51208, 12793, 58927, 75659, 74202, 57907, 36214, 116824, 80713, 48948, 1122, 85331, 108237, 113574, 20016, 101345, 95050, 98916, 22730, 63576, 10013, 32833, 65430, 21595, 89021, 64218, 105140, 1868, 114681, 28102, 80906, 96119, 19432, 101215, 20271, 9134, 43617, 28003, 11510, 46685, 35918, 75064, 67721, 84443, 101054, 77382, 16742, 90244, 103846, 108135, 36231, 88080, 70792, 28009, 26671, 18388, 67043, 102285, 92674, 38103, 116559, 112085, 80190, 27548, 98741, 65967, 50615, 113924, 84543, 48326, 33573, 2832, 75616, 3425, 91992, 68981, 19522, 64578, 46212, 43666, 60932, 44825, 90759, 74107, 50544, 40886, 18169, 116521, 65966, 16719, 27849, 72835, 35934, 16145, 7087, 77911, 86365, 50481, 49823, 58764, 15575, 75634, 90948, 61243, 53561, 42617, 37120, 116218, 87241, 20757, 88452, 18762, 114689, 93414, 38454, 76415, 2939, 71721, 60523, 50137, 77323, 54644, 100650, 117470, 55718, 39863, 98565, 17031, 32986, 40975, 101148, 12023, 17270, 101448, 73859, 484, 91206, 27554, 11373, 114385, 67375, 1387, 28171, 109027, 49259, 74304, 9117, 19454, 65709, 35795, 64114, 76298, 115033, 101062, 13980, 93982, 84548, 75773, 104939, 55559, 23469, 75615, 88513, 52815, 84419, 59487, 31790, 10998, 53003, 37057, 91094, 86561, 18858, 21025, 5574, 15370, 43408, 12284, 70146, 42239, 107238, 44499, 91409, 16307, 56731, 75147, 5406, 104702, 20683, 9527, 60045, 107581, 103101, 76334, 49719, 75900, 94986, 54294, 114347, 97119, 16763, 44275, 11541, 47433, 27257, 15429, 97229, 5365, 15536, 1585, 67362, 113123, 113274, 70014, 50586, 93523, 52975, 33642, 57589, 101605, 89472, 94633, 116069, 97994, 66829, 47495, 73797, 86415, 78075, 8883, 41852, 108169, 28432, 112276, 101524, 105015, 103669, 47293, 3708, 14171, 86240, 11675, 36607, 105654, 36444, 98776, 73428, 79231, 28608, 62521, 46894, 92601, 82858, 50867, 100490, 59889, 79702, 50784, 15802, 32546, 94418, 25061, 53257, 66241, 23260, 102257, 53276, 57477, 70163, 85048, 114653, 19984, 22438, 5140, 27214, 36917, 97425, 48780, 80217, 24431, 50463, 61311, 73770, 10688, 75817, 46048, 88236, 86270, 99090, 11593, 28358, 116866, 20140, 57723, 50852, 40946, 49011, 51697, 47043, 108980, 56230, 43132, 50803, 55343, 31232, 48082, 82761, 27697, 13747, 38824, 9123, 67274, 103133, 87694, 53951, 93028, 57590, 19569, 101376, 68228, 40131, 110610, 67718, 76925, 76989, 52427, 41678, 74856, 81601, 31839, 82599, 117428, 106889, 30008, 114967, 102732, 80814, 90018, 44973, 107371, 112954, 15771, 115807, 52712, 56459, 74397, 39037, 38980, 92245, 64802, 45240, 73413, 38001, 91054, 70969, 52177, 24752, 86310, 20699, 82150, 31895, 69328, 41071, 24952, 87514, 14710, 6501, 5044, 51080, 117139, 18438, 94474, 12379, 32976, 74365, 12499, 53976, 84417, 25336, 48007, 53701, 107451, 96369, 43765, 50014, 110855, 60237, 88328, 22891, 86351, 85261, 76096, 75519, 64472, 114539, 84144, 17278, 83161, 74938, 93091, 21634, 44720, 39840, 81398, 65532, 1943, 83091, 105663, 11211, 110817, 11682, 60520, 12787, 35486, 19073, 88106, 81302, 4556, 25750, 70598, 92715, 111049, 20492, 73918, 93540, 68966, 87138, 76016, 43743, 36103, 26447, 64358, 4404, 10822, 106257, 45696, 6078, 80483, 7319, 90811, 69431, 94923, 94491, 55491, 23754, 91736, 4465, 77288, 5909, 84707, 101189, 102128, 71058, 73502, 28074, 70481, 30162, 68942, 36237, 46351, 50082, 19911, 61853, 77995, 95065, 27455, 81767, 107721, 8086, 33174, 45319, 106560, 77959, 111393, 43789, 20367, 66615, 31900, 103920, 108635, 30973, 66100, 84228, 54358, 7756, 16660, 27711, 97143, 93428, 108289, 101798, 12228, 62971, 84582, 24043, 84637, 25575, 9503, 60816, 262, 112909, 110871, 1904, 97792, 42387, 6043, 7831, 59949, 97222, 3110, 70814, 50007, 46633, 53288, 40632, 86014, 87687, 89637, 49632, 111950, 38466, 32358, 37391, 91427, 55126, 77055, 90157, 59590, 93497, 113532, 2235, 109694, 21820, 56367, 86900, 92587, 74225, 65400, 26639, 35157, 115663, 10409, 15094, 45305, 33068, 62408, 61889, 46151, 94428, 53964, 109039, 58585, 11219, 14778, 70300, 63895, 104306, 51569, 19947, 3388, 100210, 13756, 112708, 13152, 94244, 105398, 108012, 103067, 17451, 55624, 89858, 114101, 114665, 63560, 108863, 47230, 64298, 90807, 40067, 85643, 83611, 83177, 29662, 116581, 93796, 52112, 74300, 67129, 12895, 29726, 48101, 14706, 85840, 62648, 84209, 83369, 80275, 71831, 104506, 51701, 78712, 112441, 96865, 102882, 17984, 39444, 106526, 44536, 90182, 105284, 1624, 68092, 56972, 75097, 102716, 2394, 79534, 25151, 24586, 80494, 39028, 99040, 101775, 118178, 14740, 93067, 13786, 80526, 101080, 36511, 31736, 5563, 11854, 72135, 28093, 89772, 49332, 57319, 42769, 76824, 98669, 116149, 97237, 99326, 59312, 103860, 60830, 99678, 106397, 1766, 39638, 45500, 111175, 41515, 104417, 52920, 57786, 110671, 20160, 59111, 25358, 85437, 113687, 108859, 70251, 99521, 29162, 56016, 86920, 101654, 9145, 105534, 37735, 50778, 93338, 69611, 45398, 86183, 79922, 94295, 7192, 80025, 107847, 55300, 80099, 48311, 63514, 65030, 67575, 106295, 17605, 35857, 72791, 13333, 106025, 65892, 40460, 116491, 34916, 75162, 113018, 95081, 23307, 115413, 92240, 93593, 108083, 69396, 62766, 17561, 66485, 38267, 60571, 53544, 66340, 91662, 42283, 99061, 80559, 100293, 10660, 60516, 89831, 78626, 105024, 43505, 70641, 70203, 79446, 57301, 22018, 69418, 73207, 4628, 21605, 38246, 30983, 53941, 44125, 65163, 31212, 55257, 26891, 48952, 46673, 70934, 81345, 57108, 22308, 42475, 32096, 55859, 101692, 57026, 94178, 3165, 19954, 47627, 13432, 80193, 30110, 12573, 90967, 108741, 32292, 73033, 58947, 57895, 44174, 32118, 82088, 89545, 48654, 44811, 25134, 72367, 116209, 15175, 92751, 585, 56435, 18251, 47426, 44045, 3090, 6741, 12035, 70804, 98006, 7147, 116944, 59299, 73432, 39416, 26445, 50115, 47713, 40095, 107472, 24482, 45371, 40499, 114883, 62240, 47834, 99310, 114847, 85588, 45795, 25824, 116495, 36571, 98713, 2118, 46070, 23240, 65665, 32942, 43085, 99321, 28872, 113811, 73555, 96760, 85439, 49473, 95424, 57299, 78618, 115315, 67271, 95888, 77644, 91178, 6508, 8258, 68922, 49387, 72890, 75993, 64060, 68158, 72797, 60176, 35790, 18594, 34855, 54952, 28842, 105374, 73651, 41660, 76677, 19554, 8820, 118052, 11254, 40790, 21603, 94323, 82719, 57951, 2928, 82071, 76007, 97461, 103021, 14137, 16886, 32714, 81933, 103809, 24636, 22861, 87936, 73127, 48777, 99578, 11105, 9940, 113759, 96318, 24922, 98721, 71032, 3429, 109563, 19345, 4212, 90226, 44035, 39442, 47507, 6340, 77993, 34715, 109483, 52643, 55817, 70904, 95820, 68954, 99539, 29869, 81396, 24904, 93549, 103510, 71960, 116603, 48662, 39469, 529, 74649, 934, 50802, 94559, 85311, 55654, 112652, 89609, 70011, 92978, 60486, 1543, 48122, 95716, 75096, 91726, 26120, 24311, 28521, 29288, 116411, 307, 82509, 80569, 28, 79580, 40295, 71460, 54129, 69187, 5176, 117767, 81541, 63658, 87708, 102567, 39891, 73476, 18597, 97516, 117444, 60470, 81466, 41109, 79625, 85924, 48337, 35632, 1159, 13461, 70398, 101915, 89338, 26549, 110276, 107786, 103400, 21079, 82579, 51762, 84876, 70335, 28837, 117258, 101702, 103054, 42215, 13325, 11737, 28964, 105738, 94219, 97823, 118068, 42446, 35535, 19021, 69110, 15756, 12668, 102654, 26063, 111479, 90561, 12645, 30913, 2475, 103121, 67645, 28547, 101835, 64404, 100315, 78439, 54479, 25055, 40609, 43523, 96348, 6544, 109955, 63940, 60057, 101155, 46499, 25670, 69772, 36790, 77499, 1243, 64048, 32728, 85596, 100039, 27609, 87424, 107692, 59009, 97641, 65741, 18616, 17193, 46287, 71233, 75127, 69076, 41019, 91951, 112197, 116922, 68756, 117934, 71934, 27134, 4682, 36170, 10711, 38156, 108541, 36324, 67139, 20720, 75873, 84510, 4353, 66594, 94023, 50243, 12941, 8058, 8594, 101643, 50655, 67062, 31041, 53738, 31240, 64215, 114399, 113910, 32344, 76233, 24580, 98903, 68570, 41742, 30035, 47027, 21397, 85755, 94780, 41894, 51597, 79396, 67891, 956, 102011, 59485, 106106, 34848, 109952, 6988, 66495, 4158, 44702, 30641, 28853, 53723, 12451, 26694, 30219, 73148, 73989, 107106, 58226, 27356, 57896, 95342, 13904, 116728, 115463, 69690, 49173, 100528, 24954, 110776, 67501, 22562, 44134, 39297, 115278, 26761, 75366, 42626, 100851, 37019, 101504, 112214, 40439, 93447, 46017, 22552, 80048, 110459, 44350, 109146, 88049, 116945, 19868, 72906, 4612, 1414, 117288, 112862, 79340, 12758, 117295, 46733, 44373, 73254, 87204, 28269, 1667, 5988, 56012, 95911, 17111, 97300, 47041, 42312, 34373, 112567, 99100, 14767, 7498, 56500, 4349, 46539, 18692, 15227, 113653, 49429, 110404, 19705, 31750, 97853, 41261, 48037, 27118, 100471, 58363, 64318, 87990, 21440, 14417, 55547, 63401, 68840, 14318, 91607, 110791, 68824, 72025, 22638, 22935, 21258, 56446, 63507, 3775, 84818, 15063, 66221, 39095, 67833, 87735, 68497, 106754, 8067, 22833, 84447, 19738, 70882, 22492, 17069, 65686, 103903, 111628, 48766, 71039, 45919, 76055, 36420, 4587, 77780, 79158, 65419, 117239, 16183, 73015, 60136, 42136, 45355, 56298, 43672, 102289, 51412, 75155, 117389, 23093, 108629, 50818, 21423, 109970, 94801, 105136, 62669, 22580, 16193, 61514, 84925, 18103, 74115, 87015, 95323, 53456, 70054, 87445, 9899, 24933, 70933, 30532, 90800, 91690, 56409, 61636, 83311, 63268, 25, 11364, 30754, 45906, 17913, 110288, 70879, 83214, 41349, 121, 59620, 31552, 117551, 38756, 19795, 42432, 102853, 112059, 104866, 30841, 63651, 95143, 10883, 31324, 104927, 97267, 1435, 113001, 95299, 24357, 105806, 76256, 109399, 87328, 46075, 67825, 11507, 54640, 110397, 9841, 6826, 36366, 106052, 27903, 49131, 16466, 57466, 10406, 61248, 52886, 25653, 83744, 1168, 47338, 547, 84366, 36968, 102807, 83036, 1654, 15478, 117724, 16783, 45523, 26560, 89032, 39117, 24637, 85552, 5977, 6588, 24760, 82445, 76281, 96047, 398, 89934, 14642, 113351, 69719, 73025, 60028, 37333, 104326, 78357, 102107, 14131, 117376, 92278, 107727, 107483, 26734, 36995, 114384, 74653, 20629, 93201, 23236, 42301, 91119, 18304, 7525, 111435, 110701, 57360, 61343, 85422, 102878, 18006, 74495, 44151, 28580, 28653, 33177, 62026, 66298, 70573, 24233, 69956, 50956, 884, 9638, 45746, 46328, 103961, 59399, 49826, 31004, 11719, 62560, 78639, 58746, 70157, 46712, 14414, 26247, 24353, 75356, 6426, 57674, 86596, 21620, 114515, 22236, 114776, 98024, 92405, 89909, 74634, 89084, 87977, 28758, 27287, 31499, 21078, 83829, 54567, 16388, 66801, 85823, 7962, 82786, 78897, 106747, 46989, 1847, 26860, 42502, 77498, 32468, 53578, 117733, 88860, 18209, 28501, 45194, 60333, 48908, 49884, 62276, 889, 111603, 216, 15861, 113971, 8181, 8335, 7410, 2490, 89999, 10782, 30700, 95468, 38320, 37361, 88214, 9617, 96148, 5730, 50085, 25477, 301, 39885, 109872, 61809, 58633, 94249, 49936, 116313, 36990, 99466, 87981, 52902, 99763, 105424, 12174, 29045, 84083, 107023, 50999, 107384, 17237, 4850, 101170, 59257, 70648, 83973, 41769, 43909, 87655, 14457, 73211, 96952, 41885, 59719, 100932, 24955, 16673, 55239, 49480, 98341, 6396, 96674, 77953, 20968, 6636, 44815, 13328, 108483, 103518, 31179, 115592, 61983, 40896, 104164, 57921, 65710, 28567, 66034, 105736, 39995, 34674, 34069, 85966, 104260, 67253, 38501, 87325, 87133, 41233, 72234, 6802, 42291, 4599, 117765, 22107, 52465, 42945, 7824, 74473, 46473, 19894, 11606, 29855, 16505, 83925, 26487, 20604, 55987, 45629, 27205, 27492, 53769, 116879, 79129, 83427, 11681, 22441, 12859, 57535, 36437, 96365, 39739, 10302, 4305, 24921, 71542, 77954, 85379, 83915, 101567, 69573, 32639, 106232, 86133, 100729, 41033, 64636, 86871, 74434, 81279, 26644, 52310, 9199, 48631, 96492, 93891, 88770, 25886, 114867, 106217, 74594, 16543, 77889, 60148, 64087, 17874, 66649, 20555, 33992, 32310, 38329, 104656, 16072, 22724, 65772, 579, 3155, 117516, 28983, 10730, 24928, 5593, 36508, 89186, 9488, 11988, 64565, 22665, 103236, 65666, 97791, 76651, 40126, 22653, 67729, 109518, 27741, 61028, 110007, 57488, 67637, 4026, 79915, 111905, 53050, 103755, 15583, 21746, 63014, 96787, 65037, 22985, 26994, 54293, 100100, 56256, 50872, 32983, 113202, 34544, 49817, 87333, 64760, 74690, 12820, 96292, 66541, 7825, 65075, 58090, 50883, 95256, 80379, 76669, 42805, 113747, 100059, 68336, 59704, 37021, 89282, 36040, 60931, 10473, 107882, 42290, 581, 9873, 10146, 37523, 64557, 107416, 25760, 54881, 11119, 62239, 68032, 46922, 31779, 116505, 52803, 6102, 19965, 27898, 57815, 107669, 97302, 112967, 85714, 33354, 108338, 99627, 75205, 37430, 61600, 41997, 56070, 18131, 42033, 103306, 29579, 25327, 55947, 49128, 112907, 105997, 103370, 60615, 54370, 74871, 935, 83302, 96377, 109176, 51851, 114327, 92745, 109303, 78824, 15854, 75330, 33342, 15363, 18281, 113380, 84636, 32149, 100527, 26081, 41533, 54133, 35498, 103136, 58136, 15280, 74214, 101763, 47629, 20471, 6972, 21994, 48838, 85926, 103668, 61718, 45244, 80853, 73956, 70394, 110917, 89833, 3569, 9122, 22837, 38264, 102483, 101041, 71692, 50291, 94915, 114005, 68985, 26124, 17398, 47220, 102613, 114102, 55172, 95662, 45833, 35316, 15465, 8222, 65511, 55376, 45967, 70484, 105280, 52027, 45890, 112515, 63219, 75490, 84263, 31636, 109313, 76878, 68052, 67746, 20291, 83152, 108252, 61680, 34927, 46421, 5470, 4285, 49272, 53679, 68862, 57181, 53480, 6188, 107819, 61174, 50846, 30195, 116598, 21640, 115484, 24204, 30065, 33877, 64444, 66329, 20019, 68984, 93789, 42955, 56813, 33424, 74199, 72792, 96511, 15059, 69518, 64416, 71993, 80829, 51410, 84881, 73437, 75497, 93496, 116625, 50779, 19761, 89646, 21639, 88590, 83523, 11188, 21399, 115968, 8722, 94429, 91553, 25674, 56391, 13025, 77060, 8363, 25629, 106272, 106916, 109369, 55573, 25165, 31221, 107144, 58905, 41210, 64282, 39031, 12461, 29150, 105731, 67911, 74795, 5035, 8858, 33993, 45369, 106209, 67251, 77512, 69, 90189, 95997, 115490, 60396, 108952, 4281, 117524, 36126, 65377, 84558, 73979, 42700, 51049, 115264, 27448, 75738, 46019, 13491, 97987, 34827, 20768, 40555, 78943, 75404, 115342, 105052, 102495, 22413, 102411, 15238, 65679, 114999, 112115, 74613, 110762, 12480, 89599, 24345, 21919, 109720, 7299, 21202, 110731, 4151, 18900, 44082, 48875, 29847, 41310, 100058, 99481, 102521, 62148, 24850, 8054, 38089, 57665, 98154, 55750, 24572, 50885, 24994, 25309, 87620, 31653, 34609, 85066, 66898, 18823, 63965, 78975, 70076, 68067, 18882, 110708, 84444, 54367, 53185, 17876, 20417, 87868, 114367, 96964, 83546, 109190, 103070, 14487, 3807, 93941, 63394, 28497, 66818, 96062, 46728, 85490, 57480, 14288, 20616, 2249, 15090, 32236, 57852, 109995, 61309, 103892, 60417, 82251, 81127, 77602, 55717, 65885, 3213, 98643, 16657, 80335, 781, 81711, 117157, 102229, 13625, 28707, 21378, 61905, 41566, 36547, 113443, 62480, 4384, 8173, 82674, 100767, 113648, 6473, 57582, 23891, 70296, 81842, 86493, 111058, 39793, 75912, 111269, 80000, 97239, 117755, 48910, 48468, 101285, 93124, 75998, 29349, 76102, 8743, 13190, 98879, 70025, 38755, 103442, 103250, 15961, 63414, 97015, 114294, 90647, 51362, 35553, 61987, 101051, 92878, 21464, 24883, 79386, 59531, 39698, 98827, 50317, 42001, 47212, 70221, 47538, 69255, 1769, 15942, 53341, 37758, 13821, 112640, 116397, 45650, 63032, 96648, 75100, 34794, 78883, 8945, 15566, 81616, 74967, 30137, 65015, 77437, 44256, 26372, 29825, 98059, 69377, 91017, 38622, 108942, 14991, 68599, 73620, 41892, 84141, 21466, 29363, 90312, 106003, 92685, 5678, 61155, 53815, 38075, 77569, 79166, 103199, 44668, 5219, 115767, 46637, 101168, 46087, 25447, 19558, 70990, 55965, 86271, 70266, 44593, 100403, 78361, 96177, 16768, 103665, 117643, 100012, 82813, 12703, 62921, 26610, 99583, 46175, 16549, 70058, 93009, 45304, 13605, 92142, 84745, 117413, 3844, 46209, 21764, 11850, 32723, 10752, 45265, 88641, 66231, 114820, 38820, 53206, 28100, 76228, 4666, 46834, 31297, 89977, 19166, 82613, 38570, 4679, 60019, 19904, 10679, 1550, 21424, 114730, 11964, 3251, 39236, 52976, 20846, 61078, 109711, 98464, 40833, 83916, 5356, 48950, 36867, 87043, 13724, 3049, 53947, 33833, 88075, 28783, 69702, 39696, 76376, 20603, 13312, 25375, 26686, 113715, 30407, 8626, 18856, 65190, 87415, 64316, 42630, 106157, 29236, 70137, 20507, 105814, 38444, 117471, 76646, 53652, 109684, 113586, 107531, 65670, 103227, 114492, 103757, 90630, 67070, 14576, 109958, 11505, 26263, 34328, 84939, 101111, 76695, 76372, 40918, 110833, 34779, 39247, 59491, 91629, 87063, 43497, 105528, 68842, 33996, 86422, 13600, 90785, 53541, 85573, 100314, 114878, 22571, 46190, 89136, 13416, 42488, 11114, 12756, 29705, 105463, 105088, 64855, 50042, 71774, 3484, 9036, 106099, 19878, 71125, 86119, 100843, 109861, 28746, 33722, 18543, 83518, 26170, 44077, 97580, 117027, 106578, 113566, 38805, 55075, 66574, 15396, 23118, 71902, 69014, 67573, 10693, 62866, 117019, 2500, 28340, 31696, 94843, 77531, 93341, 47315, 82514, 75063, 296, 27388, 46178, 8221, 11053, 82963, 87996, 60456, 114759, 25257, 109359, 103041, 42153, 70760, 47688, 73240, 18723, 36751, 8071, 85768, 65629, 76861, 107035, 11658, 79249, 19202, 37565, 86856, 94936, 114671, 4604, 96721, 48703, 50574, 52306, 85808, 47374, 89809, 101992, 58910, 56074, 86391, 100357, 37630, 11090, 105191, 92100, 104904, 61490, 112775, 80982, 21286, 37007, 14369, 43931, 66997, 35425, 80470, 56268, 16451, 44537, 78094, 32457, 56734, 36823, 39311, 67031, 97110, 54122, 88719, 103852, 93123, 96275, 8837, 13746, 83474, 21463, 95114, 101732, 97197, 97939, 33954, 102427, 71555, 388, 18847, 112581, 95381, 104697, 35842, 51850, 30695, 72115, 96764, 25516, 107689, 106947, 19047, 63444, 33438, 74539, 53649, 60255, 29928, 51060, 25741, 62279, 54084, 27502, 23873, 94995, 44415, 41929, 49963, 40476, 117844, 30124, 55190, 7885, 9043, 15108, 49014, 16416, 114073, 102780, 98623, 103137, 17172, 58223, 31492, 85152, 54529, 89046, 41770, 52616, 30834, 27052, 33648, 23462, 113192, 108066, 63365, 107775, 50546, 114082, 69400, 93880, 22527, 67532, 47570, 78851, 64165, 116062, 6815, 67800, 6519, 27232, 11465, 106109, 57520, 82729, 41847, 88757, 18411, 4605, 23489, 37160, 99613, 118060, 28020, 87759, 34424, 29552, 9495, 12983, 105517, 116084, 56192, 75228, 50582, 79171, 75093, 11789, 11261, 109444, 109488, 71838, 15160, 116158, 109593, 15403, 73528, 70811, 82624, 24768, 70543, 27328, 92625, 53016, 87753, 89313, 49742, 36023, 53989, 51940, 12889, 111899, 43964, 108316, 45659, 9050, 88140, 35861, 29495, 41756, 98167, 112596, 15283, 110975, 66730, 10423, 25033, 80514, 76069, 103638, 64991, 14118, 49686, 11308, 42592, 30914, 94595, 55336, 50057, 75083, 80314, 39767, 61516, 98506, 71564, 36173, 73335, 110359, 58903, 64410, 30814, 113744, 12324, 51904, 83045, 34526, 17147, 71045, 59880, 63003, 76916, 32637, 69647, 67456, 20089, 163, 28734, 110462, 22414, 25126, 9141, 42785, 111782, 49305, 567, 99920, 107492, 67555, 34882, 35712, 135, 34693, 94688, 98780, 90352, 91015, 30183, 32280, 54935, 116483, 7370, 62130, 96283, 28622, 21430, 45427, 68871, 30771, 82559, 106297, 115337, 90683, 28667, 5396, 30976, 61767, 53686, 22226, 114236, 94073, 31423, 35797, 8914, 108502, 31397, 77685, 49233, 39871, 108076, 115022, 81727, 92620, 76043, 114808, 86755, 104442, 51887, 44280, 9842, 97364, 17132, 24436, 33892, 85983, 37010, 85781, 68093, 65636, 108900, 106224, 95228, 5789, 106743, 111257, 73154, 24411, 26773, 59085, 108365, 61914, 111583, 53718, 49512, 107655, 4051, 72255, 31870, 12762, 21527, 54887, 88209, 40883, 42261, 72831, 36229, 6496, 20300, 63894, 70250, 1068, 89838, 71893, 17982, 63966, 50280, 34466, 105434, 31979, 67241, 46021, 100307, 60605, 67090, 84530, 25814, 66195, 39895, 104713, 16215, 15240, 111419, 10521, 13414, 117462, 3021, 63492, 48455, 80452, 113959, 32533, 97800, 65178, 40885, 90132, 80300, 53210, 50595, 38979, 54866, 62311, 81928, 89860, 20348, 99608, 21553, 17666, 37180, 13116, 34948, 96129, 80928, 80297, 87050, 87540, 95679, 31065, 78240, 51206, 88668, 14791, 94127, 67344, 25565, 97756, 109481, 39888, 97805, 59537, 82507, 61864, 110338, 14178, 108656, 103300, 78634, 9566, 56804, 35914, 46831, 63897, 32464, 81177, 33446, 2220, 10306, 22516, 17095, 1975, 115993, 11622, 55764, 61852, 26321, 101867, 2024, 77033, 6064, 41186, 32304, 33586, 79279, 86170, 2976, 70268, 108337, 100773, 76775, 28150, 88764, 80588, 57696, 103076, 14433, 92187, 42585, 49902, 54457, 101514, 87709, 94530, 84606, 1402, 8610, 11099, 104660, 85830, 2797, 36166, 114244, 111377, 23979, 87308, 44076, 43343, 63101, 78882, 102350, 67195, 57169, 56088, 72312, 13245, 92389, 63518, 63564, 83183, 34567, 69651, 106864, 111467, 33357, 21951, 61021, 88745, 86020, 115760, 25298, 90342, 30222, 25472, 43999, 78306, 64491, 16883, 12348, 17831, 77739, 105913, 57697, 2794, 91245, 90167, 13056, 11088, 71063, 37661, 7891, 75297, 5437, 96809, 61227, 18614, 4450, 88159, 107021, 117434, 93204, 31110, 5042, 117855, 64109, 2385, 39146, 108889, 16674, 108055, 14722, 111827, 68069, 10952, 66317, 59751, 8775, 22276, 54178, 8171, 19044, 97706, 105824, 106897, 23196, 95527, 56091, 51886, 5685, 39249, 9339, 63677, 15385, 52175, 79536, 20955, 22085, 34210, 86476, 67989, 105597, 76116, 112843, 7197, 94055, 1907, 58662, 73101, 11250, 18717, 89950, 73714, 10514, 45205, 48123, 92727, 27686, 92541, 83220, 4355, 50392, 110393, 73424, 12987, 95024, 65738, 93690, 79379, 21693, 6306, 97802, 75007, 52838, 37510, 30773, 46106, 64949, 118106, 106468, 51779, 57962, 110860, 97402, 106059, 98144, 65888, 67996, 70413, 9553, 63496, 111582, 75430, 24963, 49067, 83240, 44312, 73420, 100775, 85068, 98803, 115069, 69478, 95317, 21489, 100045, 30671, 37299, 69493, 69481, 53739, 106868, 31095, 35308, 48797, 4835, 109207, 21907, 24429, 16971, 48813, 75672, 43090, 67469, 47849, 12867, 16964, 102498, 103332, 90115, 102840, 55053, 94813, 58476, 71258, 16703, 108951, 25122, 102239, 100739, 93059, 95335, 86739, 13937, 111276, 629, 60077, 59042, 79357, 108755, 87161, 81903, 114219, 40228, 27702, 13736, 91428, 46085, 113686, 9826, 77859, 19892, 79971, 111364, 47214, 18977, 100224, 102893, 65801, 36286, 5655, 89700, 111691, 65017, 66988, 88958, 101550, 99291, 470, 92252, 39910, 44782, 88378, 79297, 42776, 69995, 51847, 12690, 43182, 93071, 58422, 85476, 73885, 59262, 62380, 83734, 101629, 114592, 91219, 29086, 28191, 22301, 81598, 106355, 9501, 6521, 41022, 107528, 15401, 92975, 30904, 69029, 7861, 116314, 71570, 13544, 689, 99870, 24439, 60531, 5804, 30960, 50221, 109157, 48546, 74187, 113189, 32482, 1130, 28382, 87932, 35654, 81648, 101703, 60163, 35551, 50974, 99491, 16452, 26367, 64683, 90780, 83564, 32229, 69266, 59406, 81824, 114684, 67556, 53853, 101319, 58331, 30209, 104840, 59065, 106199, 7400, 30542, 50797, 110560, 53067, 45340, 42808, 8892, 22429, 60847, 10505, 91750, 71349, 54853, 83322, 90039, 79736, 37556, 36341, 69592, 81309, 42540, 13901, 71748, 83752, 11895, 15340, 62172, 46681, 24350, 3771, 92396, 32621, 98684, 118167, 48135, 27811, 79562, 54655, 78901, 100806, 35504, 63338, 111488, 56055, 19217, 72026, 110431, 108874, 107830, 102453, 108109, 115917, 31903, 40800, 66063, 66607, 81607, 64655, 62297, 110654, 43561, 93666, 26179, 47090, 11092, 72595, 64043, 33236, 22674, 50908, 60037, 29230, 32153, 17128, 15130, 72436, 32343, 43919, 25297, 86633, 81761, 95241, 114710, 37334, 40494, 7985, 53028, 6447, 102118, 8937, 15669, 71418, 45438, 5076, 60343, 105054, 96518, 94799, 94934, 116911, 20715, 42499, 95760, 58485, 66888, 116329, 51592, 75260, 7270, 109437, 82489, 79064, 80236, 7104, 63447, 46855, 117816, 56538, 98052, 9253, 25074, 90405, 7237, 24272, 89166, 114115, 67594, 77890, 16588, 106757, 57494, 116582, 20403, 103125, 69540, 101292, 16141, 63086, 106442, 88664, 1628, 79788, 100750, 40826, 17542, 46077, 89507, 1756, 46971, 28168, 101993, 10666, 33507, 108036, 52432, 27043, 68098, 111787, 29330, 51832, 3045, 61703, 72617, 102302, 38345, 37077, 84806, 4820, 64221, 1753, 43284, 1924, 63579, 64092, 109230, 107232, 101056, 102113, 58467, 26374, 35817, 103873, 6444, 73789, 50935, 116203, 83066, 44721, 12402, 64119, 70878, 26876, 101016, 67413, 55874, 87927, 78323, 45017, 57977, 4228, 75779, 95059, 114588, 71276, 38480, 114418, 95654, 91857, 89563, 41359, 7409, 89100, 8638, 8488, 48721, 3401, 6895, 84744, 68426, 12818, 27339, 56754, 75491, 57562, 103473, 92993, 80489, 78264, 102552, 78391, 33616, 90142, 73690, 61748, 71620, 114910, 95094, 63464, 35517, 52228, 26393, 114405, 51647, 31026, 34811, 104714, 31655, 49718, 82616, 57705, 72192, 36628, 6228, 94971, 24906, 35292, 10543, 114705, 46870, 47962, 74525, 64399, 87568, 70113, 62691, 83705, 98366, 74835, 20702, 103815, 45619, 109232, 25317, 81269, 41591, 8642, 115143, 17752, 88273, 5523, 58878, 17015, 98869, 52515, 111238, 51477, 18462, 9572, 105535, 40495, 86011, 3572, 54837, 61442, 23435, 113313, 85515, 116471, 37672, 15972, 71596, 72, 26824, 28448, 58596, 25002, 71688, 23516, 53413, 96262, 110664, 60604, 100073, 33387, 109699, 28398, 4129, 80373, 38222, 99439, 113214, 78193, 111504, 86557, 108123, 40300, 76134, 15957, 70326, 79660, 52454, 26967, 87617, 105471, 59613, 48077, 69745, 105235, 45002, 21342, 68919, 21638, 101475, 46744, 51311, 41977, 51723, 99603, 94014, 32262, 72921, 4791, 62271, 88037, 51421, 98319, 44487, 11583, 53548, 98410, 108749, 59369, 75463, 110844, 109062, 45388, 30344, 58761, 18493, 41535, 88239, 103326, 84822, 81446, 19560, 87984, 98282, 104346, 10194, 55293, 60919, 32777, 48672, 15949, 83660, 66060, 92867, 79266, 102811, 65545, 51256, 22723, 37776, 107216, 59070, 58063, 67922, 100742, 69244, 67122, 25881, 30520, 88691, 92232, 17945, 94421, 27107, 8864, 103170, 6639, 16759, 562, 99852, 73537, 32502, 68332, 66901, 67144, 11923, 95970, 79262, 66838, 73130, 49746, 77477, 75125, 39753, 17088, 57910, 65799, 43226, 13992, 104624, 55795, 10044, 29511, 14317, 100316, 32729, 117369, 74822, 50584, 109043, 99051, 4763, 84941, 74155, 9077, 35599, 1824, 18405, 54290, 106644, 112597, 85337, 111859, 11751, 29360, 65369, 55045, 64288, 57764, 76060, 56299, 104928, 101845, 70000, 18831, 102047, 60706, 32394, 116121, 31867, 23942, 64145, 64024, 1332, 91615, 43949, 60757, 11321, 111188, 49327, 101102, 14920, 117453, 102798, 85391, 47862, 30638, 62243, 72875, 19419, 67651, 50270, 56105, 103049, 22484, 1829, 78028, 101661, 9568, 108971, 47482, 13933, 38616, 53573, 93136, 33510, 41273, 11125, 43014, 19935, 99647, 39670, 54918, 51293, 11258, 11448, 114032, 87704, 62757, 117662, 1013, 42417, 73785, 50486, 46953, 2134, 85516, 80963, 36391, 48346, 1596, 16551, 58176, 78614, 112306, 90343, 79019, 69605, 62025, 109594, 70077, 106675, 75935, 115806, 47259, 55313, 96344, 116384, 7452, 34647, 13985, 102561, 15582, 88595, 46324, 69166, 47755, 39143, 26310, 22325, 6086, 65157, 85949, 76733, 90715, 13388, 92460, 5435, 81430, 70957, 60010, 116834, 108395, 75781, 28824, 45374, 65802, 110172, 71479, 20750, 27517, 2465, 31608, 109304, 27125, 69524, 60042, 91186, 98778, 50067, 52553, 79726, 31633, 57342, 7357, 39013, 31173, 34574, 25313, 102762, 110587, 45291, 31227, 84688, 46015, 57640, 18574, 6326, 110660, 65871, 28011, 66954, 64202, 106648, 40730, 15648, 13860, 72565, 74009, 17304, 42983, 34786, 60770, 68280, 17394, 64015, 84526, 38468, 77097, 58091, 101639, 27684, 82375, 108985, 32882, 95362, 91053, 115622, 90688, 6244, 92859, 86282, 69411, 35763, 23934, 57608, 110645, 97964, 50725, 12083, 115157, 35938, 52329, 24196, 68131, 30559, 3434, 28673, 51574, 1754, 94828, 55821, 93643, 32575, 47643, 15940, 84175, 76981, 81374, 86427, 1327, 15002, 49275, 12439, 95337, 19540, 108052, 22397, 90169, 71034, 72711, 7190, 4010, 25613, 93904, 114833, 112946, 78419, 3608, 27996, 78102, 41569, 6189, 115804, 99165, 8244, 23727, 7151, 58471, 105735, 59129, 89182, 85766, 75481, 58877, 28211, 68026, 64386, 87055, 10437, 79969, 34769, 15732, 40183, 24866, 16558, 16562, 103528, 106198, 61371, 11806, 89703, 107960, 69670, 92016, 114325, 91008, 41469, 34450, 65049, 26970, 65688, 41402, 36110, 110443, 92768, 76092, 87527, 1386, 1362, 20369, 86182, 69247, 19807, 72371, 55201, 48693, 25543, 83872, 14031, 103299, 30430, 97274, 42583, 28409, 60532, 1984, 88303, 24960, 116875, 52663, 2297, 19613, 44291, 894, 16417, 70291, 31728, 79147, 72309, 42393, 72051, 10321, 110125, 79778, 103014, 18870, 80697, 46207, 68925, 12464, 79013, 98650, 35648, 76219, 105518, 36006, 74923, 74574, 8658, 34458, 74620, 7790, 14557, 82208, 7475, 55653, 41106, 2473, 30285, 93032, 9662, 78960, 16607, 62345, 53512, 12970, 5182, 4974, 33286, 115462, 100590, 76139, 103563, 33780, 105730, 80541, 6777, 6193, 48115, 27745, 65912, 43532, 49219, 19777, 27883, 26222, 85988, 22925, 49344, 52145, 12456, 104521, 118187, 26473, 21625, 56025, 18274, 24098, 65878, 31830, 37982, 79219, 27151, 112598, 11230, 92300, 52600, 10273, 47789, 27466, 65830, 111430, 107001, 24628, 99643, 44867, 113807, 112585, 69090, 8508, 24910, 13334, 64482, 64859, 50202, 36888, 66392, 37119, 71635, 83239, 79338, 67138, 49506, 117355, 68780, 98997, 86653, 45124, 9354, 89775, 112563, 32955, 63905, 59250, 95004, 27792, 96323, 48514, 58534, 9665, 40419, 70187, 50971, 44669, 15275, 53108, 70895, 52921, 112893, 55004, 49478, 66260, 62696, 48707, 40190, 116393, 9608, 106853, 68586, 82914, 113043, 2115, 43485, 70152, 1105, 46284, 60751, 9409, 50172, 18513, 85409, 107795, 58909, 31732, 1510, 109778, 43326, 16658, 114267, 61814, 60693, 106706, 75974, 7114, 99478, 54955, 44351, 62677, 77186, 4337, 45839, 116587, 19199, 63657, 55243, 96388, 92787, 2030, 2581, 83169, 115387, 74215, 112979, 23665, 74524, 88972, 1322, 89302, 110391, 49068, 64046, 98543, 69620, 96073, 92671, 102604, 1132, 93125, 74675, 97655, 19932, 63693, 56661, 20890, 20456, 13665, 29693, 84310, 91783, 92427, 86917, 59297, 17993, 66714, 111840, 109173, 1547, 36687, 100766, 37444, 82779, 42801, 56736, 33183, 61505, 72455, 93242, 44812, 64210, 81488, 399, 15378, 27206, 41811, 84888, 97412, 37815, 21658, 57548, 263, 62431, 21290, 39499, 44920, 90990, 116144, 42142, 61794, 53609, 70357, 114668, 11479, 104383, 18420, 98137, 22140, 12893, 40926, 45356, 81636, 3357, 18876, 108113, 118036, 4738, 21386, 34532, 83052, 82069, 35536, 1471, 90924, 106943, 66534, 12885, 80204, 23888, 26771, 59735, 6451, 19448, 72561, 87877, 80100, 74145, 1267, 100472, 34487, 100175, 60500, 87594, 69953, 25303, 109178, 1145, 66682, 11976, 2551, 111078, 88640, 100790, 72909, 27608, 115121, 60447, 53823, 37642, 47407, 57899, 20957, 78519, 115599, 30376, 94040, 75324, 18657, 112713, 104180, 7617, 7691, 88275, 81905, 67003, 34514, 79978, 113547, 19929, 74606, 19841, 16003, 23122, 74124, 105961, 104875, 107750, 6753, 3755, 17319, 64235, 56726, 5367, 91885, 98396, 51632, 7226, 59504, 76279, 53414, 87005, 48979, 818, 17346, 31168, 29317, 35098, 103240, 53821, 26513, 90264, 3356, 19652, 8262, 87656, 5012, 6073, 96554, 39168, 98537, 95877, 78422, 42872, 115645, 52148, 50433, 15637, 117029, 88147, 85316, 16476, 101485, 55802, 58867, 4868, 41443, 48511, 116221, 112095, 88326, 103808, 117036, 68101, 63961, 25380, 31129, 105308, 182, 79142, 44396, 57655, 81507, 37674, 101535, 84034, 60207, 69985, 34783, 84879, 5015, 61121, 22605, 27000, 18482, 73768, 42826, 106988, 113646, 14427, 54323, 91934, 18948, 17430, 31424, 45753, 88545, 29611, 117238, 45529, 97109, 98759, 103529, 73519, 21611, 10010, 62308, 59160, 14356, 94358, 112588, 98438, 87237, 43842, 114352, 29927, 10766, 64806, 26843, 3025, 77014, 38077, 112659, 115072, 62111, 111222, 79511, 2967, 37426, 72966, 490, 12088, 59189, 80197, 74172, 44670, 53035, 91585, 97004, 79046, 101428, 45545, 96268, 23766, 88786, 43972, 98340, 65899, 49505, 83174, 39790, 91361, 55241, 41015, 84110, 24863, 73474, 53218, 10896, 32039, 24009, 90633, 101810, 36440, 15822, 108707, 26476, 8511, 79547, 98977, 114569, 65200, 22024, 107918, 20339, 112653, 113472, 72021, 15318, 61447, 7791, 99227, 86699, 84644, 39484, 36227, 7794, 3014, 71292, 103713, 52864, 9277, 82098, 115561, 104317, 88255, 21747, 31271, 116574, 28243, 74474, 69696, 56785, 102414, 46505, 96366, 26047, 32227, 40075, 31410, 96725, 25063, 51095, 88759, 6888, 101670, 102367, 2409, 32829, 83139, 54355, 72329, 46797, 77370, 98630, 7234, 99898, 82571, 25589, 66458, 50387, 77227, 30456, 93765, 43982, 66741, 88210, 110778, 8148, 61023, 115224, 116477, 63828, 36874, 89243, 96592, 113849, 61290, 62850, 45633, 20655, 90185, 18569, 24533, 54132, 68851, 112171, 51920, 101694, 45019, 82124, 112418, 24775, 88766, 39219, 2668, 52337, 97680, 16614, 17052, 110429, 29077, 55252, 572, 8399, 116854, 75417, 60466, 23088, 51263, 93101, 41886, 72249, 59074, 3013, 31855, 57636, 69549, 56629, 23358, 95913, 43506, 40819, 76247, 99261, 116924, 44821, 22881, 99316, 107236, 1706, 80838, 4221, 50363, 84621, 88310, 845, 65642, 117754, 68243, 21823, 103886, 18507, 76093, 48256, 42867, 65994, 66600, 58548, 37409, 17589, 74869, 56245, 44647, 10387, 53474, 116797, 32239, 108794, 111668, 104812, 49370, 113573, 16947, 72783, 773, 81115, 26173, 11703, 75577, 90227, 78909, 111520, 75684, 83966, 29440, 71196, 44706, 78732, 9310, 117817, 62727, 30806, 80816, 55480, 92105, 26494, 972, 48958, 109733, 46154, 94672, 38586, 25801, 39609, 115679, 26313, 39605, 63589, 12548, 28088, 73367, 72609, 16294, 44330, 5320, 1524, 87958, 116828, 1112, 100758, 76443, 59938, 81287, 87189, 51376, 22756, 19937, 53869, 86472, 110581, 99891, 50360, 63705, 61817, 69308, 86144, 10467, 107297, 67779, 84616, 99626, 36278, 101145, 46083, 20660, 61195, 52648, 7092, 62847, 59641, 25184, 92228, 83137, 23225, 56932, 27690, 23080, 73322, 18859, 9421, 19537, 100268, 104578, 82997, 14402, 32244, 10689, 98268, 117900, 13070, 83863, 112215, 28763, 64918, 16897, 110774, 61757, 108805, 16404, 28288, 66161, 106762, 17536, 116182, 49146, 99232, 20725, 113131, 56491, 104, 8924, 64094, 113809, 98071, 79487, 23572, 45762, 53472, 64623, 88755, 17474, 3439, 2739, 104709, 43042, 55411, 115728, 101822, 116134, 31536, 61848, 30237, 71531, 89589, 173, 29185, 117926, 37188, 54673, 64353, 40984, 52679, 46163, 106333, 39066, 43517, 34282, 104545, 27899, 112342, 83722, 57209, 52166, 48593, 44676, 17464, 31372, 20838, 101452, 53446, 46893, 64960, 47353, 19934, 85557, 98736, 9896, 57603, 102381, 117631, 9516, 45014, 57450, 13455, 53352, 102149, 79929, 13712, 98407, 101490, 31609, 87794, 39823, 115449, 30296, 20382, 33811, 113713, 62936, 92446, 101668, 34160, 319, 75348, 30854, 5019, 64879, 108647, 84719, 58864, 117695, 80015, 47334, 93333, 60491, 48747, 100085, 40167, 72873, 4203, 78424, 21729, 78345, 16328, 62488, 82360, 93392, 20238, 90433, 81033, 51091, 6153, 16158, 8893, 40459, 2753, 36567, 59514, 94941, 116340, 103925, 46065, 16211, 12372, 41119, 89413, 68776, 64000, 116125, 111425, 107801, 91166, 64006, 101608, 65374, 75122, 81439, 96124, 8748, 87910, 113551, 17252, 74772, 40910, 15480, 62357, 52216, 38165, 107787, 34127, 110824, 60762, 6538, 46274, 53755, 75557, 34486, 91272, 46900, 54903, 72511, 104752, 53130, 47106, 83781, 30980, 69849, 76520, 8700, 92017, 34099, 13750, 82815, 81289, 94616, 21209, 110277, 31925, 67798, 107777, 73879, 17174, 28320, 106410, 99557, 50333, 1162, 33683, 25926, 69542, 104650, 17739, 67781, 62838, 20582, 113562, 35771, 43031, 65619, 43233, 80728, 105690, 72098, 102348, 52573, 88514, 39414, 10504, 93314, 85946, 20632, 107922, 47736, 111952, 80287, 110898, 94973, 4495, 48280, 6658, 102335, 102907, 78640, 33487, 112693, 101951, 106430, 56285, 15474, 27401, 23035, 95067, 101085, 807, 47903, 20677, 12447, 40916, 80206, 117477, 23304, 1800, 89680, 9666, 60179, 29165, 8720, 103078, 36185, 114126, 67329, 72825, 22468, 4436, 53223, 23938, 1118, 85506, 25193, 76997, 12760, 63885, 34677, 46298, 91708, 71889, 104557, 68924, 106700, 66516, 87817, 87749, 83561, 31930, 85010, 103656, 94878, 48464, 84851, 56111, 86666, 116853, 55055, 116163, 33003, 45617, 90090, 17847, 50026, 51998, 15433, 21523, 21786, 62098, 43471, 31413, 60369, 18437, 5487, 62959, 92394, 96743, 110725, 101214, 71812, 115949, 89723, 15773, 96527, 64564, 70456, 90270, 85460, 116726, 47109, 12500, 67424, 56244, 67819, 3493, 5868, 62805, 96986, 95741, 31018, 61806, 43490, 22799, 93521, 7883, 61093, 107208, 3684, 36256, 100831, 93775, 55305, 97151, 2142, 108367, 40878, 2014, 24496, 87613, 116012, 34684, 62555, 76426, 98310, 96374, 90025, 64128, 53280, 113705, 80044, 63717, 75699, 7880, 9250, 37819, 117761, 18232, 55029, 67497, 69857, 108628, 85809, 113859, 68503, 83015, 21691, 105552, 92705, 49973, 9753, 4368, 22900, 43188, 70324, 83250, 51228, 16685, 114125, 109651, 43938, 99418, 55894, 12977, 98653, 90430, 48939, 38035, 21129, 79691, 38366, 12200, 90395, 22262, 24074, 60325, 106487, 114737, 8249, 75982, 76029, 40798, 25988, 23594, 67815, 3212, 75015, 17591, 7300, 26246, 15841, 66487, 57774, 23467, 23735, 104781, 116838, 99919, 27615, 59313, 49020, 94263, 58900, 30348, 63829, 79472, 27194, 106015, 38321, 70423, 73671, 108118, 54351, 54443, 35991, 43625, 79751, 12455, 96991, 75321, 109273, 48531, 23652, 91688, 104522, 44648, 47343, 101446, 6435, 18345, 82337, 116192, 29041, 47788, 19282, 58920, 102562, 23787, 17285, 87962, 26427, 101764, 8923, 54583, 65541, 64088, 97476, 23005, 53304, 82688, 100455, 97534, 111118, 104718, 78619, 55530, 89292, 78925, 6465, 64705, 84922, 95994, 95438, 102409, 17143, 67461, 110103, 44687, 27303, 116157, 100235, 31727, 103580, 3553, 8162, 70676, 45180, 34251, 102945, 36835, 7336, 90838, 20330, 39951, 91492, 20519, 114026, 90547, 109188, 75488, 17956, 12019, 103521, 112168, 62982, 68568, 109873, 30384, 63758, 104430, 98725, 34001, 21679, 95107, 86644, 113107, 108003, 40364, 3328, 768, 27877, 58102, 21186, 51927, 897, 92545, 28928, 48562, 44284, 110737, 34880, 109239, 83647, 71463, 31997, 111997, 50841, 109300, 39, 59287, 84729, 74292, 13237, 84368, 70535, 98532, 94870, 31630, 83731, 78825, 26256, 3692, 42420, 33383, 110566, 100285, 22727, 1674, 36326, 33550, 57372, 74532, 2348, 53372, 116288, 47300, 103584, 106426, 60978, 108522, 91956, 19171, 96473, 45078, 8640, 6162, 2344, 104874, 95102, 23961, 104310, 24400, 30019, 85754, 111176, 112840, 59043, 38774, 11720, 92486, 43219, 69654, 99812, 87172, 1925, 75823, 116784, 77114, 17422, 56262, 106027, 17816, 48467, 76555, 72889, 94649, 34735, 75674, 68716, 84993, 66146, 117241, 71462, 5002, 86378, 35606, 114566, 69587, 12582, 82561, 11351, 86368, 44589, 46662, 19922, 98598, 32353, 91508, 13975, 22051, 75005, 73766, 86703, 11170, 56174, 41043, 70753, 20755, 89600, 3669, 58688, 47690, 107619, 113794, 85639, 17424, 43980, 68118, 2980, 37370, 110816, 48583, 7050, 38972, 39988, 87284, 81575, 1041, 102687, 32720, 32810, 77057, 80877, 56927, 3369, 25108, 19337, 42272, 104917, 4118, 41729, 95583, 25399, 49671, 34089, 25072, 29874, 56631, 107013, 7285, 96370, 57109, 25778, 69459, 21136, 776, 37023, 104211, 90146, 96079, 39301, 5699, 58254, 37714, 60123, 35515, 116276, 3075, 60952, 107171, 25344, 11620, 113584, 7627, 67973, 53515, 43682, 91887, 50814, 104045, 72769, 15300, 52205, 45013, 56478, 44764, 67742, 15977, 59056, 64401, 65417, 22575, 85242, 61441, 3108, 18236, 9188, 90494, 55227, 74352, 3238, 98117, 7405, 52753, 60279, 75718, 6034, 103340, 88828, 78211, 2633, 96321, 106496, 91124, 38735, 97216, 39044, 79363, 28369, 95792, 108578, 67936, 82356, 60871, 6065, 96415, 17715, 107103, 78740, 3610, 106, 48794, 52399, 17939, 19244, 64882, 48266, 84442, 57153, 7076, 29761, 15310, 83079, 65299, 26182, 98120, 22563, 45868, 47974, 94944, 66209, 78252, 75972, 38114, 21963, 43285, 45445, 82945, 91660, 13487, 51135, 19249, 32319, 96178, 74138, 93834, 54296, 101522, 101840, 26309, 18228, 20788, 109740, 23484, 99537, 83351, 14705, 83492, 89755, 34676, 43186, 48100, 6312, 3987, 33534, 30345, 65324, 92739, 57903, 68944, 78692, 85671, 56929, 96110, 54371, 15632, 75346, 1087, 101869, 24934, 82502, 9794, 104425, 29057, 12614, 72582, 15928, 99546, 36267, 44065, 27007, 43259, 57580, 109498, 11710, 45442, 89927, 49622, 27028, 79, 244, 74206, 38281, 116145, 65082, 22767, 62070, 24626, 100457, 16876, 60716, 114173, 53358, 93819, 114765, 33147, 22227, 11953, 111955, 89844, 110554, 29216, 64561, 73177, 22121, 14728, 44555, 19730, 22180, 94464, 67433, 82180, 12514, 32421, 27727, 14479, 21040, 112070, 58103, 110534, 4179, 33842, 7213, 38204, 117447, 8053, 45711, 80636, 54415, 1640, 16392, 78122, 5036, 5489, 50794, 27863, 37680, 115078, 97886, 112401, 33577, 59232, 30268, 114754, 38603, 8873, 57707, 107279, 36829, 62688, 4985, 91160, 15127, 61098, 13898, 53617, 36723, 115221, 52668, 74483, 46501, 58796, 80383, 96998, 20308, 43562, 109646, 23955, 79023, 56166, 100245, 68658, 43037, 91358, 2735, 43569, 43197, 103398, 104344, 20843, 112339, 59628, 69283, 24995, 40755, 98626, 87518, 87331, 98504, 13343, 31899, 70820, 109372, 32694, 43922, 18626, 78154, 81459, 79003, 31938, 12498, 50228, 12178, 28193, 20790, 90641, 110729, 10144, 32838, 111236, 88645, 52250, 85486, 72359, 29965, 43207, 107942, 37306, 52535, 10835, 27918, 41779, 63199, 16017, 54546, 104484, 48527, 35300, 12705, 84321, 40683, 57773, 30180, 26491, 45986, 99561, 102266, 114941, 94654, 75354, 11397, 54619, 79424, 88409, 33076, 31135, 87649, 100212, 36179, 76783, 3772, 63064, 33816, 20282, 74604, 89942, 106545, 100980, 35964, 53089, 108266, 65371, 105659, 8454, 74875, 66520, 3280, 1280, 92130, 26768, 109069, 24201, 70952, 117059, 29312, 38811, 48427, 30061, 118194, 38957, 40333, 44318, 317, 108192, 17375, 32301, 38721, 85722, 118189, 23828, 113070, 88481, 76251, 127, 35471, 83795, 25736, 96702, 109132, 45308, 93086, 22661, 1693, 43648, 51061, 21282, 65317, 16461, 85178, 87855, 118078, 28723, 45699, 83038, 87131, 58945, 38399, 112122, 35992, 79400, 7348, 72020, 38289, 63555, 72833, 35277, 56332, 116677, 29305, 107177, 30793, 49775, 48341, 225, 2325, 114475, 26006, 22351, 64910, 108941, 102050, 68816, 95598, 104867, 99303, 94006, 33086, 14845, 38012, 25960, 9419, 25759, 47336, 8792, 6042, 47124, 117372, 37483, 24421, 25828, 112370, 96251, 102371, 15261, 94298, 4459, 36061, 49889, 115231, 81026, 77563, 63432, 51285, 63225, 87526, 60254, 97158, 42132, 81391, 72555, 112296, 7952, 4842, 12039, 104404, 31277, 57286, 44548, 68775, 101093, 48907, 11617, 44022, 10390, 114241, 12062, 80576, 1273, 99011, 110321, 81897, 11717, 37484, 5104, 13928, 40112, 91594, 115432, 35091, 94161, 59372, 2841, 71963, 78474, 6067, 117031, 19157, 36781, 117728, 102412, 46428, 117596, 43403, 73692, 96530, 21173, 95552, 32035, 96583, 73034, 40639, 72776, 20571, 6877, 21395, 53730, 1002, 83900, 588, 111458, 107285, 107639, 68643, 77361, 27738, 22408, 103123, 102066, 29595, 50537, 91208, 62169, 48130, 86194, 8835, 96482, 104973, 34318, 37590, 12550, 3633, 15812, 580, 83811, 57246, 106631, 107691, 72619, 111308, 85909, 9952, 14939, 84230, 52124, 47982, 49892, 31357, 12811, 99120, 59383, 63604, 23829, 57688, 101640, 73963, 100346, 37884, 68552, 100008, 30994, 93905, 40739, 60379, 83296, 20379, 45061, 155, 67887, 47039, 33311, 116429, 93801, 13581, 90451, 75428, 39516, 46145, 118095, 7502, 93846, 70013, 65911, 53892, 52305, 77656, 81055, 111487, 6141, 102165, 77009, 103195, 63925, 92013, 111208, 85810, 50634, 61760, 60342, 103055, 67035, 25742, 14583, 52628, 84094, 82687, 55091, 11685, 58575, 70865, 85843, 61219, 78934, 36984, 9386, 34378, 1591, 104365, 23663, 105113, 43140, 29046, 108117, 109200, 42533, 77978, 31644, 87505, 6376, 7702, 61957, 54413, 18909, 58107, 99833, 98636, 39020, 66738, 111615, 35970, 28544, 4111, 89984, 429, 11926, 81348, 55565, 58461, 74639, 99543, 2734, 58172, 4411, 17676, 65620, 36795, 97638, 105164, 44876, 67550, 39671, 107037, 34110, 62280, 74224, 55410, 49917, 40385, 73176, 31592, 42086, 102597, 25154, 78409, 112961, 91401, 113866, 17475, 53610, 104161, 95154, 43754, 37716, 27843, 1781, 30490, 25406, 72258, 56635, 31802, 116099, 19720, 8939, 106275, 50189, 75231, 71449, 34592, 2680, 73614, 16518, 24054, 30665, 44192, 23551, 88902, 108597, 50914, 44422, 103374, 71727, 114702, 117831, 103145, 76378, 1566, 76077, 59128, 102944, 94689, 107594, 38944, 111755, 68165, 22495, 29341, 43113, 52059, 10728, 82590, 84087, 56080, 88000, 17080, 110599, 106628, 84162, 65189, 114537, 52364, 116239, 52596, 66554, 82112, 16827, 100410, 88490, 89044, 31942, 78362, 71710, 13125, 6589, 61159, 20149, 117992, 18548, 13209, 62076, 73812, 61888, 74493, 37264, 28912, 101734, 50262, 8232, 37095, 64569, 63678, 5331, 17012, 109830, 86283, 78133, 84699, 85819, 19085, 74149, 21349, 18666, 86576, 100242, 83491, 38648, 118075, 117646, 59726, 322, 57518, 51390, 103953, 46801, 80545, 1241, 100765, 23328, 55144, 1642, 116155, 49413, 111510, 75087, 6342, 88072, 56811, 28227, 111778, 56941, 46073, 38054, 16711, 89208, 1998, 36047, 54912, 23597, 114466, 105154, 59597, 88121, 109519, 45709, 50703, 78993, 107017, 81890, 18549, 64753, 73032, 18555, 79220, 109688, 40948, 27791, 19028, 91255, 116404, 4049, 22439, 19785, 13774, 101236, 11515, 60489, 11832, 53743, 45029, 6297, 112966, 34737, 99794, 73966, 31331, 85689, 96976, 58821, 9113, 54383, 948, 97025, 6291, 42726, 83490, 86778, 48932, 94311, 4461, 97224, 23054, 90650, 38487, 60801, 75121, 46107, 95682, 83594, 23451, 62475, 55503, 109059, 40383, 33724, 39456, 44848, 43650, 89744, 116443, 52732, 25456, 57534, 59748, 92337, 112973, 81472, 58305, 15980, 22142, 116263, 33125, 52945, 23011, 89923, 64686, 4983, 5626, 101902, 58276, 78495, 100787, 80355, 61605, 6754, 74884, 20542, 1411, 4994, 4077, 55930, 12069, 45247, 72589, 89154, 34550, 8386, 14982, 71453, 13780, 33096, 84379, 17920, 82450, 92866, 73694, 16266, 81545, 78045, 77950, 96859, 78180, 77221, 18496, 7126, 90093, 79741, 59589, 70109, 5127, 100802, 13458, 67618, 20596, 6287, 5374, 6457, 56945, 1454, 77322, 86084, 69156, 69114, 37689, 31350, 71996, 332, 78510, 3415, 25523, 7850, 29604, 34538, 68909, 38983, 70579, 39479, 85146, 86794, 113742, 2139, 105897, 63062, 18984, 96427, 50871, 35701, 10518, 64993, 2921, 5748, 93026, 18045, 9449, 5401, 95473, 14283, 95277, 60365, 32031, 34460, 72510, 101321, 62524, 98393, 101587, 52617, 16354, 39746, 32989, 117876, 40830, 101515, 211, 46458, 86947, 6161, 99707, 115262, 33054, 5911, 48026, 47927, 15490, 48604, 33198, 68011, 42892, 58767, 56745, 89217, 104335, 98657, 68727, 82266, 40540, 117377, 50540, 107148, 21363, 106046, 32072, 73375, 943, 113748, 98088, 112897, 34728, 97126, 82303, 75820, 43673, 53936, 68590, 18199, 13064, 53032, 17919, 32342, 85930, 68044, 101406, 2099, 32997, 109777, 58070, 799, 45948, 17667, 35999, 79930, 20832, 26283, 27842, 69355, 42572, 107794, 1155, 88596, 10414, 57338, 29025, 31675, 58218, 60599, 49408, 74112, 5226, 10850, 58196, 83014, 78453, 105548, 109891, 4379, 82236, 61911, 81079, 100068, 7445, 24066, 497, 45551, 27509, 83007, 114071, 69433, 14116, 41617, 101010, 75203, 57002, 114864, 50656, 107123, 80943, 72324, 106565, 89441, 92058, 98201, 66382, 84134, 77004, 779, 18891, 7539, 49796, 33337, 20067, 102769, 72922, 29415, 46669, 64035, 80233, 113821, 58886, 108917, 50083, 79626, 34897, 85184, 108453, 87118, 8245, 6113, 114106, 113462, 39129, 15285, 112994, 74039, 110695, 39047, 86345, 18114, 93462, 77410, 23025, 11847, 47975, 49023, 95390, 2750, 81035, 73854, 8964, 100248, 19260, 74985, 69272, 75539, 5947, 97454, 61870, 33398, 102472, 54325, 42750, 16577, 106962, 93552, 27092, 109097, 67740, 71929, 59204, 5619, 24309, 112876, 53088, 4068, 50953, 49708, 88968, 92997, 57686, 90598, 38157, 30011, 65023, 63453, 103361, 101678, 2128, 37816, 70518, 53381, 4751, 50390, 66669, 41901, 30288, 112520, 25638, 49388, 46213, 48965, 24578, 16643, 75144, 99829, 41696, 34815, 73593, 69137, 35941, 72214, 1124, 109696, 94535, 9917, 4038, 34082, 97643, 5719, 55765, 47038, 106974, 60747, 61653, 74470, 29336, 27510, 54543, 90329, 82943, 114472, 115552, 101904, 6999, 68855, 16431, 33781, 29352, 19392, 51148, 46297, 77044, 64556, 80587, 80674, 76227, 42756, 60310, 56392, 11667, 25223, 45321, 56961, 10388, 112376, 28845, 32846, 30640, 78459, 53849, 82770, 57554, 89778, 54141, 113790, 71936, 30467, 96883, 24083, 71371, 29024, 109100, 7724, 65800, 63763, 84640, 92547, 15806, 17159, 59763, 15772, 115916, 90801, 53139, 76701, 88539, 101141, 7442, 110570, 110117, 99956, 86313, 82573, 33195, 49236, 112030, 21570, 102435, 56896, 4474, 99470, 24341, 111986, 76736, 63882, 11793, 2488, 65742, 45158, 58083, 112700, 15117, 49199, 49137, 100974, 54699, 114635, 110826, 22632, 44199, 40097, 41024, 80907, 24301, 78110, 85646, 103428, 103754, 97837, 14164, 91212, 4744, 42430, 4769, 23531, 43348, 91643, 52387, 64748, 101024, 37561, 34181, 61568, 13351, 82419, 11050, 8589, 63133, 64201, 8503, 35841, 20909, 99618, 18484, 105110, 44983, 30945, 16485, 84811, 45203, 42767, 100858, 4360, 14134, 16580, 25878, 100093, 12862, 95981, 2255, 60894, 59887, 69935, 40929, 52096, 90913, 117358, 11556, 107331, 12483, 91157, 21882, 111382, 97240, 30568, 4123, 60510, 73900, 35943, 3557, 106282, 23654, 56805, 35877, 27375, 53727, 110067, 35363, 21774, 37609, 24621, 42321, 108761, 29660, 51678, 110889, 61074, 107052, 32917, 86157, 66207, 7107, 20758, 83191, 117013, 24543, 2000, 100848, 57649, 106669, 80882, 9403, 111258, 91561, 85351, 24163, 13217, 96269, 82527, 45326, 106708, 88775, 50179, 100691, 21409, 84984, 34539, 8855, 47009, 80030, 71329, 32717, 3459, 6829, 4670, 113848, 31030, 77158, 40038, 13472, 51366, 73488, 108955, 87084, 78846, 28724, 118250, 63089, 91574, 103520, 41604, 97163, 86987, 117315, 101911, 49931, 105701, 29998, 109837, 81053, 94215, 26396, 32619, 12991, 115569, 33855, 111593, 116716, 109813, 101249, 34245, 102370, 107759, 68057, 108683, 33451, 42179, 82572, 3971, 57964, 11240, 56496, 105292, 67984, 77881, 29904, 81037, 77801, 107543, 31102, 60867, 38632, 107974, 17453, 76302, 40007, 110956, 15998, 33396, 44477, 42573, 56691, 14629, 91375, 48298, 97457, 21978, 33924, 31083, 40387, 50737, 113708, 115555, 22052, 61360, 87115, 4945, 19262, 5624, 1617, 107781, 111121, 115398, 88295, 43438, 11309, 61765, 112836, 66877, 73264, 63554, 24563, 58385, 93692, 65656, 41036, 31323, 48656, 95, 54237, 106381, 72105, 46809, 80561, 48144, 82806, 114677, 57931, 88404, 111314, 74420, 72545, 53631, 116462, 99416, 80796, 68237, 67179, 91011, 8015, 55924, 63980, 18945, 108633, 76979, 24638, 59625, 26223, 97437, 90056, 71397, 64378, 675, 25595, 99483, 80813, 86241, 21901, 97488, 33589, 61146, 44124, 55329, 40821, 86367, 32653, 101545, 70612, 33385, 101998, 49265, 61085, 14030, 105188, 19457, 16123, 42443, 12459, 25318, 113570, 101872, 101454, 27050, 109128, 30030, 55438, 81183, 77346, 43341, 88181, 55267, 103881, 101192, 76009, 93174, 14671, 20208, 109171, 110325, 43087, 45683, 43001, 89210, 67703, 36107, 100668, 46580, 75859, 95842, 81948, 18358, 112723, 30702, 17146, 109392, 2873, 101110, 18317, 41499, 82084, 47425, 116490, 82969, 4137, 77237, 68798, 99379, 100177, 100763, 97081, 55830, 77495, 13096, 49642, 15074, 60069, 76142, 98429, 9719, 68809, 28319, 100599, 85991, 44501, 44608, 99554, 12501, 49916, 95586, 82672, 86530, 27077, 104849, 98885, 1275, 113724, 75450, 78293, 109732, 14345, 1368, 33944, 2245, 77861, 74618, 55656, 70021, 33427, 2512, 99524, 106750, 10297, 99197, 82044, 114502, 10731, 74882, 52029, 65662, 62837, 14792, 34362, 115426, 80033, 13400, 95097, 70170, 110064, 23553, 112157, 69986, 26796, 44399, 100306, 2541, 90562, 114778, 35484, 9472, 40931, 82960, 41067, 22939, 12524, 112739, 92287, 56327, 90445, 41085, 66346, 37161, 52843, 100232, 43510, 32390, 94385, 71210, 70590, 24617, 25343, 12090, 8353, 33566, 3065, 958, 103959, 117552, 3596, 7612, 91539, 75137, 8141, 95723, 91608, 70040, 74331, 96080, 111901, 24332, 24663, 6654, 41920, 83314, 52418, 84438, 57716, 30982, 77643, 30718, 63242, 17842, 1983, 50441, 65894, 22505, 86426, 104550, 24783, 93431, 17600, 6026, 35591, 49445, 1973, 107019, 11029, 59761, 77355, 83524, 36119, 69989, 2023, 23645, 14068, 31508, 92068, 97626, 11840, 9935, 63904, 5341, 11766, 11563, 13348, 11167, 45861, 62736, 111213, 27176, 101879, 68515, 47803, 26290, 91249, 99726, 1853, 84010, 20227, 53018, 88785, 10973, 34375, 112459, 15804, 29787, 78404, 3101, 83807, 94726, 56947, 5265, 75549, 49214, 14707, 28104, 12980, 87451, 56196, 54872, 66454, 46998, 114781, 85257, 4671, 11076, 86770, 60498, 61606, 61117, 14219, 85390, 96794, 99297, 102733, 109882, 22084, 80860, 35562, 90505, 72533, 100883, 18864, 24057, 105498, 108344, 18052, 99496, 106172, 32996, 73869, 27451, 73278, 3992, 42156, 50519, 74997, 47333, 78695, 11822, 54359, 105530, 57752, 116769, 82176, 24590, 93983, 82420, 72977, 29875, 43331, 57194, 5991, 59238, 104227, 51268, 71251, 90833, 67999, 42520, 19173, 56395, 69174, 3178, 39108, 89212, 70027, 91562, 19525, 19431, 17545, 23288, 82988, 61673, 58470, 28781, 105089, 63574, 60947, 16795, 117416, 115122, 65558, 32963, 78646, 97687, 55502, 77053, 87580, 13569, 83806, 68933, 11836, 19842, 47578, 15670, 77185, 113527, 60391, 70411, 72357, 81999, 113207, 112347, 33266, 45105, 53780, 104996, 38197, 92372, 43461, 88262, 2085, 31280, 78604, 98695, 47750, 63744, 108472, 69575, 729, 77359, 80145, 22383, 6756, 5311, 50140, 24186, 78611, 68787, 12919, 64187, 85608, 16125, 3474, 1116, 42433, 3390, 75401, 93269, 60785, 29952, 60086, 99164, 22983, 60596, 60289, 87849, 54003, 2442, 96545, 48217, 15159, 113974, 117537, 78530, 107146, 52481, 34910, 40005, 33644, 4400, 93004, 29896, 88352, 118182, 60092, 1464, 81561, 32232, 73041, 106583, 90591, 52471, 80014, 49172, 4680, 3395, 73915, 101405, 54729, 27246, 56497, 36785, 29864, 95909, 41749, 58392, 106848, 86512, 89769, 40667, 61972, 72189, 37199, 81526, 80977, 62368, 71455, 86862, 82210, 4871, 115923, 71152, 37373, 35123, 63614, 118200, 95092, 92994, 51746, 102449, 68302, 61090, 64331, 102918, 39797, 68908, 70553, 41979, 18061, 43768, 9326, 19849, 66053, 73713, 49216, 79530, 41544, 74702, 53501, 65758, 23877, 104406, 53147, 33974, 117158, 85005, 72874, 52014, 89643, 15107, 113289, 115607, 35227, 82166, 84307, 34533, 114168, 81834, 29944, 103437, 15236, 98765, 113450, 42909, 94139, 93394, 7432, 86516, 54179, 50667, 9355, 102894, 69415, 64345, 45609, 6472, 109907, 60214, 46093, 34300, 109929, 31634, 31775, 3668, 91762, 32132, 71085, 10522, 87812, 86860, 47506, 57214, 105197, 103719, 71497, 58302, 14397, 92288, 96245, 37367, 52627, 107660, 76130, 94958, 38333, 115178, 4105, 97482, 79116, 44888, 52766, 113802, 70836, 3791, 8597, 69131, 83603, 2895, 13613, 60907, 64330, 117106, 5456, 18069, 32323, 17557, 73693, 48574, 27987, 31152, 79674, 76453, 36408, 45745, 52666, 36806, 111432, 27825, 81511, 16870, 107560, 75252, 76914, 75075, 12397, 106825, 116575, 69483, 65129, 99226, 69306, 37040, 101519, 41732, 59792, 63473, 101964, 5128, 7783, 94693, 71343, 104776, 107454, 7275, 59379, 74790, 76090, 577, 66206, 12301, 105252, 104777, 10136, 24509, 99451, 98800, 19158, 91080, 30, 1795, 15359, 38390, 53600, 34883, 14022, 89291, 19283, 29750, 15444, 7210, 5266, 116160, 64291, 40763, 8367, 71452, 25439, 73773, 102292, 112625, 83208, 75719, 72746, 59466, 117542, 30397, 113599, 19510, 106126, 115927, 112116, 68276, 82525, 54871, 44623, 2649, 105411, 47548, 118214, 10438, 32058, 80409, 109217, 96613, 72838, 9738, 53958, 95443, 18040, 79598, 17986, 7560, 15256, 53607, 114824, 75296, 96289, 18958, 56423, 28212, 9452, 107249, 7269, 51151, 94522, 53602, 102642, 82050, 3665, 15986, 59391, 66928, 102437, 23003, 82843, 72220, 85985, 50020, 68183, 69614, 11694, 64493, 81982, 84038, 16024, 11113, 80955, 97606, 32821, 47243, 17623, 114232, 104788, 66692, 46009, 3035, 20938, 114238, 53448, 34299, 71315, 91325, 7976, 4829, 63372, 25894, 86408, 1794, 90250, 47949, 114757, 20970, 11017, 117026, 15702, 84896, 39253, 25923, 73558, 114395, 81887, 18062, 42445, 90191, 13169, 49289, 80213, 25667, 108260, 65144, 57889, 25823, 106568, 48885, 41297, 27035, 81019, 48712, 50237, 23477, 11648, 101039, 28403, 14292, 58919, 83678, 48192, 96931, 31150, 49223, 97441, 13457, 14723, 78063, 63827, 69680, 31300, 74418, 18685, 96599, 70702, 74749, 6416, 30032, 22634, 24023, 52320, 59892, 24581, 17694, 103129, 83690, 34925, 9241, 84180, 94235, 98927, 57387, 112517, 71230, 57033, 88876, 110760, 31422, 2022, 45635, 86226, 101625, 88868, 16330, 5716, 112772, 67809, 23718, 89660, 34628, 22528, 80396, 116809, 109727, 58032, 54656, 71247, 27315, 7337, 71898, 110043, 106899, 86438, 51577, 106551, 42026, 66353, 60122, 19094, 80276, 23047, 24771, 88367, 31682, 104432, 56165, 117217, 92006, 27329, 94376, 38063, 103074, 49872, 47996, 6782, 116164, 38324, 64147, 9646, 8461, 52256, 64093, 13405, 35298, 98284, 66585, 50122, 58297, 86037, 24120, 109623, 63866, 89514, 30146, 56739, 92471, 79639, 11122, 112199, 116520, 10685, 29292, 90061, 83241, 70465, 50801, 27816, 36080, 36070, 85902, 55631, 45296, 1367, 26618, 107479, 10455, 39328, 19679, 71887, 117909, 58792, 54008, 34941, 620, 90139, 116747, 43818, 71759, 92049, 31557, 94604, 67289, 100800, 19585, 15424, 42587, 80708, 44003, 21196, 79627, 99579, 50412, 58614, 29139, 71884, 95439, 67823, 6565, 76170, 79830, 99127, 52220, 113698, 103296, 51100, 84604, 41216, 88041, 76158, 43255, 88229, 47806, 37729, 19903, 67850, 95953, 77301, 74622, 37439, 9257, 81957, 37676, 97999, 71534, 108450, 77037, 19912, 54410, 76773, 44827, 52396, 107147, 7148, 10317, 110918, 94444, 18266, 461, 9308, 50449, 7182, 67546, 53493, 80164, 52424, 26598, 109083, 98831, 24603, 83642, 6943, 102109, 82125, 113483, 89170, 3268, 6112, 40099, 2449, 61132, 13155, 31518, 113699, 7230, 13423, 35056, 65216, 86771, 65487, 101710, 44259, 1040, 107069, 53991, 20201, 103778, 105116, 4691, 113292, 114108, 101531, 69757, 57471, 84492, 79296, 8647, 46406, 2666, 89105, 111183, 93672, 37202, 108173, 117894, 28943, 88287, 25876, 26619, 87427, 68539, 43746, 2911, 77126, 19068, 32406, 7569, 31622, 76264, 89855, 96913, 53813, 73222, 46033, 38034, 53721, 65907, 116880, 33379, 22947, 32215, 66540, 30648, 9678, 115973, 46630, 78398, 60958, 45431, 58797, 107463, 116480, 116936, 69325, 20450, 50756, 56425, 11517, 67563, 24693, 18995, 110812, 46516, 116044, 86569, 39604, 45005, 14821, 46736, 102871, 76244, 117271, 83684, 12887, 30946, 41371, 47708, 22926, 14020, 52123, 34197, 15118, 102861, 73125, 11322, 17970, 82385, 54283, 26909, 32580, 98777, 73921, 53025, 75380, 93076, 34159, 55875, 106907, 67472, 31886, 90473, 7245, 102182, 38336, 17495, 117151, 22651, 34412, 26464, 75136, 113986, 4139, 98730, 49879, 13591, 23580, 69316, 118113, 50093, 43503, 86621, 48723, 6583, 39259, 36988, 111923, 110602, 61746, 78621, 62519, 55485, 33876, 110728, 11466, 38601, 87287, 51781, 77664, 32494, 48830, 27374, 66762, 17106, 23177, 1799, 99861, 46815, 41065, 72028, 89629, 108288, 116319, 82957, 37662, 95948, 56156, 111368, 27322, 1174, 43529, 39015, 10653, 50977, 53383, 63673, 92627, 38713, 107233, 65409, 109957, 48616, 29368, 76920, 96324, 5615, 26105, 76745, 34850, 34667, 43354, 93078, 40907, 87401, 73953, 100002, 87551, 45377, 86745, 88129, 40110, 111035, 100398, 63079, 60269, 60394, 12926, 12340, 83763, 59691, 25000, 34906, 58953, 95505, 98835, 68316, 46255, 7315, 99781, 112944, 39581, 115611, 19821, 6569, 44732, 77236, 113645, 106269, 117041, 98277, 112830, 31807, 20154, 86931, 76058, 75262, 96260, 79105, 69106, 62456, 151, 71076, 22729, 2583, 117091, 86553, 64486, 85450, 55992, 86456, 7620, 115683, 51378, 22682, 24021, 38800, 53437, 91527, 43920, 6625, 90895, 85077, 85097, 3843, 63832, 55980, 5285, 51458, 23792, 16205, 43394, 4009, 54399, 108842, 20161, 80691, 65764, 9846, 6612, 34216, 50499, 17588, 19630, 8302, 23603, 98548, 99277, 16758, 8293, 35062, 7836, 58728, 34751, 46804, 20303, 90945, 57394, 53953, 52377, 19241, 100701, 69700, 2730, 368, 19231, 92353, 41631, 44624, 44773, 16649, 34279, 96513, 91523, 26705, 63354, 87961, 55813, 85524, 85231, 85796, 97867, 27617, 65664, 12126, 93443, 69198, 71922, 6979, 64872, 33212, 84490, 45670, 83572, 109454, 17183, 46426, 36769, 21331, 86030, 4439, 60606, 68216, 47554, 97906, 94192, 62533, 73287, 84642, 76004, 26726, 60688, 84639, 47815, 12845, 105453, 83268, 101447, 81738, 70638, 7796, 106469, 32864, 42786, 37976, 101621, 79165, 12462, 69963, 79076, 64534, 30954, 31319, 73883, 81753, 106460, 25269, 51291, 63676, 74341, 57072, 59138, 29721, 98331, 70977, 96190, 109604, 98590, 64673, 54717, 31216, 63203, 56913, 56123, 954, 108488, 65463, 270, 8623, 59588, 58388, 21987, 116949, 105837, 90154, 89561, 88652, 112184, 10918, 19251, 23016, 14375, 95731, 129, 6222, 32045, 105415, 56226, 7061, 49717, 106214, 24382, 15878, 16960, 103646, 89915, 62364, 54539, 81913, 72331, 46412, 101770, 14814, 57634, 79946, 91456, 72512, 30615, 96094, 46888, 67587, 81548, 117504, 67436, 95349, 59047, 93339, 116175, 28451, 74965, 84549, 27607, 49807, 103681, 67462, 77573, 38471, 66425, 15757, 3651, 56143, 53159, 7638, 53923, 5421, 30452, 97212, 97911, 65708, 1481, 10304, 61373, 93863, 28220, 20885, 52049, 90393, 96041, 117115, 60824, 17189, 90585, 70980, 7649, 4930, 14862, 61729, 90624, 79851, 61300, 1737, 97285, 67620, 85612, 476, 2933, 1300, 110170, 104893, 83430, 64895, 42455, 26439, 27150, 115605, 8226, 5084, 97380, 84511, 83315, 91028, 3242, 84147, 35223, 36589, 71821, 42137, 39212, 19809, 26813, 78342, 48557, 33595, 74708, 66850, 58118, 1959, 75959, 64762, 15798, 4211, 99103, 22670, 84838, 84992, 23954, 72424, 54752, 217, 23262, 62939, 1922, 40133, 13024, 85943, 10435, 47071, 24079, 275, 62291, 56694, 100704, 69287, 28439, 81812, 104420, 15144, 40477, 64836, 26647, 26142, 52476, 69661, 105203, 25849, 44886, 2132, 84958, 103222, 107826, 117396, 89795, 114501, 15339, 31156, 78322, 39654, 110839, 106737, 110399, 65134, 21131, 61595, 5657, 52650, 7121, 81939, 21434, 11645, 71087, 38594, 65288, 16421, 52353, 40611, 75835, 20347, 22951, 89314, 40998, 108537, 46135, 100299, 44869, 104918, 41530, 7096, 43530, 86386, 46379, 83247, 56556, 30694, 43032, 100902, 56898, 112535, 104997, 96166, 967, 96217, 97576, 79431, 63792, 70685, 73978, 54993, 26729, 34887, 44862, 112410, 90048, 87183, 58288, 84980, 45047, 75828, 38878, 65115, 28797, 49561, 10383, 117739, 7812, 91512, 114849, 24502, 91242, 95886, 54344, 96054, 51242, 114541, 46236, 59918, 61978, 62794, 31376, 72541, 96221, 64419, 92374, 30075, 100976, 42651, 61103, 19066, 26, 41324, 91789, 20501, 58227, 20389, 96889, 52625, 35708, 51187, 64273, 19416, 106597, 68625, 9417, 97949, 59053, 68030, 3005, 2817, 110850, 94966, 63646, 110306, 112382, 111928, 10841, 41477, 79328, 88818, 4762, 62176, 61835, 99484, 103508, 48941, 66217, 110010, 53736, 22976, 77926, 12947, 28794, 47994, 104629, 34051, 102860, 101150, 78869, 113378, 67430, 73165, 118059, 54213, 35832, 50494, 98870, 102781, 18919, 66311, 47429, 36443, 105402, 29290, 68333, 65177, 74905, 16342, 54801, 24124, 85900, 39851, 60034, 112991, 45616, 2782, 20848, 108618, 94344, 109814, 9231, 10960, 85213, 20545, 115161, 56177, 100736, 11742, 49579, 101848, 5264, 53973, 85454, 107183, 77633, 44305, 78432, 3135, 112930, 60319, 102661, 111492, 102843, 55584, 17275, 8061, 112633, 49456, 72474, 109412, 107742, 69712, 114682, 65853, 59516, 91998, 50554, 64646, 19581, 18623, 56270, 44557, 104740, 89780, 10698, 11513, 91588, 78014, 4911, 20684, 10538, 22189, 50996, 102278, 7843, 42674, 118005, 49519, 67611, 118127, 41344, 101048, 111549, 78616, 19610, 73366, 113455, 23163, 47389, 67820, 73916, 90428, 77581, 18090, 91019, 96814, 81789, 74630, 102163, 66783, 115501, 109314, 5005, 38977, 76917, 64133, 88501, 84474, 12898, 22922, 7779, 9969, 36239, 58356, 31686, 117546, 90106, 93066, 34564, 48409, 110751, 79589, 83633, 28584, 60552, 1555, 15047, 96798, 105313, 63232, 13814, 960, 65574, 20328, 107316, 94743, 38015, 116331, 36501, 53262, 94704, 22233, 48615, 3317, 595, 48401, 89114, 5050, 66992, 102958, 40312, 80828, 79618, 45491, 84762, 314, 97761, 96826, 33689, 9008, 38997, 43884, 110995, 17331, 41715, 19078, 50188, 49086, 17201, 48559, 110727, 3687, 47302, 98856, 17184, 10047, 14009, 87766, 8032, 72472, 61076, 14772, 45522, 30500, 40597, 23740, 47270, 21301, 74379, 321, 19619, 91999, 81877, 116394, 15168, 15761, 60509, 4665, 36942, 115300, 60109, 85525, 12287, 50096, 41392, 83758, 106782, 1765, 95542, 72243, 24654, 22057, 51986, 65389, 3806, 40240, 73983, 42058, 111374, 32259, 23566, 44691, 30486, 19105, 90876, 76596, 29541, 21311, 19374, 45893, 25087, 105323, 29199, 42972, 40704, 18453, 24717, 104857, 54643, 88294, 94280, 77203, 80693, 52272, 34691, 37481, 45976, 78438, 59099, 4526, 10016, 21414, 68686, 78738, 45689, 16909, 78552, 71131, 16005, 19648, 5057, 2046, 1960, 33316, 73890, 103567, 33893, 112380, 109851, 34642, 64170, 21269, 78037, 81590, 49116, 90136, 40080, 55599, 111960, 865, 84770, 115350, 61931, 107226, 42799, 41044, 72356, 116295, 53208, 114636, 115152, 50003, 76607, 107075, 100910, 60001, 117973, 7504, 116519, 21577, 72477, 59473, 101618, 19983, 104266, 104454, 3466, 117220, 58538, 37038, 42979, 22557, 47222, 15958, 88881, 12073, 83952, 26912, 20499, 52383, 100771, 52652, 98443, 42159, 7692, 34183, 37580, 1025, 34101, 101362, 8874, 9626, 18406, 18252, 65364, 38004, 109566, 5751, 60322, 64883, 100690, 93689, 90376, 46355, 52602, 62295, 88202, 56641, 25764, 100973, 93837, 104198, 76032, 55314, 34342, 67052, 42980, 65303, 44686, 105557, 89053, 93084, 4082, 58101, 80428, 80215, 46424, 30142, 115412, 116549, 68389, 42103, 9987, 59314, 15657, 110456, 7499, 32893, 101570, 52614, 37790, 35069, 1564, 81220, 30645, 13887, 87566, 18904, 102106, 7771, 72428, 62145, 103108, 59267, 7441, 10600, 3537, 22088, 33070, 84861, 31590, 49675, 34729, 113625, 59586, 27986, 71631, 7678, 7984, 4256, 43107, 46184, 114148, 21338, 9959, 51566, 59008, 84648, 49384, 20830, 23465, 16997, 6846, 95278, 89983, 35706, 102422, 29772, 113738, 89400, 117697, 5308, 85139, 81685, 110919, 6356, 10325, 22358, 85725, 44508, 10037, 20158, 112200, 62, 53478, 18019, 78413, 47045, 338, 30111, 113009, 82775, 48045, 68971, 95026, 90163, 67846, 2693, 30334, 41826, 82012, 32871, 104064, 110684, 5145, 61242, 76508, 72164, 13390, 92223, 116488, 69195, 60053, 45857, 84364, 16306, 75887, 117214, 18353, 75657, 82201, 107546, 24369, 11706, 117838, 52146, 40860, 91247, 72399, 66943, 73120, 99046, 85692, 102575, 39474, 84073, 47825, 94351, 11679, 88673, 63979, 6453, 111849, 30193, 37293, 17946, 15110, 92417, 30978, 95885, 99387, 22784, 63718, 87761, 71806, 108981, 32530, 41139, 39285, 42960, 20230, 28214, 96899, 105429, 74704, 42006, 51323, 42338, 113173, 117834, 10946, 24749, 102038, 10474, 17103, 41608, 25766, 79141, 19986, 79594, 12194, 93979, 55006, 101779, 98253, 28264, 82195, 68434, 63592, 34843, 74727, 69752, 16352, 31540, 9492, 75502, 42191, 13894, 53176, 98035, 67019, 81310, 25970, 79954, 98005, 114259, 49276, 110116, 15613, 42233, 2712, 43412, 50859, 91924, 21829, 12157, 78101, 75724, 64295, 9118, 11801, 115437, 96669, 13660, 91042, 70470, 4462, 115431, 115427, 25837, 49015, 8661, 15320, 11701, 42532, 22133, 84213, 16210, 102148, 69365, 75683, 5376, 49393, 40215, 25019, 47842, 33166, 44171, 50761, 88805, 37026, 53116, 96985, 72842, 97979, 1193, 103839, 18627, 20038, 88488, 107417, 59621, 39546, 59295, 74054, 22701, 18079, 38131, 3373, 66531, 44397, 99021, 8315, 47737, 22046, 7094, 73940, 81667, 24022, 117911, 107989, 63165, 94452, 68818, 28893, 44394, 58040, 80503, 81182, 36361, 18868, 104382, 71969, 100230, 60602, 83814, 100696, 74644, 111274, 87529, 14083, 89495, 34128, 38092, 44276, 90372, 2912, 964, 32662, 66164, 73344, 92118, 33856, 50404, 34585, 46014, 15373, 41108, 7659, 235, 76491, 53154, 94515, 21572, 18237, 83517, 103241, 7683, 10475, 33778, 16233, 45252, 115429, 96817, 68598, 23982, 3152, 70588, 7293, 107843, 50204, 23378, 5234, 95370, 75341, 55110, 83253, 60038, 101686], [107213, 8572, 108850, 117359, 34596, 8606, 71634, 52790, 8672, 69543, 83496, 110350, 53841, 80394, 94713, 50182, 8947, 98440, 4799, 40956, 117307, 73669, 89037, 13884, 23913, 109393, 11111, 115747, 98577, 70005, 11723, 24333, 37536, 73228, 5555, 104304, 50267, 19743, 810, 6510, 72183, 55562, 31856, 97400, 110449, 76340, 108230, 103418, 21879, 73325, 112721, 65411, 85695, 84841, 5550, 84555, 93750, 98933, 105048, 80823, 73299, 102929, 55277, 100117, 72707, 89028, 45102, 52281, 50264, 108253, 18609, 109184, 48826, 337, 28577, 3560, 104977, 39562, 113306, 43557, 62233, 48275, 76566, 76828, 49951, 83379, 24063, 89682, 75671, 98199, 58483, 64224, 90491, 116096, 115184, 109371, 53583, 40481, 49404, 83833, 45417, 49355, 109030, 13173, 64521, 89819, 18625, 75237, 21966, 20713, 64755, 102666, 92317, 35962, 42337, 54572, 58205, 6867, 12147, 34141, 11028, 97647, 90925, 41596, 44145, 41404, 42487, 79502, 110228, 67288, 48389, 84546, 46973, 79700, 42566, 72728, 97522, 98448, 107646, 79037, 70445, 49407, 41333, 114748, 58348, 24013, 100038, 89404, 24295, 14734, 103862, 64193, 23062, 94306, 53926, 76575, 79008, 37756, 117969, 10358, 116891, 18694, 98886, 99716, 98307, 48452, 86619, 2223, 18481, 38762, 13761, 22329, 8673, 82557, 38937, 96420, 82597, 43947, 22314, 50129, 6816, 54680, 99258, 717, 57079, 9954, 95104, 34972, 71023, 83724, 63081, 117433, 11233, 98259, 113480, 34582, 94362, 17899, 10377, 3641, 55291, 24668, 35752, 111331, 55991, 43368, 100096, 60435, 3154, 76305, 77164, 100901, 9755, 32870, 78458, 67215, 105681, 86454, 77458, 46930, 92360, 4359, 116785, 58273, 30303, 115355, 84951, 61553, 28175, 89556, 98678, 66942, 97037, 81262, 6757, 71895, 100719, 45767, 118098, 103607, 10461, 56182, 58220, 79181, 98119, 41942, 32126, 12373, 22094, 58734, 20693, 100838, 34301, 12665, 93504, 66433, 2224, 14608, 74891, 105590, 111834, 71499, 90858, 47658, 75412, 65805, 19400, 91644, 83179, 2026, 64549, 109298, 86117, 88165, 24131, 104168, 84317, 19176, 5803, 10195, 83138, 30588, 114932, 51625, 100162, 41245, 74284, 36944, 70430, 51670, 28697, 102771, 15102, 60502, 79202, 36685, 27737, 82539, 66589, 45531, 4706, 37695, 1759, 27657, 57171, 68895, 77434, 53732, 113352, 10427, 98302, 89423, 3344, 66696, 70432, 25636, 74371, 64036, 101884, 49203, 40930, 26014, 102019, 65606, 74776, 103302, 22903, 69579, 89118, 9614, 70201, 64567, 79405, 45739, 94533, 63443, 801, 74347, 94457, 13309, 76664, 78113, 75881, 70903, 65402, 22212, 106852, 27062, 59051, 43868, 11388, 24444, 8185, 40236, 30883, 25890, 67455, 102308, 27808, 76345, 51068, 40204, 116029, 44360, 52538, 77668, 33141, 56247, 99915, 38373, 91328, 114780, 72738, 31560, 110582, 50800, 49590, 56592, 90359, 93561, 15314, 53449, 93583, 105887, 115400, 97096, 70723, 56066, 43740, 61506, 70318, 37149, 46715, 77542, 46244, 27774, 86277, 22339, 101682, 31305, 22726, 88107, 95848, 60144, 107780, 46091, 116249, 16915, 15180, 37155, 47734, 69705, 22109, 7173, 91529, 116458, 4189, 59523, 68692, 55412, 7640, 72670, 106301, 81851, 1099, 59134, 11526, 105994, 108419, 46239, 43679, 37267, 45162, 81359, 66285, 109468, 92897, 11143, 94138, 110623, 43099, 105915, 33571, 84702, 16336, 66528, 67308, 33596, 59826, 74267, 57642, 1432, 20934, 69207, 84572, 8074, 85762, 78895, 27683, 25524, 57472, 101546, 76265, 86791, 1160, 114697, 3576, 9157, 3204, 29458, 40707, 86035, 27053, 49251, 102877, 31019, 103466, 45495, 112007, 45652, 33989, 35418, 72118, 83879, 53150, 55897, 85541, 112111, 94021, 98807, 36082, 96953, 91041, 52420, 55497, 29398, 60308, 179, 106610, 43724, 5056, 55931, 109801, 28901, 514, 116451, 32930, 15153, 73057, 58027, 62250, 61628, 101276, 29207, 3249, 46486, 22805, 116228, 11716, 117896, 116821, 13010, 58682, 77494, 116100, 30958, 81617, 56261, 65368, 2606, 76469, 25352, 117423, 923, 12030, 74290, 27707, 115025, 22763, 17476, 9830, 100411, 9352, 27386, 70931, 77962, 78351, 28778, 90208, 98136, 111642, 50371, 24601, 61327, 6635, 50489, 14921, 41735, 71102, 63180, 30698, 94290, 34432, 115280, 40852, 75834, 111839, 99417, 29564, 40046, 8192, 51935, 7221, 110947, 74963, 25230, 117195, 28201, 84029, 64162, 87130, 56260, 12279, 110694, 57643, 70993, 65395, 80247, 14011, 10702, 20785, 22319, 27713, 20182, 87203, 18607, 106769, 88887, 11696, 99691, 21864, 38643, 99929, 77418, 100178, 57566, 54043, 72153, 74913, 49490, 51289, 75677, 40959, 112725, 78558, 42124, 91169, 70739, 114519, 1408, 98614, 118063, 86919, 105636, 112898, 105184, 39913, 59576, 99113, 78766, 117906, 5429, 73171, 54843, 96379, 38651, 79926, 112300, 39666, 33891, 40269, 65497, 95580, 91817, 11414, 25238, 112699, 41801, 69038, 101705, 96842, 103705, 12297, 22614, 31771, 13195, 25163, 20338, 31897, 112784, 104044, 11449, 23796, 112491, 30653, 97257, 71510, 34298, 82387, 67363, 36387, 86489, 7925, 43794, 89692, 29576, 81290, 17461, 76278, 45289, 67421, 55713, 17699, 61582, 86397, 80914, 1496, 95565, 68810, 23018, 25192, 48576, 30708, 54233, 81218, 111475, 83544, 33175, 62733, 99839, 77170, 71029, 9325, 116303, 56198, 108380, 16312, 23931, 104380, 112139, 115572, 100288, 50431, 63470, 106826, 22522, 68358, 52786, 92063, 62826, 18242, 97769, 46716, 82181, 65112, 112223, 74499, 37126, 31119, 16413, 100575, 104890, 75001, 71078, 73719, 58371, 116005, 29791, 12860, 118025, 72828, 103897, 37351, 57864, 70198, 454, 35429, 6799, 538, 83134, 5973, 77866, 19831, 35, 15963, 68569, 101130, 36726, 55067, 45780, 39569, 30907, 94246, 92790, 12400, 50943, 48899, 83341, 28241, 52057, 97610, 74961, 112986, 115540, 62442, 90541, 29972, 3822, 22621, 106541, 27795, 6474, 27881, 4265, 110089, 37184, 96279, 92924, 45098, 2106, 77748, 93639, 85716, 9845, 47818, 51765, 116953, 74213, 11133, 17594, 28174, 47138, 86973, 110366, 99050, 85353, 90508, 71672, 25284, 24964, 92421, 67023, 51860, 83276, 45539, 108570, 56106, 46086, 88027, 16573, 111053, 38988, 59116, 66069, 31912, 71044, 43644, 13481, 57121, 51069, 39849, 98086, 27928, 70242, 79712, 63036, 116732, 50271, 94895, 106957, 57957, 98124, 42149, 4367, 13881, 113583, 35121, 92174, 93466, 107303, 114885, 97028, 112731, 28687, 28508, 114217, 117666, 89233, 93608, 86093, 86090, 77828, 83718, 84815, 106697, 17779, 9895, 80546, 39160, 102785, 24923, 82653, 108025, 23266, 90736, 26557, 77465, 20722, 76252, 86058, 21776, 22425, 54414, 114037, 60091, 19561, 16378, 49350, 4014, 4013, 20104, 108577, 60118, 78286, 33287, 25301, 11087, 114559, 5783, 78714, 115887, 48918, 91623, 83525, 54941, 116184, 9009, 109194, 116855, 105671, 54270, 80191, 59055, 92136, 48425, 29956, 70885, 9971, 66798, 1493, 37133, 13120, 94412, 13000, 74742, 53354, 96837, 46215, 21419, 79071, 66526, 87859, 7123, 46596, 12584, 42008, 34528, 100841, 33078, 70615, 108227, 99188, 16520, 13278, 41562, 82215, 50373, 4035, 39156, 55725, 58177, 47427, 56193, 110053, 113531, 33061, 110005, 89082, 41423, 65769, 34951, 107, 106249, 109627, 63363, 77309, 42707, 67616, 116364, 10802, 87680, 2354, 17332, 25947, 65098, 53317, 44994, 35065, 74827, 27602, 32067, 114001, 99551, 18534, 65981, 3262, 24553, 16264, 58415, 105427, 17792, 62806, 78276, 88555, 76985, 81878, 70018, 45613, 57858, 11474, 53024, 41450, 110260, 22590, 75042, 22337, 31217, 17705, 32586, 20774, 13617, 26380, 12034, 9656, 43742, 58694, 68666, 55637, 8261, 78582, 52154, 10962, 82890, 65613, 49640, 51345, 42686, 98149, 20717, 109162, 93603, 77896, 43119, 51462, 46372, 48969, 5254, 85848, 11189, 86311, 44953, 113034, 78360, 7039, 80475, 98554, 86155, 29247, 82870, 53592, 60696, 12663, 17856, 84118, 107192, 36258, 47016, 69934, 43257, 111612, 108144, 113430, 107231, 47156, 43844, 29529, 44371, 101496, 20453, 49255, 84559, 36310, 8028, 70249, 47281, 94543, 52525, 44464, 95708, 3614, 117747, 63938, 6886, 91252, 44576, 105240, 117810, 2950, 56989, 110867, 17812, 70436, 46635, 16356, 86784, 43314, 20573, 110154, 67198, 117425, 39912, 10396, 75570, 111557, 34395, 79856, 33491, 30885, 90871, 102481, 31595, 60445, 2660, 2021, 56371, 28512, 94403, 70260, 16875, 110992, 26305, 29148, 35274, 80036, 29397, 93322, 43638, 66493, 73997, 13834, 33063, 739, 55335, 51730, 26797, 54849, 2123, 96818, 47513, 1063, 106569, 90994, 69843, 28203, 59815, 18556, 85286, 50212, 105436, 68135, 95938, 11759, 3948, 56821, 18673, 36509, 51448, 116102, 90935, 64299, 16987, 89230, 106785, 68148, 5767, 72107, 36004, 80348, 42619, 21654, 49069, 27556, 35166, 26067, 64955, 74236, 97825, 59847, 54838, 31529, 101159, 3449, 10439, 32517, 14290, 117532, 7281, 53098, 66210, 2304, 9624, 36927, 84668, 99279, 62503, 8990, 38991, 104566, 98266, 113871, 83735, 94682, 9324, 26586, 82031, 3928, 7379, 55384, 62041, 3137, 18233, 55205, 55515, 55911, 78305, 106878, 99355, 92852, 21261, 97851, 59987, 84918, 97504, 117770, 77232, 27902, 8561, 43350, 103446, 90215, 35014, 53183, 80896, 50550, 65917, 111875, 111739, 46158, 6206, 60213, 68684, 94132, 81160, 39280, 111073, 79073, 7470, 5846, 105328, 26143, 70371, 22807, 6133, 76449, 41448, 35647, 27211, 36605, 97288, 114416, 25073, 34253, 107988, 78508, 33156, 42731, 67506, 47094, 51716, 1306, 109724, 100522, 78608, 107979, 16009, 26128, 102312, 83001, 108548, 117102, 194, 109792, 66017, 37454, 23249, 69449, 65518, 22445, 49782, 29268, 91737, 29747, 81937, 79358, 96316, 103763, 39908, 99695, 86603, 77294, 29170, 85051, 108335, 14205, 117270, 38920, 67569, 49969, 62284, 29113, 45774, 91004, 104854, 114356, 72640, 100735, 49976, 51673, 32339, 7472, 85542, 13963, 92966, 102976, 88800, 94060, 15457, 45907, 68671, 27003, 99395, 71610, 2527, 10889, 41238, 71116, 44564, 97306, 41602, 25507, 52497, 20058, 9232, 97597, 77925, 15579, 34417, 97832, 10830, 2289, 13841, 80326, 16838, 73495, 113347, 37128, 36765, 118076, 18267, 97551, 16598, 90553, 72216, 95018, 35124, 18539, 607, 59623, 100579, 107198, 92862, 5514, 103411, 110626, 85360, 105204, 37248, 54991, 30199, 67212, 10739, 60282, 19134, 60515, 115530, 14749, 1593, 64956, 15322, 110475, 116532, 1333, 71925, 15869, 73265, 44520, 31194, 82622, 6729, 87078, 7364, 9897, 42832, 9999, 85629, 39934, 73876, 30852, 3085, 99638, 26253, 11007, 24958, 59275, 111903, 97857, 52723, 29065, 58897, 66681, 95642, 48905, 111702, 89236, 90510, 434, 5520, 70003, 68746, 9023, 7775, 27155, 84137, 90121, 52441, 85833, 33049, 1887, 22250, 6159, 62209, 10472, 35674, 77822, 104021, 22645, 108363, 64603, 21672, 99085, 62592, 92860, 10150, 107808, 77345, 18085, 100112, 33990, 72438, 52533, 24826, 111473, 93599, 113690, 85733, 70186, 96349, 63050, 47628, 12523, 21130, 117442, 68443, 41905, 21226, 31515, 94725, 80702, 44807, 114417, 115485, 23905, 74060, 72495, 80531, 16042, 2706, 78481, 74364, 113864, 56610, 43747, 42286, 108217, 29522, 7666, 105544, 46993, 24838, 15534, 67871, 69853, 104800, 11288, 19970, 41980, 69981, 14597, 11908, 26704, 103015, 114311, 68319, 97429, 2646, 50887, 65622, 68724, 4543, 31988, 10834, 105365, 102989, 80416, 30215, 24997, 109141, 16983, 69899, 111493, 94431, 5027, 91565, 7231, 116358, 16715, 95917, 42813, 80068, 109280, 46650, 47084, 43402, 74062, 71535, 78149, 78343, 58856, 37608, 9628, 109360, 81094, 64793, 83093, 20454, 70319, 47997, 12931, 93163, 68088, 49049, 16718, 59442, 86479, 90625, 96214, 7726, 78672, 83876, 92209, 10871, 82508, 91057, 91422, 56742, 88066, 48911, 42386, 31643, 95344, 31991, 30900, 113670, 14102, 66667, 29342, 91610, 80959, 78085, 4881, 55192, 56869, 46401, 1956, 14127, 28623, 100710, 69755, 28965, 78761, 72648, 74782, 102068, 85406, 41943, 105831, 29630, 23302, 117819, 116897, 89366, 104806, 10710, 14085, 199, 93851, 64065, 8142, 14611, 23376, 108318, 84615, 50665, 117017, 6194, 42736, 61545, 83673, 107286, 15337, 107656, 71275, 36774, 10541, 37258, 101878, 86746, 41129, 4166, 27296, 74501, 60507, 39045, 45396, 23267, 4977, 17572, 80065, 1120, 69307, 64562, 241, 107428, 75934, 93758, 45542, 116204, 112341, 18790, 42064, 114831, 23370, 54779, 57970, 22327, 15037, 31559, 18741, 85680, 112957, 86638, 79909, 20599, 29569, 9522, 71204, 53672, 45930, 62089, 60710, 111197, 110504, 27343, 327, 91244, 11817, 112756, 42421, 61777, 35852, 68814, 33713, 101931, 8910, 24980, 52980, 104905, 53279, 40220, 112119, 1927, 99685, 26344, 23377, 39936, 51072, 103586, 40576, 96567, 115056, 100663, 4596, 40018, 41466, 38429, 14815, 68075, 17798, 78733, 90519, 46604, 116167, 51230, 112560, 2083, 80831, 107939, 89645, 87062, 46573, 48930, 43228, 108319, 51313, 3720, 15109, 8438, 12693, 16252, 80194, 58025, 7841, 60277, 92887, 115338, 93041, 83634, 83871, 27649, 30535, 43260, 36322, 15642, 17859, 51579, 105275, 71414, 920, 52350, 11248, 88259, 79058, 7518, 28139, 75311, 60004, 56254, 81902, 30513, 49103, 60408, 86967, 52658, 22525, 86470, 56103, 25371, 35751, 95441, 95695, 73870, 9720, 12195, 78603, 74872, 38208, 101176, 8745, 104833, 33059, 70416, 31183, 40591, 29201, 74533, 57207, 13225, 107245, 47958, 1844, 44183, 92534, 50471, 94931, 79553, 37392, 47316, 80864, 50789, 76653, 108552, 32827, 8063, 18361, 11540, 56782, 28161, 7787, 42222, 6536, 1929, 72958, 24477, 63284, 48646, 106742, 79749, 40262, 114706, 10402, 28785, 53266, 57772, 18477, 44252, 30920, 13740, 64626, 42576, 108015, 31748, 16156, 16702, 84767, 101834, 94008, 24735, 70088, 10374, 8740, 94634, 105666, 27122, 19495, 47853, 60102, 34805, 61784, 36211, 114437, 26920, 54633, 105721, 39279, 14525, 74037, 85082, 65442, 69121, 78036, 83679, 111018, 71755, 69135, 42910, 41912, 43369, 106759, 111179, 110527, 111052, 6961, 37977, 48379, 2025, 77381, 2702, 8283, 112442, 96012, 76547, 28485, 110072, 102738, 98064, 70191, 95305, 86495, 113519, 71046, 30156, 41393, 104745, 73386, 117866, 74775, 16320, 11348, 3961, 20867, 74853, 37857, 58365, 53263, 109156, 85728, 41585, 20947, 87574, 36504, 28531, 22274, 15408, 45219, 77728, 52882, 40093, 12813, 19329, 85920, 50143, 76111, 92675, 50536, 39327, 32844, 22769, 7603, 70438, 22543, 1529, 52808, 105304, 63066, 102555, 83044, 74164, 22271, 117412, 93974, 14687, 36971, 118209, 55566, 94529, 95083, 9110, 58005, 44015, 81680, 30955, 96381, 29817, 83751, 42300, 103727, 67258, 38024, 102207, 33976, 38578, 42302, 94122, 39834, 68674, 105321, 20295, 112589, 32004, 42712, 17157, 35459, 78096, 78061, 42661, 72871, 94698, 86952, 36624, 60212, 82697, 114708, 14399, 22149, 20136, 49683, 82878, 25145, 106895, 71118, 97115, 75780, 6122, 58045, 35527, 64214, 64178, 65249, 67060, 88546, 8288, 56702, 13967, 45731, 71988, 29428, 49012, 111234, 9450, 17455, 65637, 66722, 5717, 113125, 94144, 108485, 76489, 33727, 105208, 24174, 78377, 101591, 110021, 19822, 94033, 25103, 24865, 18370, 82097, 45315, 82510, 64729, 73475, 75194, 20100, 9071, 16400, 112299, 46526, 109899, 83805, 100850, 68201, 49038, 114234, 3746, 97732, 49543, 34269, 85602, 2003, 118153, 70987, 112475, 52637, 1643, 101765, 34730, 94303, 15114, 23199, 13200, 20341, 11010, 117509, 741, 41605, 81929, 48789, 88456, 17509, 84631, 75988, 74984, 18968, 66068, 53804, 50424, 35272, 45798, 24787, 32537, 12172, 88373, 2729, 70699, 66163, 42167, 12091, 21988, 111000, 100491, 51714, 55229, 25584, 118170, 57088, 41237, 4294, 31028, 53308, 100634, 105879, 46286, 96951, 14898, 75586, 8838, 89191, 100768, 30402, 88544, 81518, 3255, 114535, 95270, 74, 19480, 2716, 36599, 18533, 110972, 30748, 15943, 8815, 55831, 101537, 105906, 56601, 53564, 81638, 73512, 62509, 79228, 65863, 30529, 113277, 26003, 58807, 19058, 11665, 98809, 88222, 67477, 13330, 24961, 57818, 42915, 81291, 39218, 50008, 117360, 23720, 48340, 55062, 60632, 9651, 17413, 32474, 6684, 28897, 93479, 35925, 1090, 95851, 48354, 20103, 63590, 83113, 71770, 31494, 113275, 17618, 59715, 67419, 48195, 47366, 60024, 37505, 12234, 6276, 98397, 81504, 102826, 91606, 118245, 9582, 60150, 106951, 20721, 5570, 27425, 59712, 113227, 78163, 52439, 27776, 9637, 28702, 29142, 96558, 39916, 71309, 5910, 34070, 74771, 96799, 29720, 49928, 63786, 61908, 58225, 47530, 40376, 31533, 20895, 94921, 35231, 12908, 36743, 70034, 6644, 46763, 81423, 89440, 43435, 114986, 100989, 49848, 65761, 83912, 31432, 40148, 93572, 115780, 31154, 21805, 41594, 43950, 81696, 83563, 95522, 97369, 79998, 95479, 18643, 69792, 37763, 85128, 13899, 7515, 65893, 92578, 77292, 113314, 98925, 8437, 43544, 113968, 12666, 54335, 1378, 20924, 97872, 42669, 110783, 11962, 98139, 34793, 101149, 77557, 61240, 12825, 99566, 27177, 82348, 12072, 74338, 10186, 69923, 61375, 114143, 90421, 44078, 56430, 38940, 40357, 116768, 73736, 38751, 17376, 60850, 13214, 39602, 79216, 112423, 78023, 115160, 98839, 29049, 60860, 70750, 28142, 42629, 4766, 98860, 79164, 35539, 87552, 78493, 700, 26958, 96408, 109797, 78670, 111811, 9982, 95869, 14042, 93596, 92363, 48645, 108509, 95998, 16731, 69065, 73910, 57066, 107060, 98442, 25657, 19708, 75067, 25428, 61877, 2854, 61396, 110515, 51671, 96293, 22216, 48359, 26951, 13909, 9731, 56287, 95383, 106613, 79869, 82515, 105884, 45611, 22832, 44439, 32703, 11588, 60302, 100270, 90678, 101268, 100726, 17934, 18991, 25779, 80366, 37775, 104588, 28136, 41412, 104091, 44538, 51174, 64376, 57049, 31029, 9406, 115902, 107823, 82504, 100353, 42256, 40882, 93968, 98054, 52404, 15658, 94492, 29248, 91815, 87022, 108694, 39619, 9615, 68022, 97515, 20025, 28722, 44267, 16268, 88318, 12009, 43890, 95099, 82660, 47572, 28920, 11427, 743, 105686, 63627, 31611, 47848, 86716, 46214, 110186, 39710, 19429, 94257, 66941, 43173, 53084, 60889, 43117, 53182, 49918, 613, 98944, 45966, 13828, 68549, 105421, 55714, 113065, 85681, 70410, 43236, 101133, 51552, 49696, 34726, 76364, 32722, 109198, 108946, 25964, 5592, 45854, 63489, 102098, 32966, 104019, 4108, 49191, 67431, 49926, 72090, 26035, 32975, 41166, 3782, 26554, 64117, 59069, 86998, 53779, 22938, 111193, 106429, 67730, 53534, 32168, 16560, 88461, 66240, 114040, 87225, 104282, 107337, 13264, 69124, 113073, 15368, 6670, 87254, 46256, 90869, 116652, 90518, 24530, 8999, 59321, 5900, 8733, 24298, 114959, 64971, 80174, 73550, 52247, 95100, 60954, 101961, 22483, 4651, 74991, 114548, 92079, 36768, 117216, 109288, 21616, 19104, 39733, 6050, 88077, 36190, 47553, 39111, 65660, 77445, 19804, 72056, 16087, 100890, 88582, 31784, 36856, 30580, 73333, 59395, 68219, 98576, 27646, 39224, 72102, 15028, 99756, 64121, 106161, 53107, 52190, 62079, 103007, 11130, 71094, 55080, 65514, 86575, 100561, 43492, 12575, 77863, 96477, 34616, 21210, 50451, 2741, 112864, 59903, 11570, 20220, 78973, 105350, 52120, 77593, 46690, 52380, 32679, 65334, 116442, 81312, 6038, 97438, 61528, 116723, 75051, 63617, 56953, 13559, 104761, 106455, 16784, 33533, 69535, 102337, 40924, 19455, 10971, 55169, 49081, 62365, 55995, 941, 79007, 15495, 107387, 28343, 93840, 110659, 104397, 101305, 58188, 105205, 74322, 109469, 44420, 44976, 91852, 106922, 38242, 61065, 29538, 107374, 40484, 7534, 2639, 47774, 36108, 75389, 79041, 409, 52085, 42925, 26881, 31759, 35878, 41334, 75737, 79205, 55185, 34015, 2347, 23999, 8556, 10984, 27756, 59789, 110920, 69589, 108414, 10125, 80988, 82094, 39005, 78526, 100476, 44988, 37003, 81841, 54286, 290, 85672, 88119, 90436, 117939, 20407, 38686, 78675, 52816, 3353, 1797, 79267, 115218, 84434, 69514, 55773, 53217, 47701, 53047, 79346, 34335, 48196, 109368, 58875, 16040, 114965, 105057, 106523, 40455, 68591, 115912, 7896, 12681, 115120, 64554, 31196, 48272, 52837, 109744, 34664, 7694, 87200, 20956, 27836, 105263, 3962, 69066, 72387, 7341, 17898, 52213, 38462, 90713, 32458, 54958, 9748, 79069, 79407, 45847, 102602, 28270, 76513, 14324, 111028, 44246, 48327, 100969, 90222, 112533, 5008, 44531, 24468, 104694, 35806, 94614, 108233, 84537, 63889, 48139, 97427, 1783, 7616, 80007, 6392, 24715, 92644, 94322, 3875, 87255, 104235, 33045, 40917, 67965, 60911, 83365, 51629, 95701, 53871, 90321, 43360, 29429, 46119, 40875, 22625, 90085, 104514, 2258, 55683, 20074, 79513, 85346, 36512, 83873, 114363, 41821, 81722, 13800, 30309, 97182, 69698, 28945, 46144, 90500, 114254, 34624, 86993, 51594, 21052, 12533, 98369, 48035, 106024, 115217, 70678, 66153, 51192, 15019, 53782, 113272, 66802, 71401, 37251, 39575, 44019, 21750, 40234, 69409, 61646, 78450, 53904, 4230, 113449, 116977, 88146, 35398, 43062, 48446, 28839, 9600, 96499, 106213, 93122, 65263, 25573, 22966, 50183, 117948, 27539, 97664, 22768, 46663, 58290, 113180, 81949, 41178, 19341, 86524, 30705, 14410, 26187, 108912, 16438, 97807, 48804, 77436, 110232, 79295, 41540, 21014, 106268, 47286, 71234, 69656, 32659, 96201, 46495, 72734, 105301, 69818, 21246, 39755, 82570, 106471, 99285, 49799, 106151, 115508, 42368, 38867, 101423, 98182, 106811, 61485, 68681, 83332, 42645, 18275, 94548, 58210, 12171, 43301, 60714, 47555, 5345, 3316, 13778, 45850, 103335, 107541, 69906, 63198, 94661, 32657, 1663, 23321, 29282, 99173, 47025, 17291, 64552, 69512, 87024, 23957, 65539, 17937, 48602, 93844, 104323, 443, 88779, 32803, 62218, 58844, 8236, 47415, 93766, 5438, 67205, 105366, 10006, 110578, 94094, 93728, 57431, 31055, 11213, 48561, 17671, 15471, 41091, 76229, 92995, 59931, 90599, 32856, 36763, 99714, 80591, 57965, 73986, 102070, 77939, 102548, 68162, 14560, 11534, 96753, 71219, 93980, 103182, 83359, 47436, 61261, 64073, 101876, 68359, 71978, 85246, 14738, 24594, 95795, 50662, 45946, 76924, 792, 72475, 66294, 23425, 70795, 33561, 15780, 27553, 91209, 56950, 25213, 113150, 2932, 108219, 66733, 67522, 112608, 80245, 68767, 45258, 44075, 102338, 75148, 55735, 117665, 87547, 2080, 25404, 75041, 14305, 28661, 33339, 27748, 104829, 93732, 113431, 3210, 99010, 53716, 35530, 27804, 71800, 39426, 16022, 7430, 105338, 105403, 99054, 81743, 100960, 44858, 20523, 82019, 58512, 47469, 50529, 52548, 38654, 18254, 75575, 15964, 70850, 52574, 44119, 86833, 114147, 69469, 60915, 104150, 76770, 43262, 101946, 81445, 58199, 112714, 25669, 51656, 26419, 115075, 28460, 96754, 36078, 79051, 117215, 81502, 107938, 19570, 6713, 40448, 4686, 40516, 80765, 2256, 56855, 92266, 106337, 25464, 35146, 99890, 112540, 79496, 44839, 57137, 114667, 26886, 56404, 23673, 59600, 111885, 13259, 54632, 13938, 64851, 74696, 61660, 47443, 63488, 67958, 57695, 110531, 30618, 23296, 56925, 56154, 82237, 62141, 21850, 15541, 22584, 86918, 32558, 17280, 44679, 4434, 60054, 42722, 47453, 18926, 21969, 76165, 106030, 53269, 24615, 106465, 31347, 77786, 38525, 25255, 33746, 100794, 81671, 101081, 112179, 76454, 30469, 27309, 101357, 60669, 17925, 91591, 90646, 15620, 116531, 86874, 49755, 96582, 85772, 29517, 50483, 117328, 81350, 21860, 102202, 16035, 113159, 23611, 67633, 65065, 4402, 52459, 28179, 62987, 115781, 12777, 85122, 43180, 68033, 11754, 12644, 48626, 51204, 104580, 25240, 7174, 93137, 89559, 59872, 1198, 96229, 34199, 75342, 33685, 89515, 9276, 11765, 74073, 92800, 101726, 73744, 16324, 67246, 55616, 2767, 1249, 27782, 62747, 60187, 37850, 29815, 83150, 115808, 2244, 49687, 96541, 72993, 56919, 91065, 97389, 39102, 28244, 49774, 99964, 101358, 13855, 82480, 83112, 86853, 57551, 24656, 24089, 57621, 106531, 114070, 4675, 56789, 97068, 13635, 61751, 33269, 64715, 58960, 112493, 90999, 60060, 6262, 89293, 110772, 56780, 8445, 112509, 12359, 113307, 31909, 44966, 75377, 78704, 79987, 62726, 46131, 106812, 50762, 93494, 41567, 7625, 72866, 109853, 25683, 100103, 60348, 118092, 86453, 68465, 42498, 45954, 84040, 1202, 40171, 26206, 85854, 82967, 116161, 74802, 77061, 24319, 2412, 112063, 57232, 10422, 372, 75626, 48322, 32666, 5408, 116639, 47954, 2120, 93401, 46957, 103824, 59676, 71880, 52844, 64441, 13869, 78203, 92638, 75642, 109600, 101153, 117994, 11084, 65349, 25739, 69750, 86078, 95415, 4133, 106786, 54744, 29169, 37567, 4767, 88964, 82065, 31313, 70223, 10227, 14319, 21505, 19621, 65091, 67264, 68880, 101595, 115538, 29466, 42084, 46283, 32933, 111010, 15289, 14384, 51505, 54574, 64763, 69537, 17508, 75471, 50917, 88035, 76327, 18744, 18571, 106928, 77137, 72305, 53603, 74627, 33098, 58187, 43776, 18967, 73710, 94447, 97679, 59096, 100194, 30860, 34176, 53585, 67213, 29849, 8749, 16548, 80008, 22599, 29625, 35782, 89601, 27187, 36718, 18662, 71869, 53741, 17046, 83368, 53959, 28066, 112557, 108562, 102071, 5953, 3161, 89426, 62260, 9736, 3029, 73149, 89042, 40400, 4810, 70071, 64857, 66013, 45016, 55588, 82446, 8566, 93788, 56699, 114053, 25587, 72328, 37115, 25495, 50002, 93687, 26690, 64049, 28112, 10616, 33200, 101289, 97136, 84886, 27537, 117460, 89412, 46939, 3350, 56416, 87575, 84398, 23290, 88436, 68049, 60044, 61780, 57083, 3664, 48635, 161, 41142, 54796, 78125, 96341, 117553, 12655, 50559, 8072, 36, 86602, 46796, 82363, 48422, 76172, 40653, 23570, 641, 46226, 67938, 100079, 55014, 37245, 96437, 36982, 6211, 9526, 57059, 31226, 76657, 94112, 96184, 116136, 20642, 6759, 15835, 113405, 112329, 19805, 52638, 88109, 36711, 48087, 7606, 13030, 63265, 56306, 98608, 40480, 44961, 101281, 52621, 43731, 43576, 28873, 29344, 38359, 1715, 31125, 115554, 13889, 8581, 65776, 51599, 98782, 11411, 84855, 97479, 83782, 32612, 65338, 61430, 52599, 75558, 96607, 64822, 85944, 1521, 84514, 60428, 105464, 687, 76169, 79411, 29663, 7000, 8202, 92224, 105286, 53215, 64234, 66188, 99569, 102669, 80457, 13540, 110674, 113452, 13993, 77389, 80533, 70880, 27936, 43940, 3272, 96632, 109656, 2104, 83477, 87836, 9194, 5016, 84265, 51041, 77393, 101014, 91540, 51583, 56688, 50218, 61039, 50282, 64186, 58492, 56286, 29800, 106382, 106165, 85554, 1916, 67906, 73010, 32263, 64045, 70053, 72858, 22207, 106306, 118082, 25386, 73509, 78464, 1947, 21443, 62660, 86821, 51464, 71511, 111497, 86929, 10629, 105549, 6246, 91445, 5448, 42479, 56767, 72224, 9843, 3403, 55302, 89255, 22965, 88314, 35646, 47285, 17072, 4610, 16888, 96, 33064, 62831, 36060, 89759, 102300, 17692, 13511, 18138, 102867, 7978, 70561, 28478, 24519, 38504, 13324, 42947, 55194, 72753, 98792, 49188, 20274, 13314, 15189, 58447, 17040, 115775, 51272, 49862, 76888, 52971, 11686, 108287, 40267, 4314, 16150, 83582, 1074, 48719, 104554, 15169, 80325, 5546, 46543, 1964, 112035, 10030, 55226, 77130, 109386, 46595, 25751, 113153, 115194, 23001, 1226, 106549, 52349, 95599, 22948, 21910, 28796, 49050, 96992, 117801, 65808, 746, 51173, 9228, 15707, 40467, 3690, 59992, 31751, 66691, 29574, 87253, 87727, 107562, 42480, 70208, 58576, 37906, 94621, 107718, 103652, 24135, 44126, 111365, 32490, 81105, 70029, 97091, 54080, 50022, 69677, 9834, 66732, 116856, 85497, 42060, 117196, 92437, 30056, 61928, 73142, 32397, 97721, 49905, 82819, 70995, 55038, 109564, 108561, 60436, 99657, 56353, 74549, 2839, 1621, 91520, 60025, 73700, 28675, 52883, 27682, 20858, 92367, 8406, 104765, 88811, 66729, 13934, 48708, 54260, 48270, 44719, 93590, 91850, 94354, 109489, 29085, 11061, 24351, 112537, 85024, 56362, 49830, 49801, 53882, 13223, 20532, 97042, 38562, 116588, 91609, 109871, 31869, 555, 18618, 10058, 29211, 66675, 117223, 73002, 72551, 3348, 52115, 25214, 81787, 99788, 98645, 86826, 43525, 29082, 18830, 73493, 8377, 53654, 63113, 97535, 2066, 7434, 113768, 98525, 52043, 93200, 11496, 102323, 76144, 102685, 41246, 80712, 31514, 36627, 50159, 42650, 92204, 71894, 106823, 96391, 38645, 48866, 117927, 20075, 102344, 80777, 30119, 42454, 25366, 52164, 54988, 36741, 16675, 113743, 103593, 28922, 111114, 95497, 1466, 32823, 30521, 66566, 58126, 49636, 96135, 73846, 62760, 22432, 107217, 92206, 81379, 91752, 77793, 81736, 78942, 48706, 79320, 966, 107120, 102601, 11809, 5387, 22455, 3457, 7358, 104066, 62681, 89683, 8901, 73387, 114929, 110680, 39612, 113494, 42273, 64876, 66404, 98361, 114605, 27056, 60229, 58615, 37595, 76840, 14631, 86254, 30512, 77082, 1459, 110950, 25831, 113868, 33578, 115343, 104264, 114994, 24860, 78880, 31051, 71490, 34260, 19583, 66416, 100876, 104640, 65429, 75818, 54275, 82314, 103029, 53198, 86508, 50342, 81770, 71103, 30314, 13106, 110775, 92368, 90658, 34423, 113116, 11383, 39627, 80688, 96902, 85338, 59706, 7342, 98445, 107855, 107117, 71491, 88762, 59876, 98288, 79941, 118149, 87909, 90207, 96242, 63118, 4198, 67399, 70285, 111096, 111653, 61534, 35169, 1048, 35892, 13601, 60644, 73294, 116827, 87147, 5638, 78093, 25279, 75413, 106376, 5920, 47377, 29279, 73838, 10022, 6657, 97489, 69092, 107757, 53177, 50369, 24362, 110719, 37093, 105264, 52181, 68702, 53993, 70507, 86804, 15614, 95765, 8558, 24315, 108899, 82676, 115524, 54434, 39839, 23353, 43124, 3162, 89484, 83625, 46016, 79106, 60533, 59993, 29399, 98749, 21990, 528, 36222, 17609, 72971, 28026, 11805, 110771, 21161, 26331, 1295, 20866, 1483, 94650, 6704, 7091, 4146, 30278, 115148, 102607, 73180, 44611, 58580, 28275, 64182, 103451, 40913, 70288, 50180, 84150, 36805, 62969, 27178, 43065, 66903, 79335, 19844, 112288, 97528, 23988, 7997, 86999, 88863, 38449, 76455, 20694, 25753, 51445, 58625, 40432, 54052, 116469, 83538, 50686, 61681, 1774, 93646, 68076, 16228, 38559, 11198, 18343, 87494, 114439, 17604, 50344, 89987, 43881, 67201, 96075, 41399, 17615, 117393, 107503, 33035, 75979, 100642, 106691, 8974, 61923, 99535, 88767, 57485, 70333, 87105, 95119, 27648, 62371, 69303, 91343, 115045, 28821, 56046, 97787, 49806, 111225, 105969, 38942, 115219, 40811, 875, 63000, 98703, 39897, 9840, 77826, 13629, 18466, 77093, 112673, 111217, 10837, 41498, 95106, 103453, 104245, 9143, 31671, 37993, 2665, 108641, 116153, 93963, 108129, 46452, 85561, 100343, 1149, 64644, 103475, 102595, 55663, 46098, 112033, 101528, 76973, 49627, 53145, 59851, 56512, 31578, 35785, 78165, 55857, 47640, 29383, 86592, 115422, 75771, 346, 104858, 109712, 104508, 78029, 55600, 48334, 67797, 63106, 61695, 113808, 96343, 37891, 104565, 92738, 13255, 18683, 53640, 53331, 2643, 115286, 29161, 36786, 104902, 88647, 10884, 89866, 41095, 92475, 113295, 29728, 21308, 112518, 25715, 103081, 27269, 91051, 77522, 101873, 96735, 37319, 67317, 106713, 87935, 39817, 25867, 29736, 76080, 83307, 15150, 23169, 41195, 76420, 31253, 32095, 17228, 66726, 21221, 3175, 48350, 67099, 36195, 39268, 25387, 6688, 86837, 110732, 101859, 65387, 54823, 81739, 84805, 79229, 44529, 114312, 84819, 7160, 44273, 89970, 106215, 109541, 79355, 65137, 96974, 96384, 61026, 95170, 26821, 17006, 118, 57886, 105060, 61557, 50647, 16170, 51495, 19396, 17091, 11134, 44638, 111221, 34142, 54157, 32412, 18552, 84358, 91914, 19826, 5616, 5693, 94273, 100387, 115312, 53745, 83699, 65526, 8709, 31269, 18952, 46778, 50750, 30970, 90877, 112010, 44585, 15050, 75960, 71113, 82467, 76461, 101659, 101616, 18728, 38882, 3256, 58222, 96056, 34058, 117781, 83557, 102620, 9721, 98710, 114320, 5386, 37236, 86907, 70494, 90843, 99764, 55895, 14428, 66114, 82253, 110082, 34962, 39921, 41339, 34092, 43678, 53903, 85881, 64519, 1855, 34456, 97403, 31090, 55520, 53691, 78871, 29246, 21005, 12635, 81775, 94647, 12170, 76161, 80116, 30688, 16592, 22544, 25755, 46774, 62335, 104815, 115976, 15233, 92857, 88901, 40573, 20516, 94612, 50374, 33459, 61241, 84929, 98118, 1792, 22801, 93539, 44359, 20548, 46869, 17230, 111837, 44201, 70999, 20745, 74263, 77741, 45916, 105780, 78265, 34187, 1843, 52244, 57527, 51442, 78379, 8502, 10371, 58667, 19397, 32583, 18320, 115103, 56277, 88621, 94077, 59737, 36635, 49074, 101453, 79401, 106855, 52697, 19233, 41252, 26408, 39322, 50112, 72790, 101724, 117347, 107553, 22028, 26292, 48438, 33854, 3502, 114862, 39665, 79554, 27417, 38213, 100494, 48835, 82304, 44752, 102241, 23588, 66478, 62948, 106543, 102535, 19981, 21217, 31715, 94635, 93907, 52369, 32837, 68838, 83855, 14802, 118042, 12325, 60048, 857, 5134, 76198, 29043, 66152, 104924, 52520, 104479, 93029, 25716, 48967, 29278, 75451, 21376, 86059, 33489, 83144, 24916, 115479, 114529, 56815, 56847, 22013, 78557, 60223, 13609, 106033, 86889, 63152, 101284, 70704, 100423, 116973, 10077, 114170, 245, 92868, 106771, 52343, 31103, 10785, 6104, 101438, 54199, 112236, 27971, 42356, 117758, 25416, 101368, 67678, 39489, 105759, 15889, 21790, 86798, 82119, 107175, 40615, 69408, 46874, 18921, 108505, 98607, 33283, 91204, 39799, 67057, 31368, 66779, 50364, 20164, 7826, 109546, 91419, 60506, 105858, 66743, 116923, 72789, 99854, 36826, 36277, 62680, 111101, 32408, 84282, 71541, 60651, 21546, 20811, 76616, 102870, 104134, 18467, 2677, 73657, 111299, 8321, 1429, 25720, 33749, 45504, 48011, 29235, 50034, 61515, 103555, 53388, 25951, 110433, 37600, 14556, 101218, 30823, 61246, 87101, 1691, 76790, 114137, 101513, 26971, 86242, 43110, 83981, 107675, 1955, 62690, 69406, 74878, 12649, 64692, 19456, 13407, 48566, 37209, 47155, 64157, 89451, 23293, 71698, 48471, 81694, 80337, 49003, 8579, 30354, 2930, 92734, 78698, 30792, 105045, 33814, 115746, 32894, 71907, 104175, 43054, 102585, 22864, 103105, 86586, 17825, 101203, 57256, 90027, 44161, 101739, 19410, 80449, 22244, 111500, 23098, 73612, 34489, 56349, 27333, 61491, 67309, 29807, 105053, 29391, 22500, 3718, 67080, 74940, 76, 52951, 42549, 15194, 8149, 21305, 113673, 20922, 2502, 72276, 23677, 67516, 67298, 43311, 68680, 48917, 23147, 53056, 45957, 96143, 92856, 74885, 59440, 16707, 17917, 21018, 525, 94248, 85298, 39736, 107720, 94588, 69115, 47076, 106367, 13037, 88895, 105109, 80122, 53621, 95560, 52379, 4336, 33055, 32527, 80505, 43396, 32854, 37132, 87824, 97526, 37278, 68109, 50644, 47607, 24230, 101241, 8592, 110730, 29223, 113749, 103990, 35428, 20861, 55436, 44296, 66656, 40454, 31864, 96775, 19665, 83236, 63681, 35473, 17530, 117219, 68402, 96259, 6752, 105405, 89803, 55285, 27398, 30169, 2232, 78734, 112603, 63077, 1341, 53022, 106831, 95944, 111093, 18058, 78953, 99415, 114766, 93886, 79755, 44023, 55747, 48627, 83975, 18391, 37635, 111938, 89262, 100898, 33384, 16650, 75422, 64118, 64698, 40181, 87611, 104400, 89619, 103325, 82144, 21674, 63236, 116849, 63208, 29163, 45953, 24269, 104483, 51880, 75749, 16985, 5694, 89193, 89773, 5952, 104844, 61807, 80084, 2389, 54136, 116176, 58121, 96512, 80490, 40673, 75233, 14981, 45145, 34990, 39460, 93988, 39859, 98157, 103449, 21137, 94459, 100482, 107904, 11171, 65367, 70624, 102900, 7574, 116578, 43010, 27288, 2996, 69436, 28143, 102533, 76895, 57833, 86705, 77397, 100199, 103863, 20682, 100380, 26642, 5296, 52173, 25054, 113167, 90971, 103913, 41810, 116386, 67108, 61965, 87742, 26044, 52884, 12233, 29000, 70225, 61745, 90439, 113115, 8051, 94526, 39721, 89370, 24625, 68656, 110478, 74399, 23773, 16585, 77986, 29013, 48044, 68286, 26914, 116811, 114375, 92492, 117753, 72113, 51955, 112842, 54739, 103890, 52224, 56163, 9439, 8832, 4558, 112857, 86353, 52505, 18687, 26079, 16929, 34859, 3656, 37797, 15970, 86091, 49752, 62610, 31439, 88787, 40259, 19430, 10216, 90690, 81044, 93158, 102189, 80009, 64103, 4886, 65000, 12413, 29797, 51449, 96571, 42552, 55397, 40527, 23006, 98418, 76843, 85511, 103186, 68444, 6976, 18509, 43430, 4932, 59218, 749, 110636, 93160, 59981, 82008, 59122, 16041, 16615, 79440, 31702, 33958, 79792, 63610, 117324, 53517, 86021, 95771, 92236, 111147, 94167, 31777, 52543, 44358, 36943, 105866, 70533, 54939, 106281, 32631, 77666, 61353, 25986, 114552, 28248, 15842, 117103, 14643, 36729, 27722, 96236, 19110, 7751, 1183, 94068, 87123, 63337, 87332, 109214, 23974, 110115, 100007, 109418, 79435, 55769, 11228, 82912, 82608, 102078, 8813, 8604, 15415, 56902, 56690, 69399, 35749, 84062, 66412, 31134, 113902, 103667, 35676, 103285, 47081, 99777, 96235, 74877, 81794, 68240, 98559, 25300, 60559, 66301, 40319, 56589, 107119, 90953, 27158, 19095, 8878, 12805, 66162, 99986, 115936, 93960, 19064, 111218, 29119, 39076, 114575, 22243, 67221, 59479, 77279, 14260, 6760, 104741, 67155, 107364, 93723, 105461, 73059, 76812, 70289, 48722, 3374, 48183, 59423, 12058, 16391, 14927, 51565, 105536, 26373, 50884, 65264, 19486, 50186, 18863, 38705, 11038, 64964, 24095, 67211, 76369, 83632, 54725, 34271, 63438, 61348, 28795, 110901, 23831, 69993, 92520, 11910, 6721, 32270, 115818, 39691, 106305, 66552, 17959, 95743, 13843, 105043, 70070, 48524, 61063, 38872, 76022, 21027, 3745, 50824, 57830, 51140, 93564, 108037, 9006, 32582, 34618, 41188, 101947, 62414, 115455, 66347, 90988, 24399, 3634, 24526, 15113, 31581, 3571, 111240, 113559, 9890, 75489, 9776, 7313, 61152, 58768, 95238, 78940, 71456, 106412, 52814, 7045, 92876, 34186, 26675, 10972, 100526, 59390, 56476, 79588, 111246, 101960, 28164, 63671, 116382, 57216, 25893, 74015, 26180, 102746, 38192, 38201, 44440, 62729, 92365, 21420, 28141, 393, 106145, 6685, 4362, 64369, 13673, 89410, 29320, 48463, 18980, 109701, 48624, 101631, 77638, 70105, 15327, 11375, 10289, 17198, 103088, 31236, 55415, 65580, 87002, 27024, 99882, 94297, 36879, 84397, 4849, 17960, 25839, 28710, 30745, 65644, 71059, 19075, 25747, 95417, 102044, 77764, 34325, 3809, 99368, 60137, 31237, 34513, 80996, 74640, 24743, 45008, 66659, 85805, 47192, 112734, 39386, 48308, 116701, 68987, 49540, 66672, 33503, 16622, 66633, 39356, 75848, 93582, 114651, 6185, 109384, 108928, 93140, 49788, 50504, 32001, 13304, 54164, 106711, 32797, 64518, 4311, 54599, 109945, 90082, 67334, 112877, 113619, 70495, 82990, 73434, 72427, 23752, 16428, 44556, 16623, 59478, 80965, 9772, 92658, 92401, 93183, 98515, 83012, 72645, 5433, 100745, 1999, 109852, 50702, 82032, 31502, 49999, 95516, 21477, 79307, 83028, 82641, 38672, 49824, 26998, 40100, 53798, 95447, 59241, 113204, 93250, 50712, 43071, 116272, 75361, 111159, 35010, 90044, 28140, 47264, 59310, 30236, 46925, 65963, 10084, 6571, 60526, 71243, 111156, 84328, 66112, 46341, 73491, 117273, 117346, 70940, 13002, 9290, 43167, 15156, 104234, 78421, 83312, 75253, 75815, 46863, 10655, 32064, 70530, 67992, 59024, 50253, 85452, 13798, 86573, 5786, 25627, 45556, 101926, 10168, 79916, 83967, 45476, 90040, 116630, 12933, 56672, 78044, 105832, 64894, 74981, 18951, 69138, 5287, 4325, 10944, 58998, 2059, 88693, 20263, 22889, 92132, 57235, 2455, 17405, 52974, 93786, 42504, 16989, 81208, 105077, 109413, 32642, 66338, 41104, 25872, 42907, 99137, 30120, 46398, 50072, 99798, 113696, 18055, 40737, 8921, 495, 72451, 95864, 108324, 112799, 70422, 115340, 62144, 85021, 69349, 76367, 70106, 103772, 72508, 33831, 94130, 11902, 75241, 21306, 65756, 63755, 69074, 14627, 84351, 25430, 63311, 6049, 117771, 78364, 91090, 88974, 14941, 81389, 77803, 81597, 4668, 7232, 85036, 35885, 2044, 2243, 37259, 3282, 26593, 49966, 19139, 4486, 14533, 25148, 114579, 54028, 107215, 61733, 76687, 95876, 14050, 44853, 94191, 37983, 35125, 54035, 106034, 32357, 15509, 10904, 45116, 95605, 11785, 7187, 93463, 108611, 93932, 97617, 115652, 4805, 56058, 117575, 29781, 43050, 14959, 97445, 96948, 85249, 68876, 5500, 79079, 82584, 63063, 17838, 13714, 61265, 6806, 7308, 94847, 75130, 7701, 18620, 64009, 116186, 96383, 33567, 269, 7129, 57432, 96296, 91184, 42152, 62583, 101476, 87250, 92341, 83852, 100060, 19631, 26721, 103403, 30826, 54911, 82727, 81400, 61730, 50918, 53612, 116502, 40303, 31311, 96353, 93296, 87521, 80639, 87651, 55015, 106341, 112895, 21244, 76975, 86328, 58423, 47694, 56019, 112253, 61802, 48083, 108022, 648, 62765, 68960, 81501, 49964, 30198, 67954, 8895, 103759, 114482, 8804, 101184, 114547, 70399, 35260, 114142, 25907, 22642, 15956, 97133, 52682, 24464, 5146, 115693, 18516, 88203, 101349, 56928, 95308, 111312, 27923, 37647, 76464, 5963, 46836, 41832, 2829, 34454, 84014, 94945, 56448, 89477, 96476, 59668, 57484, 83205, 74329, 93874, 33736, 117505, 18753, 66854, 62824, 11905, 78553, 38543, 54313, 81194, 86507, 36864, 80158, 102857, 54746, 100609, 2616, 59090, 2151, 85975, 116170, 32351, 65856, 28156, 74353, 4678, 35655, 37698, 23922, 74069, 76993, 66450, 7002, 2359, 49273, 44085, 14539, 64661, 54895, 73630, 79925, 37039, 9175, 107390, 10894, 5196, 43052, 44167, 100541, 93962, 98520, 93350, 15500, 98476, 851, 95922, 28060, 69873, 7853, 45242, 28147, 2727, 36582, 27837, 33551, 26859, 90006, 80506, 34869, 110813, 100447, 12752, 34028, 54609, 39452, 78249, 93361, 62964, 99745, 65388, 92906, 3227, 52490, 44713, 60265, 41736, 39886, 9468, 96498, 92237, 30053, 101646, 17027, 28290, 14445, 10177, 85640, 10020, 94890, 98922, 3923, 38670, 102529, 84754, 100054, 5529, 52403, 71159, 513, 96342, 49670, 26281, 39186, 38305, 87805, 40839, 15926, 62522, 116243, 5870, 13261, 4162, 95990, 98536, 73005, 73077, 87383, 30363, 91907, 39843, 92548, 69334, 47480, 103289, 37872, 106819, 7746, 57481, 40111, 609, 45845, 85096, 107622, 40753, 9833, 23856, 97604, 88111, 6387, 51520, 13310, 36593, 103371, 52678, 106903, 41673, 43758, 67315, 100979, 49896, 91083, 32123, 18661, 19866, 85174, 43217, 102987, 16067, 89455, 341, 7041, 34002, 76020, 107870, 85896, 78806, 13653, 32555, 66919, 60964, 113585, 105432, 39178, 108556, 35499, 35304, 23996, 80056, 113323, 71289, 33298, 36642, 36203, 15728, 1419, 83499, 67149, 113336, 10176, 79160, 44214, 81613, 90140, 96609, 20703, 2943, 70450, 60908, 30804, 105670, 32091, 58209, 4282, 4979, 18703, 55001, 62511, 98382, 96392, 58088, 55321, 1007, 25276, 52134, 94504, 33320, 83775, 47420, 59018, 54380, 113825, 15730, 12715, 16015, 15819, 6412, 91502, 77479, 103651, 68110, 31530, 102458, 45349, 85385, 85188, 12920, 34185, 55134, 117910, 60368, 32195, 75721, 15482, 111944, 98989, 48730, 62968, 98301, 82920, 22206, 13693, 49525, 69805, 84571, 8044, 33370, 99454, 83058, 70737, 56822, 7360, 45053, 52171, 13362, 43994, 25905, 28328, 103052, 22974, 102136, 56979, 46072, 27580, 43089, 74151, 88473, 22354, 38533, 111372, 66262, 41113, 19404, 65602, 41686, 76939, 9965, 103547, 35853, 87771, 91369, 64627, 37548, 56336, 69033, 117713, 68657, 1195, 61470, 47091, 43216, 64407, 77234, 51956, 43200, 101091, 77332, 46847, 84875, 91973, 15751, 43049, 22630, 71706, 38331, 104679, 59575, 32525, 40836, 860, 66968, 79457, 89613, 13854, 13220, 80443, 51532, 78959, 112110, 70237, 104872, 8670, 83521, 51090, 74685, 19088, 48547, 65284, 14073, 85648, 87522, 44437, 35630, 75392, 54569, 30081, 35445, 77884, 84649, 110879, 5659, 78107, 109026, 56871, 18408, 15786, 17295, 110249, 74302, 5484, 43727, 23223, 26146, 39419, 13380, 94940, 86464, 55266, 103460, 11909, 22181, 68527, 67327, 25558, 96955, 27704, 653, 70583, 6331, 86962, 29671, 38254, 89048, 44204, 88856, 92415, 99675, 90565, 108238, 54115, 74646, 81759, 50247, 6219, 29183, 13147, 39576, 101842, 106997, 54735, 59989, 34713, 68430, 100712, 62425, 353, 26205, 99810, 52289, 71135, 112427, 21507, 89444, 12588, 53613, 71088, 91274, 108815, 85148, 54692, 97760, 73809, 86025, 61291, 51504, 45706, 43390, 6814, 26317, 36713, 117908, 113171, 1136, 88479, 24314, 114444, 115010, 25205, 111763, 54106, 109637, 75653, 57403, 78262, 18373, 27853, 51789, 27680, 118077, 64618, 35501, 61774, 62154, 83537, 34036, 113221, 99489, 59169, 8871, 59171, 17437, 23027, 34784, 42059, 55261, 104946, 103292, 108839, 103603, 93778, 80850, 18806, 70354, 97086, 18483, 99518, 92902, 29177, 23968, 96223, 105815, 31027, 110282, 60754, 84507, 22417, 8940, 37129, 72141, 108196, 104263, 17306, 61284, 69831, 34705, 114628, 28768, 113269, 78858, 29099, 87157, 25254, 40172, 41651, 58052, 43752, 55905, 77537, 56119, 76206, 113487, 115708, 56923, 6862, 8102, 92338, 79986, 23408, 87834, 22657, 43179, 108837, 74441, 50405, 117282, 37584, 17606, 101689, 85702, 79113, 78971, 95928, 36566, 64601, 45517, 55642, 46852, 25789, 83651, 77315, 64783, 92731, 52421, 107699, 19220, 50248, 56241, 100624, 51823, 95401, 77225, 9882, 61027, 5934, 50772, 64674, 40096, 111605, 113872, 8434, 13628, 30364, 68697, 98275, 61617, 33544, 35497, 83991, 42388, 61476, 59890, 93185, 52657, 112556, 41823, 80781, 90181, 60217, 115177, 41066, 62382, 110726, 29426, 62573, 106555, 73912, 108644, 36964, 72719, 57881, 98964, 42622, 99324, 5620, 10887, 50434, 21996, 79577, 14922, 95643, 20509, 74099, 30886, 12190, 105163, 30355, 105769, 81060, 116823, 59273, 5842, 117943, 83759, 108155, 25885, 112813, 65705, 105289, 33702, 97426, 36745, 107200, 82023, 25253, 98705, 92362, 81729, 58636, 4452, 89974, 117322, 78214, 7937, 33662, 61218, 100272, 110498, 88211, 84905, 62206, 11457, 73943, 37436, 89944, 74611, 37176, 52826, 65244, 88738, 71804, 43003, 45842, 17327, 40863, 4570, 20612, 39809, 108646, 76129, 88633, 63629, 27594, 101044, 115689, 50892, 107280, 33692, 33240, 45550, 79888, 1695, 65538, 75944, 90022, 13047, 67095, 72108, 77398, 15939, 111655, 94435, 67744, 10134, 77960, 79393, 51363, 84009, 38166, 19013, 22880, 40013, 86083, 54777, 4240, 10935, 9476, 103524, 79772, 3650, 20229, 101386, 14387, 70684, 48871, 87572, 45506, 74312, 45642, 88298, 65778, 27059, 55046, 79854, 47671, 101306, 78058, 41167, 60334, 18160, 110126, 9779, 70378, 18347, 70783, 42171, 49468, 21824, 59914, 106973, 44955, 43859, 38771, 49548, 88660, 37424, 89390, 22027, 84773, 79974, 73998, 114589, 7680, 20796, 66267, 38055, 116783, 103560, 103679, 16889, 111266, 32461, 32817, 65139, 59263, 43386, 3372, 16941, 113499, 98582, 93452, 90862, 63599, 114184, 20114, 22732, 39658, 93209, 95753, 68936, 86281, 21921, 102707, 57601, 103003, 33739, 88871, 108821, 80448, 100237, 105506, 11745, 61670, 108058, 51081, 102820, 7981, 82636, 24774, 61753, 67885, 14800, 35715, 100048, 46415, 102749, 81525, 50657, 5171, 109492, 97082, 9570, 69078, 81111, 18315, 2316, 98001, 15446, 2708, 30139, 31939, 26073, 46090, 44788, 52456, 55697, 74211, 77000, 61321, 1467, 39986, 28498, 44631, 11881, 28838, 9347, 60178, 115007, 55777, 87612, 100106, 69417, 28862, 7328, 42600, 7236, 53064, 91478, 46559, 108388, 6761, 52470, 18177, 23668, 98386, 98460, 83142, 45898, 8631, 30622, 27314, 61642, 35848, 29477, 117930, 89574, 50470, 36521, 53539, 85815, 103732, 74360, 21113, 21651, 114626, 111369, 63805, 8839, 30578, 32459, 100924, 35571, 48381, 60098, 67795, 33123, 81802, 94883, 40372, 57653, 39904, 105159, 18612, 59572, 70129, 107807, 18473, 95433, 98552, 85050, 50691, 31762, 20977, 108664, 15278, 20094, 102283, 31969, 77584, 7203, 98234, 26591, 84860, 97844, 21385, 35313, 27695, 70035, 60551, 82216, 108603, 114565, 11221, 58784, 6310, 2254, 106343, 94388, 1714, 41682, 22035, 59200, 108518, 67181, 83227, 22010, 89736, 113099, 26522, 53529, 80748, 88443, 111786, 11985, 69699, 14907, 15400, 80087, 64139, 116668, 88883, 52529, 90134, 8918, 64958, 28130, 79053, 42737, 19736, 88491, 112255, 9584, 5862, 84319, 52560, 93615, 78876, 17651, 52357, 35813, 29454, 81534, 115895, 60492, 22548, 68797, 34610, 26371, 99525, 97494, 58135, 91423, 10214, 93000, 72560, 38310, 92034, 113952, 49707, 87201, 87907, 100389, 109666, 68309, 52848, 39104, 83367, 66066, 84585, 114523, 14209, 88281, 53559, 11709, 25787, 89861, 23194, 110733, 32253, 92107, 51424, 72723, 89492, 55572, 56776, 85544, 91477, 20901, 10959, 2318, 67896, 32569, 100673, 17454, 84070, 50606, 109659, 73946, 106403, 72355, 45320, 10950, 36378, 112532, 96472, 16469, 3599, 105785, 86656, 1166, 113264, 75951, 78291, 66641, 52474, 15729, 60119, 108930, 99959, 107176, 37262, 11156, 83213, 43474, 25233, 81367, 79908, 68878, 19357, 39151, 46368, 6296, 109961, 22056, 32984, 77615, 17154, 48483, 89359, 76838, 11132, 85218, 69608, 96705, 23361, 3590, 93924, 62362, 82259, 101430, 50792, 4873, 9059, 65753, 117081, 41581, 47327, 31076, 53260, 52010, 114950, 106949, 44591, 62972, 86888, 61012, 64903, 106321, 23895, 36657, 52170, 93925, 29501, 59489, 96207, 31661, 81845, 53091, 35717, 108813, 73013, 77586, 49833, 46985, 22992, 76337, 88643, 42456, 62811, 112182, 21178, 52950, 58869, 86750, 100693, 19119, 22407, 60903, 46578, 75207, 50381, 54471, 73588, 26616, 18110, 64665, 6907, 13739, 72567, 107955, 53599, 86968, 17887, 43722, 16108, 41158, 20820, 79631, 97932, 18489, 57463, 98932, 14092, 14309, 33558, 54900, 54453, 68566, 52194, 87713, 13411, 109057, 104680, 83274, 115208, 71068, 100464, 105014, 52827, 115086, 114463, 86018, 19215, 20734, 58379, 38118, 59082, 27180, 21689, 89725, 105334, 9832, 45460, 102253, 63111, 7960, 87231, 113084, 11423, 24875, 104493, 38177, 50658, 32706, 34433, 61891, 73426, 64884, 87555, 8650, 60219, 65509, 114132, 62417, 5645, 106287, 115433, 41259, 54565, 99941, 67761, 3059, 44796, 76105, 25021, 39529, 26221, 89086, 83709, 50689, 7136, 72549, 82618, 93484, 89958, 62744, 8073, 94004, 35652, 104217, 4390, 2518, 36432, 116938, 117066, 50538, 104719, 96429, 52435, 49668, 14822, 44979, 63620, 1626, 114344, 39551, 53117, 93699, 45918, 112654, 60157, 4481, 96655, 21089, 58674, 74417, 21373, 115050, 91016, 96642, 106488, 49952, 8095, 112682, 68364, 102572, 91964, 117490, 104288, 69109, 77128, 29937, 104399, 76346, 96334, 85834, 56819, 116172, 37934, 46331, 35762, 88431, 99862, 67470, 74266, 14477, 69904, 18572, 116035, 64928, 69045, 105714, 117343, 59258, 87903, 104494, 80844, 98524, 70788, 94833, 59498, 88674, 23912, 76726, 48819, 48715, 81863, 79179, 95768, 111746, 10442, 75437, 105939, 4702, 110881, 41876, 47446, 5018, 78092, 45049, 117202, 64412, 13319, 40457, 58896, 13565, 32138, 90145, 61352, 69173, 11882, 87091, 113361, 7183, 82151, 26386, 6735, 81514, 63497, 27841, 55770, 56352, 82785, 87819, 112889, 57872, 13658, 80228, 8621, 84236, 35996, 89856, 90296, 21944, 75941, 57189, 59530, 105026, 74824, 84080, 77444, 65485, 116308, 53490, 42977, 72478, 7256, 53496, 44805, 13968, 48923, 5410, 76753, 4723, 54556, 52961, 116420, 89034, 9556, 52550, 43814, 113056, 112283, 35656, 1355, 21977, 64775, 104731, 58859, 18628, 82643, 42921, 117632, 115620, 8982, 26161, 59905, 84981, 112980, 86955, 54440, 77422, 102270, 84218, 844, 109692, 101229, 31717, 48539, 101701, 26800, 38503, 93384, 39379, 51207, 49024, 82531, 27810, 78985, 97201, 40840, 98852, 77369, 15570, 32136, 58958, 94897, 3528, 65910, 82052, 42049, 72381, 47687, 11082, 41915, 30902, 22004, 65583, 35207, 29293, 1393, 20585, 66562, 103394, 96028, 64246, 97230, 27099, 63709, 18418, 30660, 19316, 16385, 1933, 35828, 6214, 89101, 62083, 33900, 33923, 22637, 115395, 49556, 110675, 57202, 5987, 103167, 111856, 39404, 63163, 52608, 18689, 8692, 107971, 87405, 2559, 101408, 109746, 48499, 80378, 5755, 55307, 12098, 65640, 114902, 16411, 47665, 22356, 48166, 58853, 77511, 63185, 106483, 60587, 42638, 80237, 3490, 98918, 18608, 93517, 81706, 13572, 12143, 38013, 59769, 85012, 25409, 62173, 65286, 90563, 116395, 105414, 97493, 51085, 90479, 45457, 75715, 3539, 89438, 35984, 88627, 21353, 118217, 65232, 66653, 12876, 80375, 5576, 12415, 108097, 367, 10994, 63772, 17681, 33411, 47147, 12055, 99216, 107629, 75275, 109612, 10648, 33457, 115609, 79083, 46937, 88177, 49299, 87052, 117456, 55042, 109904, 85912, 73197, 84869, 103432, 83520, 112637, 51989, 32311, 29910, 50678, 110640, 62277, 101995, 1678, 8880, 74403, 2865, 3818, 111760, 86137, 2213, 39595, 28245, 113184, 106748, 111894, 89075, 49878, 86126, 54687, 108410, 91240, 112803, 34287, 81052, 106417, 43583, 20650, 67162, 39144, 23383, 6013, 30186, 118202, 16299, 86658, 35672, 110295, 12824, 80403, 66064, 109180, 13072, 111389, 54056, 4127, 83688, 58203, 78726, 3744, 63498, 38430, 87801, 21998, 46911, 80999, 22776, 10002, 64523, 19112, 36425, 112252, 81805, 70700, 30548, 57824, 115095, 101414, 43936, 77812, 94965, 59579, 92303, 78204, 34602, 23453, 112811, 66337, 12595, 85267, 53905, 38747, 115730, 66788, 8267, 45006, 107465, 26190, 93487, 63570, 17055, 19206, 73767, 68986, 61351, 86606, 30599, 61968, 63083, 84506, 94361, 28063, 98493, 7112, 113501, 89354, 95631, 65791, 98688, 36536, 8798, 62513, 28213, 104289, 108404, 9540, 117865, 44123, 34496, 71556, 97355, 2617, 20109, 72682, 110402, 37540, 14320, 53776, 7508, 84078, 48713, 41255, 64155, 25682, 85885, 31546, 74629, 103785, 105157, 45895, 59946, 73039, 83295, 8156, 201, 43761, 47989, 62084, 36176, 95304, 67790, 111244, 44562, 49129, 33355, 74516, 49792, 63364, 80961, 67549, 33513, 59219, 34971, 16219, 85312, 78168, 19612, 48120, 11876, 7089, 71738, 37158, 72208, 114971, 110020, 63281, 77772, 12827, 4456, 62192, 113628, 89267, 44856, 91620, 59785, 86810, 40356, 91545, 60497, 70485, 39026, 45924, 6286, 47355, 53971, 9396, 101792, 68331, 22229, 113571, 62835, 32548, 96109, 53655, 83612, 45202, 86840, 25137, 311, 20362, 60266, 8847, 99213, 68386, 72804, 3312, 97814, 1509, 116016, 22053, 7868, 17640, 13502, 109875, 44314, 42803, 21245, 85259, 106820, 24901, 66786, 54907, 96767, 61018, 70486, 88230, 34061, 4426, 67821, 23944, 102662, 34890, 34689, 100837, 53409, 3278, 99146, 29729, 115169, 103544, 25198, 86584, 43553, 69113, 112049, 29455, 113265, 69896, 9853, 63795, 72923, 13295, 54005, 110461, 86411, 67875, 115919, 57402, 78442, 50915, 10726, 102676, 98332, 35503, 109193, 65980, 25874, 97116, 92725, 6531, 4460, 62855, 108440, 73464, 105361, 93446, 43005, 107130, 52307, 96312, 66632, 58710, 59948, 89521, 112579, 15405, 5647, 79805, 38368, 81993, 27729, 61934, 54397, 51159, 65859, 35668, 39137, 2189, 39283, 63877, 21304, 103180, 57039, 55396, 97254, 60068, 94537, 42034, 55729, 102698, 90839, 51093, 10312, 113050, 40748, 14736, 114061, 46810, 9525, 49194, 22040, 99732, 68383, 69385, 69372, 2478, 73927, 105711, 72073, 11085, 86477, 36680, 59536, 29369, 93623, 116000, 14972, 4882, 91429, 24531, 57888, 72302, 104291, 94722, 116512, 37562, 16951, 2417, 103287, 95594, 97173, 30919, 102376, 51952, 27126, 107164, 45466, 74867, 36010, 23365, 7949, 76339, 3257, 72179, 47292, 117349, 118071, 82705, 117589, 109070, 116813, 13589, 46042, 90963, 27860, 40503, 43020, 89652, 43292, 2995, 10991, 5723, 99739, 6783, 66045, 58658, 5195, 13650, 108776, 112821, 3662, 102488, 74709, 100473, 62191, 74256, 58727, 68046, 92102, 55712, 16188, 71703, 115488, 94516, 6059, 73237, 52388, 64426, 16729, 29044, 104888, 79000, 94796, 23921, 95282, 68975, 71089, 96927, 77062, 47122, 10546, 112573, 97033, 71373, 61634, 57174, 115137, 98132, 69079, 113082, 67193, 81248, 46597, 11224, 104824, 19017, 90336, 21007, 104703, 95247, 59596, 670, 71133, 97891, 102890, 31519, 30721, 109219, 58198, 91221, 72930, 107321, 100101, 79274, 64560, 101501, 39678, 97623, 76362, 77087, 15270, 37509, 1390, 81315, 5762, 93545, 65217, 98871, 65492, 92067, 6956, 14086, 31036, 69240, 67839, 70998, 57406, 65359, 96255, 26406, 109960, 55904, 111204, 9494, 63154, 79898, 56511, 51216, 88265, 28118, 77853, 84897, 31379, 105092, 90201, 7262, 77645, 12938, 118157, 62670, 122, 63611, 116948, 111661, 58362, 31363, 21995, 81334, 25480, 109930, 99965, 93756, 51004, 82495, 80898, 23670, 76867, 73863, 103365, 71221, 108468, 46575, 73358, 109917, 60480, 51996, 84018, 54315, 51324, 115334, 73027, 57080, 109986, 77620, 110322, 8435, 59127, 49331, 50245, 22534, 110377, 101553, 53087, 53071, 105638, 86341, 63500, 93809, 70356, 28499, 97319, 81641, 48432, 3838, 75662, 67474, 28036, 17743, 18644, 96139, 48247, 10040, 90667, 12683, 59924, 49028, 96224, 54764, 46468, 81143, 105935, 11025, 110200, 35443, 103239, 43377, 2097, 10931, 84742, 54547, 31175, 97503, 50994, 82601, 117877, 50963, 96819, 23538, 53245, 20121, 73338, 37269, 53488, 46411, 16903, 5467, 104354, 24989, 83284, 56039, 54719, 58031, 69006, 22993, 72132, 85467, 22482, 61245, 70636, 89503, 5309, 110613, 60625, 25990, 86360, 92322, 68115, 14476, 113735, 97356, 91333, 17438, 52287, 31431, 6066, 44049, 18905, 101620, 90065, 61197, 34054, 107221, 60566, 115266, 11279, 91268, 91465, 2723, 74977, 30388, 25155, 43491, 93386, 98557, 110699, 100533, 66620, 115741, 42561, 60845, 44387, 63572, 10670, 84360, 18735, 2211, 84899, 110008, 103864, 88748, 51937, 75956, 102375, 105209, 44325, 18007, 20712, 116159, 31464, 51257, 82985, 60683, 62918, 53196, 68064, 70421, 10705, 38278, 107498, 787, 109565, 10424, 108355, 76462, 16283, 8280, 71294, 94981, 106521, 24105, 31603, 55742, 101047, 92788, 69199, 11689, 109602, 43804, 32950, 63196, 2651, 102017, 106970, 19256, 532, 81271, 30329, 44516, 108757, 76897, 25686, 59936, 44541, 59878, 28933, 19855, 81380, 40393, 43102, 53944, 39424, 21193, 32665, 15933, 33652, 73799, 51353, 28219, 19179, 98883, 67536, 86416, 17246, 104229, 3869, 19597, 6380, 17410, 15978, 104715, 85470, 29608, 44476, 12117, 24548, 88914, 65852, 85776, 73829, 89040, 15599, 99869, 19422, 67803, 17663, 3606, 81557, 101066, 29010, 117610, 86639, 117868, 62628, 109376, 65755, 77368, 55687, 86957, 26404, 77506, 54593, 111384, 17894, 50177, 52751, 107868, 26490, 115610, 26963, 59302, 88907, 95691, 98651, 93387, 81989, 4773, 46430, 27770, 8278, 9404, 97921, 61303, 117682, 94091, 10121, 115924, 50285, 67268, 98699, 32547, 50432, 58147, 101030, 4415, 105232, 82886, 35949, 116674, 79022, 77171, 50616, 76132, 104085, 85392, 109506, 28172, 8214, 53421, 17308, 93693, 111589, 23662, 49558, 67267, 86514, 67384, 11566, 64317, 50571, 76534, 11950, 21923, 77921, 34014, 62667, 14494, 51737, 109111, 115670, 20476, 67826, 72204, 43711, 97452, 63, 12982, 64350, 56522, 103957, 53966, 890, 86829, 79293, 69917, 105621, 102986, 100215, 31908, 100281, 63631, 34174, 107085, 108626, 73138, 10594, 110224, 89988, 94930, 15598, 37028, 52705, 57420, 91871, 5847, 87618, 56281, 15346, 53768, 14568, 113408, 79568, 9564, 103497, 47738, 97064, 30626, 26540, 40409, 53367, 49338, 25164, 116152, 2242, 66766, 29623, 38890, 79417, 52992, 46768, 112473, 43467, 116779, 54753, 82718, 7544, 67001, 82530, 87149, 110986, 95663, 101826, 104144, 9003, 33046, 81543, 82095, 93854, 671, 95413, 17691, 70867, 73167, 99431, 75359, 10093, 3159, 64080, 92861, 109515, 83293, 42194, 59932, 115677, 2179, 75793, 5958, 952, 2538, 27766, 109002, 58573, 29841, 110287, 104122, 39798, 59289, 11688, 33015, 68654, 35555, 57170, 98371, 49596, 94731, 44747, 37499, 31247, 117130, 58924, 41128, 35638, 66519, 15078, 52622, 78290, 92028, 49748, 117996, 106111, 69663, 107033, 75446, 110347, 103200, 73188, 35583, 106424, 96146, 46538, 89738, 44241, 37981, 4392, 79294, 100297, 56658, 116277, 20195, 105959, 113094, 90066, 66385, 41679, 73379, 100111, 100229, 112040, 50124, 108309, 74894, 15539, 15025, 88857, 35724, 42085, 116876, 113068, 27280, 59140, 101637, 90042, 24713, 117034, 86953, 15919, 17976, 36704, 76407, 43878, 48570, 4825, 46174, 31486, 102272, 14714, 32908, 29680, 13921, 111629, 85154, 21427, 76064, 114542, 51842, 104172, 4408, 96247, 59820, 9020, 2314, 37718, 52406, 17645, 18795, 106313, 1069, 82953, 52587, 116763, 30723, 73500, 34410, 109154, 90979, 92153, 33987, 71716, 10814, 101912, 46861, 21147, 19529, 64240, 107841, 107652, 114797, 92099, 28605, 56036, 96057, 49855, 38753, 67270, 98810, 4989, 62033, 111102, 48046, 79501, 17523, 64891, 113911, 80826, 49167, 38357, 32556, 104789, 104732, 58316, 41244, 40009, 24320, 32889, 95891, 14769, 57574, 114377, 82274, 49110, 90893, 79242, 57462, 29263, 16624, 86733, 90616, 48622, 96677, 83686, 84157, 87023, 3916, 97868, 48053, 37098, 107094, 29418, 50767, 3389, 38542, 104342, 33704, 72447, 76922, 106805, 44428, 28930, 66374, 109155, 26415, 19985, 113505, 47439, 97074, 13177, 40021, 26156, 42877, 101633, 104243, 91699, 26533, 111688, 81023, 94695, 106005, 26286, 100498, 23521, 75076, 34817, 71636, 46006, 104449, 11523, 20312, 23747, 10459, 6490, 55163, 14589, 9500, 98596, 47451, 43108, 13345, 49161, 100513, 83154, 107630, 63472, 114558, 95688, 43810, 57036, 71424, 22341, 68223, 40870, 4673, 28117, 86050, 63377, 18336, 57040, 68628, 71862, 47263, 8854, 105828, 42741, 44164, 70875, 71865, 48025, 95286, 109038, 49469, 99139, 16801, 80454, 113425, 16254, 65726, 70580, 80868, 3736, 54830, 5844, 108606, 101480, 112225, 12661, 77147, 8155, 65312, 2355, 39926, 34983, 112358, 54750, 99650, 34140, 110423, 5884, 3081, 19057, 83055, 22258, 110266, 100661, 44169, 55149, 56570, 58524, 88220, 85792, 111302, 47473, 103267, 73810, 58414, 115955, 48153, 49514, 72959, 82183, 105189, 75135, 117310, 78033, 116657, 102823, 99838, 12590, 105219, 43280, 67605, 12305, 98846, 23419, 109282, 9069, 74714, 57871, 65060, 82296, 91860, 69249, 7176, 81486, 31809, 41229, 94733, 51001, 22208, 53363, 58822, 28278, 69744, 98042, 116010, 29765, 24501, 32057, 75433, 37228, 38360, 63082, 90248, 85159, 17161, 20572, 26479, 65020, 13848, 20145, 56052, 61556, 113593, 89038, 19014, 117222, 102522, 109988, 95634, 81340, 49381, 76389, 97766, 8954, 35862, 86727, 95762, 57659, 106924, 82594, 49062, 83272, 52778, 13535, 54628, 26943, 15369, 97654, 100550, 58755, 29059, 86120, 106124, 107250, 50419, 7401, 112256, 41643, 54027, 83195, 6903, 16694, 74931, 21552, 22890, 31389, 96252, 36455, 74678, 1615, 86414, 110198, 19975, 12732, 97992, 78539, 55868, 36493, 8356, 15009, 18708, 95341, 108866, 100369, 97390, 103188, 35786, 50166, 30020, 53520, 108587, 74652, 115492, 3595, 2899, 85263, 70571, 20967, 40195, 93578, 86578, 69297, 26360, 106233, 63746, 105001, 91525, 98343, 36761, 101029, 85576, 52780, 7995, 35578, 116645, 72620, 101265, 80478, 69059, 108441, 90467, 13784, 31665, 107559, 85135, 17243, 57306, 19463, 1652, 82648, 99601, 81107, 61014, 20358, 97063, 73092, 49044, 68114, 59098, 16185, 32275, 115863, 28576, 82161, 111643, 50443, 26656, 44660, 86544, 47890, 104705, 61497, 25016, 94218, 96192, 82656, 83998, 68774, 4499, 108174, 29465, 111956, 107179, 75599, 84733, 55092, 44653, 65074, 66759, 106670, 70368, 114829, 46040, 44651, 63836, 95511, 49066, 33419, 52321, 92889, 17074, 9675, 48523, 33239, 32607, 97342, 48206, 100578, 54869, 43624, 30446, 68382, 59950, 50600, 45931, 59604, 4173, 111866, 34366, 81702, 54090, 113611, 64657, 107271, 114500, 109537, 7530, 116901, 62220, 54511, 113981, 110104, 75551, 76418, 111171, 28618, 72307, 5481, 106546, 65404, 41460, 17655, 66058, 106156, 51819, 23000, 27931, 110885, 86079, 43371, 13493, 12313, 76538, 105058, 56304, 7990, 64126, 20801, 1606, 112322, 45470, 79280, 99055, 45027, 58061, 39458, 99807, 18471, 27664, 54055, 71400, 43370, 71427, 106159, 54782, 33805, 98432, 84316, 75837, 48767, 78893, 32493, 74614, 109149, 65019, 49121, 39380, 37061, 115657, 53545, 21008, 79832, 50991, 104363, 4531, 92846, 34480, 113594, 16001, 33829, 96880, 14764, 99401, 103569, 20352, 73516, 20243, 90463, 39852, 4242, 84412, 107906, 71396, 106485, 63215, 89320, 80432, 48086, 56944, 88498, 77334, 100138, 55151, 115054, 38017, 82081, 67147, 63150, 52703, 91566, 86980, 76694, 4498, 12065, 678, 36042, 30165, 117136, 103496, 64083, 104827, 22115, 90123, 108823, 36093, 55087, 112320, 22819, 116122, 112880, 111138, 29435, 4944, 2725, 69423, 66494, 78845, 706, 59307, 58058, 899, 69336, 239, 64842, 25704, 81643, 30211, 343, 98770, 111737, 27942, 98968, 45881, 53328, 28487, 29672, 90367, 54558, 75158, 72733, 68619, 48489, 93036, 12974, 1750, 85114, 112796, 60968, 13164, 71578, 109668, 17626, 117414, 89898, 84833, 102659, 70498, 65493, 71238, 26831, 80649, 66032, 105792, 104711, 99946, 33813, 63697, 43578, 65813, 49147, 39822, 112696, 73622, 93096, 92124, 98415, 60357, 51808, 107423, 17341, 45883, 48466, 97284, 53507, 39208, 33943, 83433, 93509, 71156, 17426, 4266, 74624, 8596, 99740, 93964, 106327, 89914, 24100, 38985, 18191, 10932, 6817, 65245, 12858, 70673, 72052, 31660, 8340, 70417, 83892, 111838, 41, 43913, 33243, 15193, 34052, 30835, 68279, 59254, 76983, 80723, 1807, 65339, 111711, 29727, 36683, 9384, 70911, 39727, 29441, 111730, 91356, 49882, 65038, 61521, 48000, 17205, 4319, 89298, 12810, 110424, 61052, 100182, 5542, 115210, 104125, 97876, 77869, 95572, 91278, 65466, 88248, 30757, 96650, 82831, 94430, 60962, 82563, 50316, 83472, 99298, 88419, 612, 99606, 75294, 64751, 16553, 118222, 81855, 106416, 99796, 15959, 68682, 64196, 66835, 106352, 33207, 62613, 56881, 51211, 12930, 63695, 113220, 32970, 63313, 45024, 57693, 28500, 2219, 2672, 34619, 69765, 86383, 67397, 70245, 93159, 117415, 75055, 116620, 7757, 113856, 93310, 64248, 62631, 37386, 17598, 6908, 77823, 101094, 75464, 10634, 50721, 102883, 66229, 60184, 10482, 31063, 89343, 100432, 19458, 104418, 109424, 66128, 45546, 56858, 15441, 39510, 10927, 76671, 101564, 23126, 104092, 5864, 3300, 24709, 72272, 112484, 36218, 83794, 106937, 106861, 11499, 112260, 104838, 21230, 2724, 63490, 78227, 99966, 61282, 99172, 8780, 92888, 10852, 78713, 22009, 109678, 107141, 39185, 113716, 56099, 7225, 56185, 64414, 77486, 91335, 69421, 95577, 40810, 73362, 53466, 108869, 109278, 29813, 117998, 5326, 54236, 49925, 18323, 36746, 16372, 100955, 103522, 34025, 112542, 105924, 81140, 5820, 55331, 46143, 104321, 64632, 49871, 72513, 84710, 97159, 17082, 53833, 70317, 63384, 56200, 1736, 84973, 103702, 44728, 32416, 40799, 43720, 68342, 17520, 62458, 39812, 108271, 98618, 58195, 13946, 115028, 20769, 94690, 107476, 65160, 16521, 103415, 84246, 23354, 66343, 37653, 82389, 104906, 94199, 6289, 48373, 46225, 35500, 97146, 54194, 1852, 113661, 80623, 80564, 9901, 112123, 106386, 20479, 81612, 31291, 29270, 76953, 78910, 87243, 49488, 56498, 24178, 105551, 70217, 79373, 67780, 31810, 56175, 65974, 27780, 51560, 233, 117628, 69140, 101180, 24932, 45651, 79255, 92409, 101935, 59421, 104897, 8829, 86534, 93142, 64959, 119, 53945, 91198, 104117, 104737, 77897, 5202, 86446, 93105, 9013, 71948, 51817, 93111, 63937, 24041, 11671, 2149, 7919, 4303, 108206, 83211, 80257, 95338, 37266, 22299, 85514, 51939, 75971, 79364, 78531, 59404, 71062, 31293, 92955, 55260, 103291, 116536, 107016, 77274, 115733, 68179, 51959, 102, 45099, 15617, 62745, 76598, 40869, 71735, 73224, 108929, 59696, 29753, 106342, 24959, 61277, 4510, 73565, 90653, 55536, 80420, 6812, 29599, 40614, 82663, 113660, 21560, 118131, 98163, 47416, 112866, 105063, 61940, 50549, 79852, 19034, 47592, 36033, 20416, 63033, 27108, 108553, 14866, 855, 17999, 104730, 76531, 35531, 104208, 68449, 101783, 45823, 58192, 10844, 111559, 18632, 52300, 86230, 23283, 37116, 112432, 78574, 63650, 45, 77855, 58973, 102094, 60985, 58393, 59866, 9314, 6866, 21961, 48657, 63645, 88736, 34744, 63974, 32048, 96679, 117942, 61538, 72925, 90141, 72382, 21497, 110749, 66092, 45249, 116699, 97453, 64695, 10801, 81492, 21379, 3555, 7012, 100638, 54503, 90911, 79989, 111820, 72720, 51250, 62301, 93258, 25222, 31614, 60969, 14831, 78417, 40301, 77183, 27603, 82412, 63945, 19365, 104109, 112340, 31023, 62629, 60670, 74897, 114171, 80075, 9369, 53942, 68485, 117402, 83675, 61951, 66918, 34448, 113883, 83570, 78179, 2429, 112317, 41017, 73159, 117289, 47669, 30503, 48030, 32436, 90067, 110646, 68956, 28566, 62493, 3079, 77880, 22551, 70406, 60529, 25209, 37910, 44980, 33726, 66308, 19946, 17951, 102802, 55437, 93485, 24786, 40235, 67745, 76877, 67412, 59630, 103140, 75816, 88585, 39415, 68023, 61744, 13836, 6131, 21927, 58659, 110677, 40681, 110032, 84075, 98032, 67354, 104669, 89622, 57757, 6898, 94933, 86670, 15328, 12332, 63177, 33528, 112823, 103142, 83832, 105041, 20288, 24848, 46823, 40350, 108705, 81657, 105396, 107047, 44012, 115253, 92018, 107638, 4447, 70019, 82866, 117874, 61438, 85669, 47040, 50596, 24344, 36342, 82998, 52536, 47236, 48968, 64484, 118112, 104207, 69545, 50744, 93060, 62984, 35322, 17492, 105715, 108526, 95333, 3903, 10790, 5632, 52212, 17803, 40318, 50273, 63429, 48245, 104452, 56703, 38657, 58941, 22561, 117161, 46726, 116579, 34797, 37135, 92250, 115049, 89572, 1026, 75503, 3964, 39962, 103146, 113564, 10153, 102892, 49449, 59097, 77682, 61973, 81916, 111051, 21915, 58597, 116320, 91976, 78011, 66654, 7969, 26013, 66939, 10840, 16288, 96208, 71450, 49341, 101462, 70757, 73507, 67448, 57204, 67236, 82184, 70960, 11818, 88381, 9546, 86193, 43780, 3579, 34625, 36559, 92214, 69030, 28075, 4399, 23338, 70313, 13935, 38828, 13051, 78384, 93558, 100108, 72407, 67230, 95601, 21506, 42911, 75658, 29876, 4603, 16581, 4878, 84671, 71252, 21255, 71674, 37860, 115308, 106310, 75776, 30484, 84522, 75402, 55094, 13812, 43602, 116908, 7495, 17911, 52156, 104910, 65055, 6144, 23498, 99075, 47644, 30522, 92181, 43877, 11174, 94252, 66505, 23870, 105102, 54831, 22234, 48371, 65624, 5903, 106510, 115777, 103138, 78097, 5117, 9835, 103436, 109240, 37888, 7887, 36472, 94502, 60347, 26266, 76323, 75455, 85307, 101945, 58635, 68940, 28308, 108688, 108678, 1303, 45490, 29339, 62553, 4470, 14908, 49733, 31455, 103722, 89691, 36349, 81762, 104725, 42809, 65564, 82835, 87696, 88651, 29923, 103364, 106874, 50710, 35789, 93106, 18553, 4520, 93527, 116950, 11161, 99274, 14558, 106593, 34755, 81979, 62723, 95231, 10124, 61366, 11245, 64280, 55218, 29678, 71187, 116183, 25488, 103849, 19149, 41370, 9704, 117920, 59986, 69838, 54221, 52480, 65381, 73541, 7754, 76030, 69686, 229, 103333, 71621, 49396, 4950, 12205, 89017, 25448, 110356, 8934, 114025, 80352, 638, 75036, 93488, 17254, 410, 63250, 107945, 15409, 3878, 115576, 71625, 70536, 14429, 27450, 59217, 98851, 45825, 15918, 45663, 27979, 26481, 97510, 115458, 95172, 72646, 115003, 104884, 102240, 25776, 82820, 50791, 110365, 41838, 97141, 60584, 112644, 69866, 50095, 81296, 82630, 5378, 80601, 72071, 415, 55081, 71482, 91174, 80374, 68081, 41320, 53761, 27302, 8281, 116196, 47626, 10970, 9685, 34970, 58395, 116506, 105773, 61187, 32060, 64335, 32094, 25540, 5853, 85849, 73971, 74385, 113785, 80696, 23601, 30746, 59716, 2907, 53216, 54139, 79670, 45044, 51689, 96825, 43872, 43565, 32600, 109497, 24199, 4469, 48916, 104886, 72861, 16721, 33051, 47758, 53398, 100328, 86102, 17782, 3890, 23457, 100705, 118123, 64829, 22242, 11438, 108704, 40028, 93718, 48748, 40369, 20855, 42849, 64721, 83086, 8840, 63041, 20776, 91944, 13401, 83890, 45816, 70079, 93677, 24880, 74589, 115526, 64264, 42208, 92239, 78745, 83475, 24644, 111835, 33262, 30683, 47278, 108102, 29008, 23057, 5950, 56716, 18423, 24570, 76238, 63587, 27188, 86114, 112681, 90513, 3362, 15870, 29886, 109140, 108729, 59276, 57044, 64967, 46916, 93155, 53499, 20385, 111109, 36288, 51099, 11978, 39795, 25474, 39228, 109052, 13876, 80640, 12150, 2809, 114904, 116043, 21218, 70564, 49766, 64448, 42800, 76328, 56836, 8926, 117675, 101565, 100922, 57115, 61866, 93972, 47225, 28276, 111821, 104528, 66872, 72876, 47050, 54709, 45255, 62150, 11795, 64200, 37571, 58391, 102185, 51115, 91681, 114976, 105804, 110926, 74700, 10608, 23919, 103788, 89117, 2759, 91211, 1685, 73822, 26469, 109662, 23188, 106153, 116378, 53314, 48620, 21456, 55973, 36104, 98391, 63306, 4101, 115665, 54513, 117146, 82162, 69335, 89347, 60681, 88195, 60402, 88830, 50240, 71659, 30825, 603, 2209, 108223, 114826, 80791, 101360, 43786, 5643, 2419, 44701, 3967, 37942, 112424, 111344, 78140, 40851, 44500, 78013, 93657, 96777, 76259, 116926, 40618, 19628, 80242, 44353, 16221, 36905, 118180, 60613, 38299, 48081, 78554, 33336, 16121, 88776, 30064, 18650, 94766, 56724, 39345, 11384, 61954, 53990, 97633, 56301, 36849, 115500, 40397, 39152, 74593, 64825, 17617, 84803, 18701, 9888, 10618, 20127, 111914, 74119, 22681, 28970, 29487, 114003, 89964, 45756, 65891, 111160, 67097, 83224, 116039, 42679, 37550, 71031, 56483, 87763, 13557, 96968, 12254, 31167, 50992, 22628, 6454, 93094, 65478, 34488, 107564, 32171, 24203, 24843, 23242, 7385, 5858, 79282, 982, 79709, 61799, 108746, 83835, 53531, 41647, 33106, 41277, 26484, 38886, 24703, 55258, 52051, 18289, 45189, 8215, 2726, 43064, 59602, 67078, 67690, 114139, 104457, 6304, 2710, 33902, 76272, 110923, 93273, 64977, 63569, 59328, 64237, 46340, 16467, 32866, 44430, 36495, 57414, 39527, 14569, 62463, 25549, 106668, 45392, 106981, 22669, 31351, 12130, 77624, 72709, 744, 112794, 93546, 114318, 10205, 27638, 94729, 22795, 18912, 88634, 74488, 106637, 108680, 101599, 25316, 14206, 70341, 100140, 85932, 95073, 63012, 42654, 71417, 111264, 56666, 2454, 107087, 56333, 91641, 60398, 43416, 12911, 73427, 15532, 34327, 55323, 75757, 85594, 70449, 105482, 86252, 53665, 60250, 7283, 14231, 5995, 87365, 94881, 17781, 35351, 29840, 98862, 14880, 63561, 10212, 49097, 94574, 84797, 59663, 116047, 12561, 53483, 19213, 14971, 61552, 59215, 35184, 73433, 65623, 12735, 95361, 82941, 3265, 116844, 12112, 8205, 25225, 114066, 8110, 111072, 100421, 103730, 87334, 89991, 85455, 62612, 118221, 95559, 106952, 108347, 25271, 49840, 33036, 102086, 63290, 19496, 10974, 81071, 108423, 94585, 33882, 42213, 30083, 107539, 104158, 17927, 55288, 46360, 47035, 23989, 52486, 89010, 19964, 104073, 69913, 27854, 107464, 3432, 92765, 885, 37675, 103084, 56812, 116621, 36055, 75774, 23184, 47083, 7064, 116275, 93100, 48596, 95925, 28662, 98151, 41628, 67222, 5999, 24472, 63052, 55488, 101238, 79653, 21225, 61967, 102087, 6819, 90444, 35542, 51648, 55964, 65989, 17631, 80711, 17679, 50450, 104119, 49266, 91262, 4542, 115478, 34711, 76126, 45149, 69128, 87968, 23757, 60879, 71930, 929, 44999, 3241, 49551, 48263, 107751, 7116, 91479, 62567, 116510, 2593, 38382, 79313, 10333, 82884, 18174, 51633, 11865, 88904, 101050, 17490, 116721, 60127, 32672, 14562, 71861, 111287, 87047, 106581, 54123, 90831, 14373, 98599, 77011, 44208, 51591, 32668, 68474, 96291, 15823, 114661, 94789, 94752, 37929, 106065, 58110, 117494, 20797, 8819, 93415, 117582, 66371, 57331, 53485, 62110, 36241, 58067, 91360, 36308, 100821, 84183, 102382, 41513, 51491, 14361, 117673, 96535, 79522, 73836, 111023, 97902, 17855, 578, 7202, 45472, 56958, 54185, 100277, 20228, 10742, 17431, 24395, 47497, 115988, 90289, 19408, 93141, 103743, 18639, 61398, 92540, 98022, 49805, 89341, 52603, 92808, 1310, 35899, 27399, 55366, 51636, 19530, 9166, 68516, 72659, 30055, 84561, 59920, 88232, 38906, 21500, 73234, 107747, 79350, 51347, 69740, 68507, 42942, 104864, 94434, 13201, 101885, 106028, 71793, 97917, 93390, 3409, 15584, 174, 56588, 87838, 84112, 79418, 11270, 94414, 36540, 61833, 105719, 62621, 8425, 73345, 63034, 100390, 95072, 16579, 28647, 102916, 64367, 48490, 30987, 99555, 39271, 27666, 111367, 45193, 109420, 57368, 37639, 88569, 42160, 117950, 7154, 34475, 29609, 46148, 20017, 63779, 12881, 115179, 10909, 81214, 82358, 95164, 108891, 88726, 50747, 53014, 99663, 106332, 105467, 96230, 16255, 84584, 12956, 45838, 38662, 95747, 80264, 74356, 48791, 44366, 70743, 57995, 100134, 25484, 108670, 66250, 4595, 84816, 24547, 55702, 112343, 13824, 91063, 21356, 81305, 27334, 26601, 113459, 110029, 1290, 30235, 117082, 62202, 18946, 104352, 39109, 64252, 100377, 98297, 79990, 28357, 9088, 2713, 91648, 85866, 51070, 68607, 19055, 39950, 87584, 112084, 73605, 6552, 48390, 52763, 66026, 93654, 11756, 51010, 28913, 42807, 59626, 56370, 29196, 13065, 101295, 2644, 43534, 86533, 50876, 47630, 67444, 55761, 30504, 93768, 6210, 83164, 22130, 86218, 49563, 93419, 16544, 6541, 45336, 67759, 115525, 13012, 49493, 62391, 117431, 86520, 16866, 28265, 25091, 50165, 105229, 1978, 90737, 94641, 75416, 27875, 20395, 104682, 67805, 71663, 78429, 32755, 64130, 110406, 67452, 29798, 73307, 355, 72883, 43934, 9215, 32773, 112103, 12796, 96994, 54646, 118230, 41427, 81036, 1345, 26055, 80901, 69064, 48154, 6725, 18044, 78057, 25337, 84258, 2045, 55223, 63098, 87595, 46449, 116700, 15224, 36953, 22091, 71586, 11652, 46819, 31597, 106219, 81629, 147, 9887, 50527, 104955, 116558, 21575, 80401, 69645, 11619, 26833, 85670, 110805, 32724, 40224, 38084, 8049, 43353, 88966, 60794, 19887, 111107, 90764, 31894, 81460, 102224, 99256, 41923, 60974, 52870, 104089, 81587, 81463, 21948, 104801, 74462, 111177, 90937, 8349, 101536, 37173, 13, 617, 13446, 16858, 6958, 59277, 70765, 76739, 3686, 100158, 20422, 1330, 17077, 14051, 25426, 77095, 61037, 48297, 47179, 20039, 66833, 53707, 14975, 107782, 3789, 117717, 22256, 108473, 90614, 41616, 51229, 50314, 100136, 33810, 26463, 67015, 62925, 68393, 48169, 23725, 1944, 15367, 24253, 49027, 26725, 5660, 22711, 91808, 38865, 86221, 80771, 56227, 8595, 86632, 5640, 91395, 63073, 19270, 115472, 62051, 50197, 38628, 28346, 106908, 67526, 95562, 72542, 37926, 51248, 17002, 69713, 102487, 117459, 40389, 87911, 55933, 12105, 56112, 63466, 41745, 52437, 112047, 58832, 69982, 49880, 3906, 41783, 12260, 96404, 11841, 84732, 59072, 43483, 108274, 69051, 354, 53374, 69010, 116478, 15390, 92847, 10592, 69672, 78739, 32027, 22675, 50015, 28350, 2985, 103819, 58725, 89202, 75454, 44655, 21030, 86429, 91651, 10523, 106778, 37803, 45638, 72158, 99135, 82959, 38839, 97487, 114990, 99099, 44563, 41319, 89139, 40411, 116818, 118041, 13290, 24110, 102262, 73229, 112906, 71323, 77858, 59027, 94684, 105281, 88711, 71940, 79823, 100450, 104474, 1910, 11734, 99426, 71851, 55010, 75740, 82942, 107445, 83273, 13977, 4115, 88783, 658, 3422, 40382, 12746, 63335, 56278, 50283, 75143, 74389, 89791, 6499, 109016, 50089, 97178, 90903, 23801, 24706, 34068, 85740, 97894, 55602, 2100, 11369, 6406, 80104, 35743, 21522, 77180, 13355, 76686, 106792, 1197, 10283, 57010, 27999, 16644, 33056, 13594, 28163, 47617, 1805, 22944, 67737, 96621, 105949, 9785, 26828, 108938, 36486, 721, 44391, 77223, 5663, 97905, 108939, 23850, 19243, 38854, 69468, 52153, 41209, 24097, 115956, 12187, 25945, 14648, 41883, 9206, 15360, 100171, 110258, 61461, 115263, 87121, 36534, 91228, 113513, 116647, 42969, 35767, 56082, 35389, 12350, 44258, 30435, 107665, 114700, 38486, 26875, 44115, 71, 56987, 69971, 42653, 25817, 96536, 95272, 50426, 97826, 100913, 57875, 88141, 46250, 58753, 18049, 60708, 87163, 118201, 111710, 38779, 11150, 54977, 27131, 24558, 104228, 12369, 48400, 52363, 48874, 98615, 2190, 26542, 48493, 70868, 99653, 37722, 64442, 18033, 79746, 92230, 30687, 417, 34382, 70745, 67725, 107527, 89407, 85844, 110814, 38564, 78715, 115155, 42118, 104069, 69527, 32696, 41228, 4976, 107093, 95985, 79082, 37265, 33104, 21439, 50785, 57379, 60750, 45168, 1420, 74720, 81609, 31829, 45404, 92211, 80769, 4407, 93933, 97893, 85874, 70280, 39365, 104572, 71962, 111243, 56853, 63499, 31260, 6338, 2664, 29528, 98021, 51740, 62432, 35349, 87210, 88611, 21184, 47666, 84576, 41916, 115642, 111943, 13272, 59144, 69224, 42646, 20235, 96894, 4752, 6998, 34955, 67769, 106955, 78920, 59717, 57778, 35467, 33858, 14646, 83180, 19167, 69015, 44674, 17973, 89756, 67893, 45937, 73632, 111962, 91283, 107111, 112809, 78817, 8689, 61576, 64791, 35229, 105074, 80512, 79240, 24750, 118238, 17583, 15391, 82083, 53885, 82908, 32159, 78152, 38767, 54175, 5043, 47223, 21755, 76109, 94834, 111136, 17680, 90130, 93640, 83246, 602, 99327, 85420, 109400, 81258, 89903, 13871, 65140, 96378, 34143, 7602, 77587, 9881, 52158, 23063, 116447, 93013, 73153, 65979, 14698, 73198, 111363, 114796, 107490, 115305, 66108, 75566, 81054, 39928, 9557, 50288, 74043, 96928, 65353, 97070, 40202, 82698, 42078, 12838, 4926, 114357, 104074, 10641, 10350, 103859, 94978, 90292, 1576, 112678, 86785, 10945, 62989, 10296, 61939, 26780, 103114, 58495, 79942, 18816, 29306, 29132, 44383, 25368, 89806, 105622, 30541, 59202, 7383, 32596, 5, 17568, 84245, 115745, 54562, 89486, 16432, 102516, 13226, 110709, 98170, 104128, 63132, 38010, 25504, 109717, 100465, 97786, 61171, 61394, 103700, 26287, 55789, 77893, 114698, 78356, 97705, 21783, 22277, 80450, 16587, 91367, 107561, 33500, 109883, 63217, 15553, 10968, 98323, 38639, 70961, 101455, 116756, 105635, 61821, 98313, 118110, 97648, 17670, 24630, 44064, 93893, 97554, 83895, 95091, 42209, 16235, 50639, 114018, 116296, 84629, 25023, 105643, 47112, 10497, 31111, 105115, 98545, 74973, 4395, 94194, 93804, 89135, 63266, 29879, 2630, 16944, 76609, 53790, 96779, 23832, 822, 50004, 96698, 91494, 61140, 49941, 47069, 103750, 47046, 71474, 2159, 69506, 96749, 81200, 102765, 96360, 71358, 56401, 69747, 113358, 68301, 34753, 59832, 37292, 96664, 70051, 42407, 101323, 104984, 14759, 50553, 26643, 69994, 28936, 110532, 13499, 10465, 49479, 86492, 28615, 59462, 47906, 9048, 103130, 60293, 42906, 105516, 104606, 11833, 12003, 107122, 40012, 32320, 92782, 103513, 55183, 59900, 104571, 45716, 92544, 90276, 5854, 2402, 2020, 21559, 17059, 66169, 66800, 87046, 56455, 101156, 32432, 51203, 72072, 71829, 23853, 82962, 58817, 37404, 84395, 87184, 29866, 116550, 116472, 112153, 1312, 43035, 62754, 112754, 33256, 102491, 51971, 50951, 43953, 39555, 42052, 41767, 35625, 77394, 48764, 113401, 107036, 78335, 91260, 116330, 83291, 21303, 60016, 71105, 21851, 1311, 114252, 106245, 111775, 28334, 95827, 55557, 14602, 108831, 37165, 8499, 87068, 97738, 105695, 27503, 103744, 79682, 79714, 95129, 64978, 115654, 42352, 112143, 39841, 86924, 58656, 110662, 34440, 56770, 36549, 53235, 83812, 99475, 84324, 6313, 47714, 1047, 74555, 76168, 4532, 34297, 40381, 55614, 103906, 111083, 10699, 39266, 91447, 53751, 68894, 5051, 47501, 89876, 117104, 100190, 70767, 117521, 78024, 13366, 75571, 94694, 114613, 62597, 77894, 65719, 81962, 27441, 12925, 31569, 6137, 59606, 98178, 88824, 110593, 31837, 106877, 10265, 98152, 85657, 39083, 32539, 87591, 36136, 113165, 36515, 111627, 68707, 39123, 98911, 49083, 64659, 58322, 102891, 96625, 36778, 53349, 62770, 61752, 104762, 75807, 57351, 31353, 22718, 45450, 100084, 29542, 81811, 112569, 87001, 67489, 95528, 61896, 89097, 69771, 8505, 73187, 22330, 67581, 7349, 99746, 117824, 26624, 89449, 68799, 31017, 5962, 1707, 41484, 115260, 77534, 44883, 112891, 37, 26846, 72949, 88401, 115200, 7423, 72526, 21752, 72285, 168, 20250, 69356, 21675, 34145, 77670, 60296, 83562, 5318, 16868, 57380, 72498, 107888, 59497, 6869, 2838, 101250, 25022, 108101, 52325, 31561, 66408, 13403, 60643, 109125, 111153, 6954, 12063, 47838, 71939, 99323, 10187, 51672, 90005, 105485, 89961, 77677, 100892, 85181, 44054, 62792, 35985, 67125, 97845, 118215, 66977, 12146, 14268, 93239, 100365, 67724, 9287, 33970, 77254, 25732, 19607, 114192, 99570, 99821, 3058, 97502, 37162, 10858, 61043, 61355, 73203, 94187, 25273, 87408, 48929, 45714, 48988, 42538, 57384, 48775, 70009, 117955, 42259, 26695, 110194, 32352, 14836, 36019, 77027, 3391, 87277, 67547, 107628, 83931, 32562, 48394, 3952, 112932, 107913, 36865, 114329, 23381, 87320, 62735, 33618, 32425, 89499, 105265, 3412, 24996, 111445, 3635, 96158, 49852, 116120, 50302, 28052, 10329, 97858, 11409, 3408, 35347, 98115, 41064, 7466, 78685, 9931, 43181, 41059, 29766, 29194, 51881, 67696, 665, 39620, 57208, 24208, 81634, 93372, 12337, 58917, 910, 21390, 116546, 65581, 93476, 10544, 281, 15934, 115933, 26550, 94866, 103148, 75578, 8946, 5478, 75090, 72067, 58820, 61439, 60000, 22582, 71708, 26638, 36131, 50565, 5121, 98732, 32793, 4923, 13489, 72341, 47056, 83256, 49130, 99332, 51645, 16846, 92833, 49290, 98764, 80438, 19385, 109987, 66755, 46025, 60659, 59879, 19369, 67707, 38868, 3762, 91327, 9519, 21532, 96849, 54995, 28030, 99042, 7801, 82755, 59555, 17411, 85961, 54298, 4432, 48198, 59518, 46187, 18303, 95754, 19520, 103922, 36926, 6751, 77712, 24039, 100830, 58242, 82190, 59124, 13184, 69452, 113964, 107931, 8529, 98384, 59271, 69791, 40170, 31021, 47814, 34241, 109915, 106998, 79253, 93326, 112886, 43016, 117469, 90534, 52242, 98238, 44224, 98602, 4237, 61, 79703, 38162, 78982, 33745, 78770, 3310, 86852, 5336, 59567, 34387, 9774, 53362, 85458, 6243, 72230, 69902, 84253, 88909, 42997, 37229, 112048, 919, 33706, 59101, 61056, 90443, 33497, 33766, 106941, 13263, 79848, 86211, 105090, 5346, 66858, 84019, 64828, 89672, 115964, 118237, 23222, 15577, 41941, 67467, 57261, 46992, 111965, 30400, 72225, 92663, 84, 28836, 91797, 106869, 117598, 97621, 82876, 82131, 99388, 26938, 49318, 92290, 39298, 22239, 35580, 52323, 49600, 24681, 109755, 95037, 15181, 87557, 36983, 27350, 50399, 18133, 47417, 107362, 71410, 48487, 110098, 936, 117680, 16285, 86830, 53432, 20653, 36390, 22000, 43555, 4371, 67580, 24898, 22612, 12707, 108807, 38612, 13267, 29474, 94325, 109356, 40161, 55710, 85489, 74737, 115127, 64850, 35016, 62436, 36252, 66039, 115149, 50157, 117843, 2257, 6229, 25466, 3205, 12800, 88426, 99067, 117760, 97313, 99734, 45454, 39140, 46862, 1050, 104121, 915, 31304, 40345, 102171, 34598, 33289, 97154, 106651, 2165, 61993, 42564, 100707, 66467, 107324, 32574, 71569, 94792, 55478, 20192, 2791, 21855, 26617, 58190, 44606, 94066, 51094, 35042, 25080, 11418, 45312, 94782, 26110, 95999, 58904, 24169, 69345, 37870, 53306, 43685, 70026, 103278, 10156, 112657, 109810, 71801, 16757, 96598, 12140, 18734, 56906, 80586, 59278, 77777, 44002, 13910, 3048, 6848, 27604, 90879, 51921, 12193, 47331, 82458, 20436, 99710, 31479, 21329, 7676, 74277, 34853, 2851, 20401, 76535, 78278, 46514, 117436, 604, 90314, 32845, 59852, 97431, 23971, 87291, 64239, 58141, 61283, 102789, 29499, 67110, 33010, 5790, 43440, 96960, 21705, 38450, 6856, 110661, 101704, 19181, 50357, 71719, 33776, 36122, 104642, 106432, 52873, 24461, 42011, 16251, 87190, 14182, 19277, 92676, 46347, 44030, 114056, 68884, 113396, 47177, 95478, 46439, 92383, 108624, 75222, 55047, 25514, 3540, 80515, 2038, 62834, 16165, 22919, 5431, 64263, 116065, 113172, 30405, 56104, 113828, 14376, 70049, 82553, 90459, 30811, 22431, 63048, 77929, 58030, 82702, 35512, 86587, 47357, 88247, 102683, 83407, 17035, 100507, 60796, 24622, 45209, 32456, 54969, 115778, 113577, 39505, 45094, 102531, 6879, 96548, 101388, 38072, 90615, 73017, 111829, 43356, 2612, 18364, 79108, 28743, 45897, 106758, 104453, 69710, 30070, 26630, 98041, 51643, 117353, 34982, 92280, 42824, 104219, 88689, 26126, 24882, 53747, 68805, 102121, 98463, 12545, 39107, 90892, 60243, 35977, 76223, 42660, 9977, 75609, 81826, 83849, 23578, 78794, 46356, 17848, 40783, 6016, 20628, 64040, 31527, 21063, 67847, 5859, 3382, 62640, 94696, 114936, 80343, 20569, 45323, 89558, 22367, 55071, 36153, 13579, 48353, 78947, 63635, 86517, 69271, 9101, 12201, 113838, 83818, 21444, 70806, 100854, 74175, 19481, 106128, 85412, 42460, 84370, 110596, 35136, 79281, 66932, 100364, 32395, 7585, 15789, 1757, 20575, 116675, 91868, 3511, 27821, 107836, 63571, 48798, 99110, 107452, 9301, 67582, 45260, 53377, 66377, 40258, 76826, 68055, 11393, 104011, 37183, 99032, 118203, 118008, 27858, 116931, 26176, 28181, 83831, 97456, 12639, 3351, 25937, 12989, 60444, 32715, 33366, 28884, 25167, 76731, 74757, 87410, 115884, 35622, 94910, 64174, 103280, 97880, 88415, 37032, 7316, 106026, 116054, 14918, 84983, 65977, 53502, 88019, 96666, 58158, 9286, 30276, 25405, 115623, 39350, 95824, 103388, 81809, 79620, 22100, 116646, 43319, 94370, 91810, 35823, 97628, 3028, 68650, 52386, 20364, 40479, 27352, 21460, 88234, 11536, 74368, 66884, 13415, 48188, 103450, 64171, 97978, 90471, 67558, 67899, 1020, 76041, 11020, 25026, 11732, 79208, 91940, 70090, 19446, 40147, 13704, 2764, 95775, 76439, 72291, 44763, 63481, 5144, 3655, 59197, 65092, 21717, 65408, 99196, 94605, 73573, 103820, 109, 87034, 21887, 37908, 53008, 6547, 18264, 35238, 22169, 72097, 95927, 38665, 63245, 11057, 93432, 19152, 52911, 71459, 13771, 85794, 36762, 23264, 20484, 48347, 72016, 53643, 18938, 85601, 63189, 118243, 100304, 78027, 94954, 87252, 55481, 101099, 19285, 994, 9992, 9319, 47960, 32210, 36274, 83132, 3951, 9857, 54662, 19307, 61543, 34323, 54241, 111973, 48837, 88212, 109862, 115287, 77296, 65729, 112656, 14970, 110989, 31875, 32036, 56743, 7496, 114723, 29007, 105433, 49874, 7038, 39302, 31587, 89543, 25106, 59109, 38042, 106155, 10838, 85322, 45196, 98646, 82078, 94579, 47762, 33117, 62933, 22297, 16223, 99107, 97819, 94645, 109680, 89035, 30930, 12603, 1755, 5867, 114998, 26889, 5030, 86617, 71361, 34018, 24158, 79507, 104507, 29447, 45717, 46660, 58349, 70032, 42366, 87891, 85719, 8735, 101919, 100273, 5590, 30876, 66070, 51132, 74366, 110942, 106351, 104333, 84660, 62938, 29656, 83366, 114875, 78783, 78663, 71643, 101932, 112705, 51871, 97860, 4758, 16708, 49254, 100261, 48549, 33225, 108159, 40466, 27826, 111008, 111128, 108407, 69136, 113055, 48865, 95162, 20558, 63916, 50063, 76962, 60415, 26818, 108492, 71075, 56636, 19660, 3910, 93305, 44558, 56774, 97415, 95920, 50235, 72614, 813, 116714, 23577, 95332, 100028, 25810, 41787, 39503, 103877, 3123, 3016, 110940, 23364, 34860, 106666, 2545, 26421, 70212, 71191, 44347, 3447, 43639, 41549, 61204, 55881, 102619, 59756, 5446, 7561, 106862, 36861, 18765, 104090, 82106, 69338, 116128, 77536, 73646, 20433, 57617, 9722, 81859, 113795, 13387, 35799, 55863, 64068, 30534, 41619, 107626, 116072, 12873, 55007, 50605, 101467, 94179, 9915, 35664, 14465, 112711, 10286, 23195, 28192, 4516, 42411, 76757, 104116, 96672, 17383, 75487, 19296, 54390, 102884, 18656, 10285, 98449, 3441, 100014, 78946, 7570, 103458, 14185, 113606, 50866, 117028, 99062, 77546, 61425, 113932, 60280, 10197, 19771, 26862, 31435, 74918, 94470, 26320, 79011, 87667, 20277, 38765, 40991, 78111, 4922, 90573, 108765, 97704, 14489, 40242, 85607, 46292, 85107, 82637, 117352, 115873, 37291, 28632, 7146, 98339, 90884, 36290, 85411, 79212, 43915, 48429, 60864, 44915, 22969, 71458, 69091, 102568, 31742, 57504, 67537, 43274, 98892, 104903, 21613, 94265, 41441, 50601, 28986, 103787, 107997, 59666, 98857, 12395, 21357, 64723, 12654, 48778, 75523, 79558, 2700, 11857, 62569, 33182, 12944, 115164, 980, 82007, 82127, 81412, 97618, 107115, 105477, 104791, 22815, 94074, 45909, 5852, 40221, 292, 29354, 112921, 40545, 52327, 79161, 4455, 53793, 84454, 83615, 96048, 37712, 78717, 41714, 14586, 34721, 112695, 32462, 14300, 78073, 20183, 91879, 97925, 5407, 50597, 115563, 45882, 41913, 50009, 115516, 35800, 37641, 5945, 94203, 87799, 6847, 95463, 51320, 61756, 30582, 1994, 104538, 108142, 61524, 39987, 78645, 12981, 98921, 12587, 4098, 2279, 49981, 18086, 55514, 112145, 43116, 18929, 51985, 40633, 88420, 32603, 52046, 50805, 25281, 5299, 14641, 8286, 82486, 115938, 3072, 22573, 832, 48849, 29513, 98527, 51439, 58289, 107693, 103836, 10573, 55634, 18976, 107736, 16797, 728, 87826, 79236, 69566, 80663, 6488, 78325, 109484, 85950, 58035, 45993, 82403, 113511, 114163, 62742, 113597, 37033, 52483, 84796, 68290, 56236, 20467, 28581, 7500, 55449, 12702, 67713, 59005, 54611, 85981, 109635, 13172, 23605, 66933, 24207, 59063, 88071, 40515, 29945, 13323, 43526, 44098, 14632, 18457, 10808, 35645, 98318, 31835, 53868, 2845, 43827, 44739, 29193, 15800, 43695, 498, 19880, 112998, 81221, 99718, 58241, 52258, 103339, 99019, 44297, 109108, 24870, 11637, 111307, 29621, 40186, 57604, 16885, 51944, 75287, 48901, 43605, 89453, 104796, 17807, 76082, 115482, 79095, 29959, 87705, 109536, 34360, 35847, 96320, 35003, 114949, 84908, 77089, 47521, 69724, 50362, 58064, 7835, 37541, 61450, 93553, 115737, 59177, 101655, 109343, 51890, 110334, 79935, 29802, 60463, 70852, 96586, 12538, 2407, 100523, 36184, 70073, 114273, 43811, 31151, 42394, 1269, 45463, 2968, 107010, 15749, 82633, 110284, 106304, 80462, 1810, 4174, 88841, 24657, 115952, 6106, 63244, 82592, 63541, 75635, 68514, 4753, 94425, 48233, 85076, 16744, 52231, 31657, 36303, 103797, 86442, 108043, 78455, 75423, 41691, 43755, 71173, 48937, 97032, 69447, 1218, 56126, 18306, 118014, 74748, 27018, 74876, 46166, 24312, 64824, 86431, 43961, 111602, 86080, 94275, 63872, 101907, 60834, 51898, 99452, 77036, 15915, 17400, 44683, 46127, 103201, 99604, 108686, 45277, 39573, 96808, 117683, 17480, 47481, 85269, 69442, 74914, 52263, 27965, 35697, 36298, 89384, 43597, 88139, 94497, 49087, 103857, 111701, 51862, 85091, 18100, 61569, 51393, 117466, 113028, 3812, 66434, 23684, 91087, 107090, 33952, 60084, 58943, 26555, 102433, 45599, 112995, 7353, 46921, 49070, 92264, 35159, 79838, 52918, 53680, 79882, 16512, 92584, 44469, 110477, 95371, 57861, 6186, 39761, 108207, 76011, 16907, 77743, 15012, 117179, 28800, 38127, 108327, 44447, 6316, 24822, 55034, 70558, 107914, 99837, 110315, 29117, 21199, 71261, 1336, 103807, 2813, 90315, 103401, 100416, 99047, 4032, 17113, 25825, 81188, 98130, 10378, 38038, 49230, 12964, 91476, 38556, 80281, 77187, 67945, 106927, 40052, 114158, 79560, 78981, 16289, 64279, 61249, 28291, 71248, 71126, 60062, 90074, 68034, 19227, 84347, 57631, 67449, 6562, 50758, 18792, 61228, 101841, 103987, 113492, 24053, 44890, 83836, 31032, 68470, 63141, 109812, 26757, 14364, 45860, 105945, 17950, 49510, 40068, 15298, 48176, 91828, 20689, 38253, 30151, 78049, 4074, 4387, 55439, 38866, 25047, 92686, 46130, 37377, 28762, 57776, 4933, 4382, 35093, 43763, 35278, 33719, 93779, 64844, 29948, 103193, 95525, 30227, 7576, 56682, 70923, 92945, 84036, 37474, 96581, 111892, 72575, 8687, 65759, 82860, 61643, 55084, 70493, 68344, 6742, 97702, 72173, 79614, 50322, 61585, 82906, 72413, 109896, 86667, 106001, 27779, 90618, 52922, 26093, 89247, 60222, 31444, 80404, 100702, 111149, 26728, 95902, 31876, 85622, 105910, 97820, 77298, 85901, 10789, 67969, 59208, 89591, 86086, 95781, 94607, 115911, 101534, 115136, 23820, 38136, 50798, 62518, 9089, 11938, 83749, 69294, 59212, 14530, 110344, 81057, 46729, 49757, 3407, 13960, 86007, 72013, 41464, 92614, 61294, 38416, 87692, 43632, 31840, 26856, 59915, 6533, 95618, 58967, 27189, 71013, 16454, 27889, 70936, 85795, 15197, 97291, 19582, 31463, 98317, 102084, 57098, 111619, 105992, 80482, 82263, 98667, 96111, 63532, 34239, 70842, 9701, 72939, 20096, 8737, 57320, 18872, 5627, 57613, 67401, 43393, 8767, 75864, 73189, 47692, 66258, 98613, 77022, 79508, 59746, 58623, 90158, 31276, 68687, 12244, 93168, 9197, 35243, 45092, 1478, 58381, 79241, 27480, 31245, 27633, 9759, 74242, 67591, 103562, 33614, 91068, 112996, 26924, 49995, 23299, 10593, 4533, 64247, 80871, 27157, 58468, 25841, 86789, 50127, 28678, 70238, 14240, 46879, 11086, 50178, 71762, 110165, 45201, 71304, 31543, 41282, 76772, 96575, 1788, 88804, 32268, 50176, 67950, 93821, 64651, 28300, 67693, 4338, 7446, 48900, 115822, 18139, 90859, 105315, 14515, 39073, 27389, 63351, 21727, 1811, 45661, 52249, 61763, 54362, 6399, 19309, 66849, 33524, 43893, 91134, 32335, 15209, 31783, 72157, 4467, 114805, 93526, 43745, 21926, 91364, 46692, 63296, 87592, 107319, 110960, 48367, 42607, 877, 101223, 26711, 56093, 30989, 49740, 41653, 68869, 78188, 8359, 69969, 1747, 99640, 9053, 93311, 57065, 80700, 100092, 18590, 40705, 78399, 114516, 11069, 40057, 3926, 23772, 73436, 32528, 77074, 72268, 6381, 116781, 56265, 7860, 105933, 29022, 9606, 62081, 97716, 49958, 30560, 102386, 24711, 41447, 103706, 55796, 12068, 12918, 8092, 59394, 104936, 91368, 880, 68495, 19587, 27930, 35012, 9620, 18084, 51639, 52176, 115085, 44735, 94768, 101592, 81620, 111212, 42241, 70618, 76685, 8342, 26075, 97270, 70037, 85718, 89309, 38097, 104142, 106950, 23776, 10466, 72931, 44609, 56864, 43959, 31584, 71520, 84327, 61564, 54406, 115134, 16879, 24343, 26454, 62799, 18915, 78860, 93164, 48040, 58089, 7648, 55648, 54517, 96339, 109434, 9462, 130, 49078, 36955, 85685, 38537, 79287, 32278, 18550, 106226, 54981, 7321, 49536, 43533, 22333, 38590, 2627, 113582, 62880, 10035, 37225, 94456, 42512, 114917, 19037, 110874, 108087, 69625, 117541, 100722, 78150, 46898, 7062, 115419, 3274, 38053, 29226, 112838, 54818, 73774, 57165, 3377, 96169, 3764, 84171, 19967, 34733, 67782, 87699, 59352, 106923, 5112, 96099, 43574, 39518, 43817, 5548, 13539, 28440, 7924, 31662, 105408, 54686, 88731, 18488, 89270, 112538, 30343, 59829, 22524, 17579, 117213, 93257, 37922, 85445, 72450, 87619, 55381, 70701, 3509, 1722, 112368, 102235, 67487, 35083, 6056, 95284, 29137, 47990, 2136, 34752, 16361, 34080, 60988, 80757, 35435, 73561, 111891, 79114, 15149, 68241, 19010, 88118, 38335, 18706, 75236, 65757, 53729, 19644, 59429, 59059, 45455, 52390, 63777, 19602, 113694, 50912, 25356, 32746, 54446, 111472, 3637, 14026, 67951, 90383, 98209, 61002, 108653, 41939, 9073, 68412, 42739, 49367, 114892, 24899, 115879, 103328, 111135, 101638, 14301, 106783, 109632, 116246, 55715, 38896, 79973, 105847, 19080, 2463, 40346, 42427, 27844, 115551, 81195, 116518, 99576, 93435, 18807, 110222, 85293, 88732, 108960, 54031, 100937, 65570, 83081, 92563, 74657, 87454, 16805, 17435, 108574, 27414, 98467, 40213, 107590, 118226, 20487, 20984, 102368, 7139, 18808, 21050, 78208, 64262, 91723, 77651, 43313, 72590, 44930, 29061, 102542, 37739, 79581, 10815, 39700, 96906, 27616, 34645, 8613, 6334, 112146, 108176, 40732, 20051, 108593, 39094, 25479, 66605, 77800, 115206, 93845, 39167, 94763, 14994, 70337, 7292, 38095, 56309, 107536, 46800, 12307, 23275, 64161, 98616, 6424, 48827, 35596, 63761, 1744, 36376, 110806, 67140, 105541, 34079, 73995, 105449, 79428, 46220, 103887, 44470, 99980, 60227, 55106, 23510, 12899, 60935, 12792, 56709, 67816, 2154, 118031, 30076, 57405, 77339, 79841, 20495, 74000, 24198, 42365, 68477, 15100, 43908, 63356, 67608, 45101, 984, 22735, 90731, 62854, 76380, 57298, 59736, 102428, 4479, 90673, 99865, 108013, 100923, 88540, 42781, 14382, 16556, 95396, 22761, 18634, 5509, 38547, 68184, 51676, 59142, 115740, 112969, 46112, 45679, 3106, 103459, 111339, 108251, 22493, 67738, 113458, 14358, 4130, 83059, 98058, 87112, 16209, 196, 69477, 106379, 105521, 116910, 40796, 46153, 83140, 42555, 39902, 33563, 46814, 78612, 6347, 71833, 2957, 92046, 46784, 27143, 89054, 93112, 103945, 91363, 29581, 116592, 101561, 98689, 115837, 81206, 102307, 59711, 105904, 99729, 80910, 115351, 104444, 72238, 104238, 29655, 26368, 94461, 39618, 80753, 95116, 22618, 15524, 9237, 58339, 84701, 13799, 50835, 105988, 99234, 78932, 48190, 42847, 96474, 81027, 38300, 85158, 29695, 2102, 8723, 35156, 58543, 5955, 802, 115907, 10716, 55403, 90262, 39533, 64781, 53664, 105039, 63421, 14580, 11178, 114664, 27336, 63164, 23708, 23322, 9171, 64934, 18210, 110062, 12482, 117835, 94640, 32815, 53927, 80650, 80883, 109211, 63151, 45021, 63918, 21149, 56959, 76013, 4561, 15783, 4150, 43951, 59554, 43960, 113424, 102221, 9177, 41902, 23359, 58756, 72082, 110546, 81464, 19299, 19546, 54947, 84827, 25393, 107188, 32356, 19552, 92003, 94576, 29518, 57809, 54452, 70748, 35616, 57577, 103369, 52487, 22780, 56486, 44906, 64433, 74238, 74841, 66348, 92499, 39764, 29262, 50173, 34024, 41846, 84651, 41219, 22652, 20664, 108148, 45936, 12630, 34497, 85247, 107014, 109257, 23245, 91776, 8818, 33625, 58400, 22958, 29494, 98692, 22643, 22840, 42880, 91910, 21718, 74091, 116398, 94880, 67559, 102577, 723, 107195, 15867, 38414, 30672, 82199, 67771, 27691, 54256, 106507, 83866, 89757, 48607, 96720, 109874, 39450, 58398, 2653, 89618, 79936, 92714, 8765, 61837, 12719, 8520, 118224, 46483, 15023, 39199, 82002, 55044, 95696, 73023, 77968, 78034, 3414, 90789, 59828, 51478, 64607, 69893, 24276, 33771, 28997, 40954, 116146, 9334, 35524, 61213, 74117, 83853, 41622, 74919, 51079, 28204, 19108, 45837, 43566, 105531, 105246, 117981, 6803, 21896, 2275, 54691, 5586, 28019, 27629, 87875, 11746, 116886, 49984, 11894, 94150, 69511, 4223, 79448, 80400, 100929, 34986, 55839, 30780, 14499, 796, 97205, 116492, 53943, 91799, 14603, 59963, 52278, 99300, 109411, 111020, 1553, 39711, 35482, 9844, 67256, 26864, 67811, 57022, 107267, 104941, 32824, 79532, 5565, 111173, 38361, 23274, 46451, 101052, 25594, 79169, 1205, 27926, 74024, 27031, 81732, 50320, 104048, 96270, 107555, 59361, 76393, 45366, 37530, 56577, 55739, 86564, 115018, 74064, 33540, 14170, 4637, 88040, 861, 44117, 81187, 928, 63752, 111649, 87042, 95791, 41459, 10370, 19313, 96480, 74638, 5497, 111229, 107739, 93352, 50724, 36056, 104804, 7509, 95535, 117042, 13286, 11141, 57041, 11843, 26815, 83971, 51156, 18621, 69389, 18257, 74805, 45030, 92424, 40268, 92982, 19930, 100479, 87224, 68287, 94656, 109626, 110797, 63884, 51329, 65070, 85927, 3223, 115634, 86152, 117100, 47456, 102486, 118061, 41026, 17204, 111644, 55842, 102142, 83985, 111164, 28347, 6202, 43736, 118018, 6962, 21267, 30342, 33656, 34993, 32782, 65582, 89265, 78866, 30290, 63685, 47185, 51465, 29697, 2341, 67391, 58839, 87864, 117266, 82285, 75633, 100835, 80329, 40939, 75705, 24415, 108471, 82103, 12255, 19576, 50385, 29231, 113632, 35377, 28129, 80003, 16482, 62712, 8756, 89382, 56094, 42072, 97323, 34192, 111541, 13441, 113943, 94820, 54540, 33982, 75397, 101645, 57947, 95093, 22858, 82145, 40496, 18012, 13447, 27835, 117559, 86110, 59282, 62544, 89900, 101140, 70964, 90797, 21022, 13331, 35291, 516, 83429, 16333, 35236, 92025, 20319, 73359, 108336, 57974, 15650, 39040, 59309, 30071, 79310, 60017, 103721, 39159, 27308, 56418, 86325, 18786, 108975, 57408, 81687, 18749, 11043, 52423, 19971, 16101, 17975, 17564, 5066, 8233, 4692, 44112, 100267, 103207, 69086, 21510, 89940, 47375, 92166, 74870, 100886, 111437, 78872, 76782, 66192, 107970, 85690, 16954, 5233, 99104, 59841, 58117, 42908, 10164, 52360, 96972, 56617, 132, 97877, 52957, 55952, 28298, 38202, 112034, 74485, 52496, 55077, 41671, 18595, 70387, 82315, 38062, 3221, 51433, 92863, 46101, 56293, 19508, 66172, 35812, 16036, 22138, 26488, 43486, 81872, 32512, 11522, 118094, 81965, 19735, 82232, 33139, 16457, 103073, 29053, 37720, 97842, 117873, 24313, 60831, 62323, 24574, 77200, 83437, 37016, 38417, 62636, 116541, 24854, 13711, 4187, 4862, 34863, 4135, 12497, 31068, 55197, 92215, 106710, 27387, 87738, 2145, 51240, 39898, 54814, 86069, 19096, 32423, 83370, 24640, 80865, 94348, 103842, 87674, 30121, 59757, 108108, 110669, 61420, 44543, 35057, 58268, 78566, 42476, 10796, 73583, 115841, 85677, 81418, 53099, 72109, 52030, 79966, 104759, 62974, 92537, 27724, 61135, 10652, 90887, 30167, 29446, 98639, 13762, 71016, 15005, 62300, 15820, 116847, 62846, 95728, 51426, 33630, 56134, 109073, 57458, 16081, 27368, 109032, 112206, 70185, 67232, 91308, 26527, 70591, 86677, 18187, 17053, 18570, 75272, 62599, 73301, 20409, 117602, 115347, 116068, 117351, 104823, 36658, 53624, 7208, 104276, 101990, 109983, 101984, 2529, 86199, 104753, 14157, 90753, 50579, 68221, 95136, 55036, 57950, 117149, 38778, 54545, 70336, 76710, 44517, 53105, 79863, 40711, 74955, 114995, 5428, 40976, 82090, 100102, 24503, 34313, 13191, 41470, 31628, 116294, 47034, 60764, 95440, 32130, 62940, 111168, 60388, 47977, 65164, 53838, 92511, 13845, 103963, 111570, 63818, 3293, 22875, 6500, 21407, 35866, 110105, 80182, 76482, 65508, 74750, 39566, 49615, 82384, 110324, 82331, 34791, 90198, 8746, 18109, 82241, 4089, 73164, 117663, 9152, 102471, 82295, 3311, 11607, 75050, 11940, 97890, 59414, 27716, 2547, 92380, 16905, 92429, 94113, 104524, 38943, 20880, 57747, 107266, 7373, 7814, 57497, 2952, 8711, 70343, 62909, 61570, 68234, 66612, 18205, 107385, 61487, 51777, 105803, 76883, 17065, 99540, 59511, 52172, 10476, 68059, 91751, 43883, 90603, 109870, 1982, 8729, 62394, 63729, 102563, 79380, 61887, 20816, 87361, 54257, 50455, 86054, 107032, 103973, 6915, 91602, 68415, 61113, 43620, 38807, 82010, 36202, 18667, 39959, 48740, 93082, 52160, 101651, 79155, 22357, 90912, 54326, 26434, 97278, 110093, 30536, 19340, 31210, 99333, 114116, 81640, 24116, 39425, 33285, 8212, 3504, 60225, 84740, 50881, 9552, 71588, 58437, 88342, 106425, 115536, 45492, 10447, 100443, 15762, 59909, 101037, 5725, 47118, 84161, 104768, 41096, 582, 55928, 104582, 29087, 103304, 37338, 25312, 36113, 70686, 30206, 51102, 72604, 97174, 65455, 17366, 27445, 43840, 41118, 50119, 105958, 41508, 70431, 2101, 81778, 77903, 48742, 26758, 109763, 113680, 116074, 73486, 64397, 22748, 57639, 115052, 87393, 65116, 46147, 107290, 39989, 20952, 60158, 37834, 5302, 24011, 1235, 35085, 86688, 78650, 71314, 61510, 86055, 95749, 78253, 40314, 67499, 34165, 14813, 49022, 54109, 41551, 82213, 112636, 96606, 21171, 46319, 57114, 12529, 34911, 91235, 67491, 43439, 74510, 117749, 89583, 76287, 18299, 85484, 107580, 62040, 19125, 62017, 28570, 90939, 45999, 3067, 88243, 99943, 113326, 51981, 67864, 18668, 78352, 109562, 65375, 24521, 36318, 57595, 38472, 78418, 67538, 90060, 44912, 14725, 104053, 62056, 99422, 66067, 87458, 90809, 79539, 68144, 53748, 75289, 71348, 25407, 107105, 79089, 8524, 57183, 65337, 97465, 84657, 72266, 33720, 21929, 77090, 37966, 41976, 95564, 89648, 105688, 38898, 9380, 57529, 21175, 58992, 92813, 68095, 108475, 37992, 9049, 8896, 2874, 11238, 22485, 49140, 109355, 1379, 35055, 17869, 30744, 117255, 53985, 59867, 42299, 9238, 23940, 104803, 55377, 76484, 40311, 80585, 107551, 19071, 69437, 51758, 94233, 11101, 24856, 44710, 10908, 56683, 41951, 38770, 61233, 41804, 8020, 20944, 98723, 20865, 7022, 1773, 110465, 13523, 42581, 80437, 17382, 53369, 89994, 64137, 100827, 70193, 14684, 105139, 13057, 79432, 89027, 60934, 103779, 85031, 105540, 22749, 19584, 99885, 33215, 82248, 84436, 19927, 48985, 83372, 53653, 73895, 12624, 92669, 30311, 116552, 53254, 52542, 21624, 85138, 95745, 102397, 96980, 27164, 44321, 72368, 44457, 50210, 65472, 53310, 113340, 944, 3657, 107433, 61047, 63252, 98014, 32139, 28575, 101560, 60508, 97299, 82947, 63652, 104022, 85964, 11435, 89457, 52359, 11640, 96565, 90941, 95730, 89496, 66839, 53709, 34294, 40630, 62828, 46806, 49257, 79186, 11497, 29889, 56021, 109139, 62957, 110363, 12643, 112976, 53879, 46469, 98231, 105388, 13111, 43398, 41688, 9416, 64032, 93205, 9202, 2516, 17401, 70596, 80944, 112239, 43046, 96456, 67092, 56646, 84093, 99677, 7277, 41503, 96315, 53968, 85117, 43924, 52901, 102739, 53104, 39485, 43665, 68001, 41472, 1864, 115881, 99296, 2006, 59155, 86229, 47723, 22398, 75046, 115829, 111929, 91338, 79917, 106913, 106459, 48448, 10519, 9996, 51951, 80646, 55417, 26861, 104925, 49813, 64989, 43904, 65942, 25377, 79034, 114197, 17170, 99066, 52572, 75680, 114045, 38585, 115244, 111120, 102164, 75975, 13430, 60595, 108610, 103163, 28683, 97980, 108187, 83219, 40042, 112483, 21880, 86972, 72196, 5059, 58838, 79434, 41681, 106646, 88908, 53678, 6836, 46788, 102314, 110155, 13293, 47023, 94892, 111516, 63704, 8724, 18589, 53666, 86462, 99634, 35339, 12320, 67562, 73626, 72695, 104110, 7516, 93812, 3297, 50682, 45628, 2999, 24221, 111209, 70666, 60189, 15603, 34125, 85661, 69872, 106285, 107335, 85022, 112169, 33389, 88609, 50967, 32847, 50526, 63766, 61935, 74732, 30875, 82868, 55975, 94932, 100555, 25252, 102261, 30656, 104298, 70800, 73579, 18394, 67464, 91546, 80148, 95262, 43150, 104771, 3808, 72469, 60537, 3176, 110811, 63055, 106110, 36320, 88795, 86306, 10079, 52431, 77015, 20549, 68664, 36949, 37586, 101707, 57016, 17207, 35666, 22464, 48187, 81498, 78547, 73511, 65803, 7482, 30040, 61892, 109835, 85435, 30327, 90728, 90878, 72085, 57556, 7820, 31375, 4361, 8130, 46455, 76250, 4329, 52147, 29580, 24148, 103217, 94039, 24552, 67814, 106643, 53696, 36924, 73316, 51607, 97468, 27687, 106041, 17949, 29451, 68768, 36918, 32325, 12736, 46568, 107964, 50011, 18585, 108420, 94857, 15887, 28711, 28454, 46327, 21302, 72987, 96361, 42383, 29516, 80721, 69687, 82061, 22454, 78543, 44738, 74446, 80412, 110598, 21085, 4168, 68896, 66222, 83305, 15177, 41991, 84531, 75225, 101113, 3093, 41471, 98755, 78593, 41904, 110057, 51631, 58760, 46555, 116902, 51541, 61349, 62038, 107138, 10384, 289, 69900, 110925, 32577, 67299, 2945, 7740, 109195, 8674, 5307, 56359, 33889, 65779, 56986, 100061, 15907, 91909, 80583, 107640, 43447, 48118, 94608, 40610, 86509, 81145, 29743, 77006, 80799, 51024, 12137, 104155, 58702, 112870, 37699, 4268, 114284, 75180, 65765, 53870, 20833, 111685, 29742, 108879, 64008, 113988, 18622, 113236, 90205, 24708, 13298, 100445, 101315, 20399, 33392, 20012, 2202, 6809, 28811, 108334, 90574, 28406, 98306, 1049, 96633, 28375, 37124, 97869, 48922, 100393, 106319, 37829, 59582, 56706, 79055, 77167, 47857, 34285, 103482, 63404, 22034, 24629, 54316, 40073, 116245, 68828, 47603, 36572, 25373, 66878, 98232, 74780, 47623, 17829, 109310, 297, 101006, 3642, 65902, 17981, 52579, 100999, 28715, 5079, 98930, 102057, 114931, 115187, 79327, 255, 30647, 25625, 100449, 14877, 61884, 4300, 110148, 15993, 103381, 114574, 73662, 16082, 51314, 58570, 114346, 91754, 32180, 101457, 8441, 22486, 86074, 92890, 22793, 85210, 55771, 78764, 101324, 7485, 85098, 54466, 43237, 48831, 109603, 115483, 114376, 86237, 62888, 23366, 5225, 98338, 26710, 68512, 54839, 15684, 44147, 56980, 3620, 19691, 80950, 17836, 16248, 21578, 23402, 43655, 66886, 2614, 94106, 12032, 107920, 95854, 47153, 44882, 97815, 82847, 37438, 32345, 55070, 110384, 63580, 91721, 108385, 104549, 35237, 41175, 56655, 23117, 34292, 5319, 14933, 77604, 14111, 61550, 88705, 113130, 47766, 66707, 90353, 87629, 79146, 73754, 27055, 38484, 62618, 55564, 44755, 109836, 21549, 103657, 76873, 106714, 35686, 75495, 57981, 78524, 102027, 118138, 14322, 36332, 41776, 93927, 88370, 35745, 80638, 19915, 78995, 72175, 112087, 62875, 27544, 8124, 11853, 6758, 61423, 99822, 32429, 100652, 52217, 11981, 4059, 47174, 53366, 13942, 65603, 58333, 4147, 70665, 100905, 79675, 82244, 73374, 102502, 15296, 85100, 86210, 12622, 19338, 8928, 107137, 55362, 39675, 12686, 2413, 75436, 11989, 10748, 81259, 97834, 81397, 11763, 33277, 61015, 93232, 32100, 82398, 91601, 106961, 108184, 55580, 7109, 90664, 11731, 10054, 32479, 106447, 24894, 93259, 7711, 100127, 24876, 82428, 106723, 47396, 36148, 20167, 84723, 30956, 22381, 72989, 21846, 75319, 66264, 49758, 108698, 61253, 44913, 32477, 88375, 59957, 104599, 35792, 9254, 78927, 13930, 24368, 18833, 108781, 97677, 50988, 21021, 62292, 58593, 46770, 99912, 98744, 102626, 75239, 87142, 89147, 53138, 76585, 64660, 55020, 97854, 91786, 48012, 3935, 109101, 29770, 44762, 1988, 100918, 80984, 47121, 26809, 70538, 46024, 52575, 27001, 62836, 38633, 64228, 69629, 107840, 52371, 41365, 111662, 68764, 78550, 69559, 91466, 83267, 108437, 92430, 57156, 60946, 83989, 1565, 31153, 105027, 107343, 17310, 41518, 21037, 114528, 18070, 93754, 51334, 33881, 42973, 17457, 108768, 78491, 18793, 36673, 3077, 50514, 110001, 112505, 26688, 68406, 114160, 54679, 89785, 73072, 48458, 76446, 1718, 91848, 109007, 99370, 17144, 115547, 38040, 358, 78201, 113817, 65279, 40055, 113337, 91543, 22146, 48989, 99693, 32016, 42401, 73794, 804, 14097, 33418, 50227, 55876, 102922, 114848, 53173, 69241, 94706, 97650, 39348, 46617, 77749, 35929, 111873, 110330, 73478, 43106, 56765, 97838, 43974, 24243, 56839, 4717, 111211, 22370, 25187, 110795, 3896, 15165, 20663, 37371, 26214, 16709, 32204, 87779, 94159, 79811, 99907, 97340, 60882, 22698, 68132, 81085, 19499, 87701, 105820, 405, 73677, 21165, 77752, 68525, 14860, 109112, 20829, 85951, 35742, 38036, 105692, 77637, 97497, 105262, 100993, 104032, 90568, 31793, 40371, 67739, 69960, 45254, 75081, 101733, 35595, 3367, 85426, 94667, 56798, 110969, 11705, 18642, 24849, 114643, 35195, 20819, 117645, 27966, 6019, 63773, 70982, 62683, 14943, 30903, 16027, 31446, 101316, 55399, 92573, 13832, 35673, 31007, 66464, 35066, 65939, 20531, 110794, 88816, 12196, 2342, 3446, 23216, 93429, 105571, 100996, 42662, 107937, 35107, 6615, 4725, 16302, 12300, 89127, 70386, 99744, 51452, 97586, 107774, 64362, 7540, 93611, 88859, 39388, 38150, 24271, 72330, 78628, 89203, 18906, 27129, 117978, 48870, 2918, 90407, 58448, 93454, 68613, 83411, 12409, 77066, 32701, 13896, 9746, 77124, 82015, 105968, 75030, 1412, 8562, 75210, 72401, 14606, 49998, 21, 77538, 86945, 47514, 83342, 1264, 92154, 73991, 60309, 33325, 39513, 15896, 94317, 38856, 55950, 42923, 5119, 108703, 78490, 50865, 89324, 92570, 4807, 45426, 63193, 45562, 51202, 116391, 53967, 112443, 72261, 62551, 3197, 92595, 47444, 108290, 75584, 111249, 98514, 75091, 75745, 89256, 100978, 54265, 71681, 73337, 56237, 76391, 100649, 75044, 45786, 85701, 83766, 75530, 61525, 24171, 39207, 12591, 376, 64458, 9575, 34049, 60840, 16366, 73875, 107992, 115014, 65938, 88819, 90832, 83883, 11919, 68751, 38635, 97190, 45200, 99712, 77297, 44160, 54476, 3169, 40379, 9825, 101559, 46629, 57675, 48599, 21254, 11014, 118034, 50328, 27360, 27717, 75186, 48241, 99065, 40087, 24324, 3842, 26089, 43036, 18422, 75234, 96963, 75922, 114260, 29151, 6330, 84356, 77591, 56297, 92180, 62447, 40317, 19002, 116058, 37552, 59640, 74259, 59285, 8361, 102416, 21277, 41278, 71268, 13288, 73116, 94700, 107076, 105881, 15723, 23659, 69588, 33845, 82503, 102837, 21922, 20805, 47935, 21391, 79314, 69163, 61826, 90465, 67296, 74679, 117367, 65067, 54170, 13549, 31787, 73008, 6842, 101219, 77480, 74219, 79837, 15249, 65416, 91974, 3180, 31788, 81555, 28524, 3078, 14702, 41337, 50367, 109525, 73600, 31437, 90055, 104775, 8224, 46536, 30134, 34579, 102251, 113624, 64501, 30735, 38130, 75011, 64143, 78848, 75345, 38396, 35391, 70649, 38119, 57987, 104495, 45564, 85417, 17314, 3778, 13179, 84242, 11786, 60478, 14008, 18713, 34638, 68166, 45065, 104805, 78742, 90787, 4747, 103461, 60191, 92598, 117244, 66764, 20795, 54007, 116941, 1822, 86665, 54330, 977, 28809, 5540, 25967, 10976, 116729, 5608, 31693, 33532, 37427, 5278, 4519, 34391, 54736, 108315, 30966, 37429, 108427, 62994, 70818, 71964, 105927, 13254, 17347, 75337, 12609, 26827, 21354, 33065, 93584, 114503, 43424, 83438, 70202, 60111, 64253, 23810, 51164, 70381, 101811, 79292, 115794, 104666, 68431, 11880, 52179, 51866, 14012, 45797, 79384, 65138, 103883, 66383, 78354, 36554, 51622, 82139, 80460, 65638, 108031, 100331, 83301, 2047, 57258, 72213, 49072, 47160, 56609, 107439, 82872, 33885, 112941, 105075, 107644, 24449, 50439, 102510, 87207, 102997, 24971, 25483, 101544, 111201, 61086, 116904, 20119, 87720, 106611, 6270, 55814, 2913, 18166, 83235, 86350, 47639, 59565, 61464, 27146, 17122, 74280, 60324, 70033, 8645, 24798, 87582, 25275, 12880, 38355, 70907, 93959, 52792, 105697, 16011, 22071, 42647, 95880, 47863, 96811, 61022, 11112, 20667, 57163, 54975, 80037, 71318, 3254, 11721, 41217, 81260, 57936, 41179, 102179, 58959, 41891, 110875, 65221, 115239, 60180, 3236, 70375, 116843, 81985, 10656, 83649, 111454, 61683, 38397, 85521, 56061, 21375, 41598, 75936, 10624, 51264, 112026, 46329, 104294, 49652, 92709, 85370, 3629, 79021, 7583, 7786, 12604, 16739, 57846, 114803, 31967, 51885, 1297, 34379, 62134, 22866, 5904, 88658, 45301, 88862, 35900, 62684, 79503, 23915, 89467, 70476, 64123, 100819, 62183, 95345, 95470, 30143, 49990, 78822, 20343, 75663, 10819, 107284, 82830, 17823, 183, 3644, 90840, 104673, 100000, 70758, 79204, 43059, 116800, 36732, 85539, 111182, 83442, 104427, 29804, 98790, 92696, 21607, 92334, 111572, 11611, 99345, 54908, 92386, 99983, 15191, 10408, 8908, 58300, 63768, 91044, 51125, 21119, 54682, 29699, 82500, 32693, 98127, 41348, 83995, 18613, 71106, 49598, 58334, 107453, 9758, 52567, 93782, 27273, 84388, 97683, 16760, 29738, 115769, 4707, 23703, 24957, 87033, 64528, 39686, 1272, 63207, 54130, 47885, 81139, 23761, 111697, 12191, 80050, 10072, 62885, 89624, 66335, 30722, 74444, 37063, 2934, 14846, 25658, 11326, 107592, 93380, 79275, 109158, 19300, 35590, 41755, 83337, 33815, 33576, 47015, 59475, 52691, 63285, 97695, 9586, 3552, 68191, 82898, 52582, 12697, 5849, 113111, 33777, 44382, 366, 66003, 105273, 49863, 110873, 70189, 29914, 8138, 31445, 80339, 48509, 76631, 84241, 102566, 76392, 5691, 114407, 79880, 22285, 109553, 90462, 17892, 10428, 111452, 2504, 72892, 51741, 107829, 14548, 61376, 109856, 29827, 42092, 103632, 4210, 97103, 53777, 86647, 26509, 26202, 13793, 96844, 24114, 110997, 28424, 94100, 56861, 18894, 979, 33468, 61414, 27663, 101335, 31917, 95331, 75360, 62763, 100947, 48420, 88667, 30760, 112878, 71654, 10180, 87767, 66073, 2259, 94245, 18805, 37669, 49034, 110217, 62657, 115953, 113428, 68633, 51470, 16313, 82238, 87246, 94261, 46164, 92347, 5993, 47350, 102012, 101807, 116698, 112237, 48738, 1814, 54145, 6151, 14967, 54071, 75414, 106252, 58873, 82772, 33703, 59268, 44168, 1287, 106406, 28446, 102747, 113276, 90051, 81567, 56795, 106152, 79663, 95482, 28640, 61287, 46701, 38485, 117163, 47985, 24166, 22399, 34249, 91965, 80019, 81129, 94170, 32147, 57215, 89747, 44486, 102631, 6382, 50851, 26001, 36989, 63413, 57979, 18761, 113389, 84264, 50964, 38911, 70541, 28754, 105375, 13820, 110550, 45077, 108689, 60318, 44904, 9100, 54652, 98113, 7855, 67663, 66415, 59058, 105560, 97730, 81175, 79482, 24841, 61504, 98908, 20131, 17746, 54726, 83664, 66782, 660, 1948, 51666, 2011, 60418, 24831, 117617, 35608, 80491, 68138, 42226, 47422, 76725, 1937, 110380, 81414, 105121, 13327, 1970, 65011, 69775, 56586, 61466, 108146, 47193, 83263, 42586, 105166, 99155, 26986, 4780, 115399, 94956, 110119, 15876, 85367, 43596, 13890, 2634, 102143, 115051, 42184, 116859, 116905, 51879, 26301, 113280, 56307, 59329, 107379, 44073, 18227, 35081, 62039, 92633, 110204, 58411, 117944, 28587, 6489, 72119, 28476, 30305, 112675, 84873, 97360, 7987, 86809, 86872, 104236, 80653, 95492, 100782, 92150, 36771, 86927, 105825, 44579, 61544, 64995, 107054, 97907, 40510, 111254, 67188, 75660, 10940, 50707, 19295, 18156, 80727, 32169, 76195, 108992, 89937, 15003, 114476, 62853, 25898, 4916, 85533, 39115, 1770, 85850, 110666, 71182, 57325, 50062, 49423, 91370, 28293, 91713, 16564, 5941, 46232, 80662, 37194, 48667, 113338, 4249, 111047, 102074, 94924, 48928, 56992, 41697, 56006, 52113, 3380, 59066, 116281, 28043, 17525, 58376, 111946, 17938, 24049, 51413, 23297, 92923, 71677, 110018, 40592, 96286, 49965, 64231, 66110, 111561, 70314, 35887, 8732, 29366, 22713, 6616, 82408, 44118, 9155, 103979, 68220, 118142, 109341, 35770, 106600, 105317, 57511, 35233, 33416, 7011, 98597, 78837, 28400, 107005, 59724, 88207, 44547, 60994, 73835, 116410, 100026, 20018, 77862, 25226, 29035, 100812, 25938, 68476, 58340, 80794, 14280, 36600, 113392, 58378, 103955, 26238, 8801, 26752, 78337, 3800, 73469, 37415, 103611, 108258, 48536, 51899, 1649, 54203, 58452, 63690, 21865, 64050, 7619, 19803, 32814, 28447, 89567, 86661, 43153, 106088, 60711, 102016, 32926, 42412, 118011, 27446, 71433, 3682, 104689, 32363, 33102, 16409, 24525, 53255, 5111, 20266, 20534, 23231, 56628, 2426, 21123, 117417, 55076, 80123, 60246, 64074, 22080, 104303, 68897, 11390, 12344, 54458, 91718, 43410, 41130, 40282, 51481, 2834, 89913, 117822, 99340, 45076, 38377, 111123, 46200, 8429, 16362, 40238, 38439, 5060, 21020, 71949, 111812, 93824, 4323, 18800, 33939, 18035, 16786, 70162, 111842, 70104, 100885, 115044, 76154, 86758, 31176, 77483, 84092, 86433, 92532, 24823, 45139, 89145, 38442, 24947, 59547, 60720, 86049, 32430, 47541, 91517, 27111, 100440, 87051, 39336, 34857, 18716, 91642, 92108, 31602, 89110, 22865, 49957, 98089, 114017, 102636, 117783, 33038, 73815, 19012, 57082, 12446, 111893, 49980, 28830, 50858, 62193, 117251, 2514, 35635, 14600, 96797, 19089, 110294, 78951, 14210, 5317, 50598, 23128, 35777, 107204, 22640, 39858, 87478, 47649, 44758, 116357, 97132, 24197, 58601, 9383, 42843, 37081, 90326, 70601, 58062, 68957, 43611, 10231, 23037, 60002, 87364, 57326, 22644, 41148, 33743, 94922, 25129, 105332, 19997, 35465, 67234, 99549, 73444, 68419, 115958, 52789, 77306, 16746, 39757, 19257, 70844, 84423, 16532, 39338, 57064, 79506, 64666, 101959, 6662, 86611, 77895, 97527, 18505, 109807, 74472, 84527, 117860, 70174, 15487, 79475, 82433, 9782, 105465, 48351, 107907, 10351, 99229, 30764, 71048, 87266, 64609, 16074, 57579, 51853, 56288, 77988, 12616, 25010, 76684, 53611, 114084, 50447, 79390, 90587, 96807, 61754, 25633, 106286, 73496, 54327, 78158, 32705, 31088, 104205, 23142, 18718, 86537, 69282, 67494, 14565, 73459, 83391, 113650, 17900, 85707, 44918, 81409, 35510, 81301, 35979, 112482, 68744, 46, 29711, 22067, 44523, 33057, 73290, 9447, 101445, 19361, 49597, 25321, 14032, 100368, 38512, 52936, 85130, 110167, 81900, 43698, 29457, 40897, 101242, 53625, 21580, 63637, 103275, 1024, 101160, 41676, 22757, 62904, 72795, 40041, 4834, 94217, 110061, 81858, 85001, 58500, 73648, 30905, 115454, 100717, 37324, 117644, 88054, 38058, 50370, 25906, 28979, 51914, 36993, 19661, 62547, 16232, 94788, 115012, 69003, 58840, 47911, 25152, 109697, 67627, 58882, 6663, 65517, 110500, 76062, 104435, 25609, 38082, 93408, 17558, 96936, 46445, 29102, 93873, 78533, 78571, 117483, 14443, 1485, 90118, 42664, 29603, 33611, 75171, 59585, 35210, 99951, 9115, 64285, 115361, 394, 72576, 101243, 71145, 71216, 104970, 22344, 88682, 91880, 77667, 70959, 247, 55597, 19330, 50669, 96457, 49262, 40894, 34846, 100492, 112800, 59506, 55672, 8279, 95982, 88161, 117093, 25780, 113862, 5096, 73941, 43771, 60557, 70544, 2560, 59831, 3284, 22382, 41599, 21740, 68903, 61459, 105155, 50118, 59499, 106594, 59040, 72340, 98511, 53987, 4175, 104305, 52687, 40020, 25583, 82974, 115021, 97539, 46841, 29475, 47351, 10021, 116955, 61463, 5824, 55617, 73708, 17112, 91171, 109707, 15479, 105928, 41987, 75362, 57198, 71737, 96504, 85634, 97629, 100207, 33819, 53668, 89224, 53386, 49546, 49333, 85328, 8333, 112566, 112416, 79535, 44251, 72600, 42385, 96824, 52430, 4727, 34826, 9872, 55913, 98345, 81749, 41040, 18132, 86290, 37666, 35022, 23626, 53477, 104986, 711, 105877, 58639, 100909, 113203, 58293, 101617, 108819, 107068, 107760, 102772, 39726, 93079, 24010, 47612, 46289, 3529, 112927, 42459, 12620, 98611, 17493, 94371, 80899, 30538, 14909, 27871, 60359, 34293, 76237, 60349, 81528, 61125, 30445, 49842, 51747, 47581, 27676, 21862, 60392, 70526, 84757, 26492, 68588, 33047, 78564, 105880, 19704, 46054, 59441, 116925, 2052, 39760, 17878, 11739, 66193, 46899, 8496, 101757, 11755, 70500, 23276, 113398, 112504, 112247, 111539, 93516, 47352, 12717, 96295, 15342, 167, 50562, 100395, 102029, 28952, 67865, 23335, 98882, 73401, 28706, 74334, 86028, 56325, 73269, 72017, 100900, 10068, 10375, 17099, 77330, 47939, 101064, 109421, 79885, 36296, 56122, 37058, 92968, 48369, 107289, 29620, 66530, 38889, 13621, 114720, 38851, 77175, 76089, 5764, 51186, 26746, 115011, 27954, 2647, 75527, 114280, 16064, 31579, 114670, 19236, 26801, 108560, 6974, 60752, 21036, 32626, 27251, 5930, 11329, 8036, 28226, 116071, 55851, 45498, 36464, 105647, 19592, 38666, 117484, 108814, 63204, 40189, 30062, 24623, 52784, 99152, 87368, 86630, 92903, 33433, 81333, 102766, 82239, 29166, 28306, 101747, 51155, 88162, 75593, 27193, 73627, 2857, 115628, 78298, 88218, 112302, 105478, 52193, 81899, 4053, 74323, 2303, 42543, 84765, 111860, 48384, 113732, 57365, 75214, 93533, 106821, 105649, 22685, 58852, 7437, 21088, 78349, 94998, 81801, 61645, 89397, 90246, 22901, 96141, 10109, 73406, 92792, 75655, 113666, 107161, 41911, 67093, 55216, 95084, 5452, 115805, 90448, 96956, 107089, 37812, 6641, 89174, 71411, 43303, 95199, 111988, 75800, 66547, 81746, 18249, 63743, 117971, 22025, 45160, 109263, 25592, 55844, 30401, 80843, 53249, 90392, 55164, 117365, 67150, 42693, 52219, 2374, 41141, 72241, 19762, 38182, 23255, 24454, 18629, 32648, 3195, 44989, 32354, 2670, 42102, 34874, 650, 46958, 87721, 53312, 93858, 5017, 29031, 11355, 16115, 6057, 68677, 96731, 56948, 18368, 107083, 105385, 91426, 54498, 38558, 23461, 16349, 46397, 99863, 81257, 16755, 58008, 48832, 28923, 560, 76419, 99080, 51827, 1088, 16472, 25518, 68621, 2959, 24222, 19211, 53880, 53689, 81164, 103397, 58149, 88469, 54441, 91551, 97214, 8794, 76839, 2802, 44588, 1304, 109071, 66651, 8569, 107509, 63104, 53720, 20435, 13818, 31862, 11553, 76006, 77046, 111012, 108613, 30661, 75119, 5080, 111818, 5457, 97849, 117235, 21096, 73099, 19549, 55093, 8719, 86598, 47525, 101089, 110074, 94851, 111832, 95271, 108751, 856, 1895, 59503, 68660, 116143, 61502, 55408, 26131, 27627, 56031, 88400, 107799, 43501, 101771, 53156, 60134, 40816, 59991, 113252, 38661, 11868, 85243, 33180, 51377, 76851, 44813, 38797, 108157, 41772, 10954, 15032, 3296, 104496, 32348, 58236, 20607, 88551, 50497, 73193, 39476, 37103, 25848, 34686, 31668, 55684, 62405, 15947, 82250, 22564, 32564, 27660, 12351, 51356, 94771, 58367, 76106, 116690, 13187, 46433, 11408, 106475, 45334, 17514, 110396, 68264, 93014, 22656, 25644, 91919, 61829, 17487, 114679, 17354, 93806, 65237, 18838, 63963, 55240, 107511, 27665, 110044, 28429, 102848, 5385, 58275, 112729, 76066, 22293, 105426, 49156, 54069, 42398, 2360, 40583, 109350, 57666, 111297, 61547, 96616, 47307, 12804, 86496, 89794, 87573, 43669, 11594, 83275, 105244, 100057, 8688, 77979, 116599, 45559, 102651, 32134, 1633, 44265, 96873, 25564, 71443, 101880, 46511, 5896, 113655, 96966, 104136, 55220, 14067, 28155, 20780, 78791, 62055, 70123, 1763, 64792, 2135, 54842, 103183, 81580, 48330, 75082, 50588, 44603, 87347, 68058, 14255, 1499, 25263, 78575, 99276, 33984, 114619, 40568, 88154, 112881, 25602, 16046, 92031, 57709, 70211, 88560, 87179, 54291, 88886, 24550, 12835, 99818, 17683, 4771, 71194, 99637, 112396, 79789, 27560, 55632, 67098, 113385, 88950, 105667, 62601, 5794, 118021, 108162, 47491, 5956, 27392, 12138, 106672, 117022, 14374, 87245, 18175, 66712, 114034, 11831, 41667, 43428, 61145, 99187, 97973, 113359, 46979, 36002, 62980, 48555, 97249, 80523, 20210, 57395, 48675, 34397, 78346, 94373, 46055, 81318, 71941, 102429, 63941, 96588, 29072, 78562, 29940, 32919, 31077, 69285, 57011, 35052, 102281, 17263, 84201, 109042, 13651, 1292, 80162, 83754, 101233, 40178, 26291, 16863, 2113, 64403, 4919, 82439, 43700, 102928, 31493, 28935, 117711, 1199, 83149, 40292, 66601, 24733, 49486, 9692, 96414, 100209, 86551, 93143, 18346, 101154, 67862, 28366, 111068, 4216, 86150, 7483, 32935, 85195, 21609, 10761, 41078, 81254, 96345, 60172, 74710, 48430, 72259, 110718, 79362, 32590, 12670, 29318, 59371, 31746, 92085, 34659, 40900, 36460, 86922, 102379, 31698, 45037, 21203, 41149, 43361, 83399, 97268, 11095, 89612, 58373, 22918, 28294, 24844, 73847, 87048, 102635, 94900, 70831, 51891, 47468, 94222, 102177, 15105, 20102, 89357, 112129, 42062, 86405, 49983, 25673, 86731, 86196, 77010, 109436, 41376, 84432, 71896, 105387, 42322, 87610, 94874, 18197, 92630, 59856, 11952, 19714, 73960, 94508, 90, 114413, 44553, 63304, 73449, 36965, 99623, 74669, 6207, 31700, 90070, 77510, 51136, 55643, 40585, 60819, 6178, 59248, 23533, 62730, 750, 114943, 28558, 53348, 87286, 114202, 98027, 11391, 41034, 105653, 17727, 46873, 90908, 57934, 57233, 67895, 69641, 59086, 41898, 32071, 113977, 24534, 11692, 101410, 105617, 55150, 29424, 69978, 68745, 97150, 71799, 27105, 33165, 90159, 116088, 118140, 10845, 86806, 2568, 40352, 10075, 113488, 77795, 102351, 28538, 48097, 7989, 28336, 115842, 39367, 32796, 55751, 57783, 18944, 45332, 74628, 48661, 106378, 87474, 44901, 91251, 7910, 40988, 12570, 15546, 71739, 2926, 93970, 51326, 49494, 13230, 614, 19331, 44948, 31306, 72667, 102091, 66135, 82307, 83742, 113565, 92182, 113608, 11904, 68161, 1979, 101983, 66196, 67636, 89128, 115036, 23657, 27327, 116301, 44941, 70041, 81987, 92789, 115135, 91334, 107466, 23342, 23480, 44475, 81238, 29340, 5366, 60329, 66536, 48271, 106094, 55670, 20013, 110574, 34682, 4244, 113757, 48501, 24080, 107436, 91923, 55841, 57315, 31322, 95387, 23537, 117945, 38064, 38223, 50626, 37242, 68000, 72785, 110601, 7988, 64168, 51226, 72610, 19091, 109408, 115299, 36137, 67877, 97281, 74439, 79454, 113400, 103637, 52356, 22001, 11869, 27266, 30884, 34146, 54535, 35511, 116423, 68271, 25050, 21801, 108893, 10583, 4907, 114483, 50294, 7527, 117499, 77238, 59644, 68902, 33265, 94086, 82290, 101023, 98055, 72417, 97106, 109116, 57823, 16796, 54268, 79168, 3024, 80610, 106062, 25081, 30979, 108579, 99957, 22507, 5702, 117050, 36399, 62486, 88366, 9365, 27587, 87095, 98773, 59205, 84152, 17921, 68537, 41239, 7529, 4377, 37702, 106237, 21791, 43309, 75161, 8731, 31056, 74189, 13534, 62538, 33276, 75347, 53931, 110471, 79152, 27944, 15810, 57454, 108830, 67680, 24913, 100011, 30246, 53451, 103595, 109352, 13431, 99778, 82769, 69087, 75804, 69181, 44121, 50970, 99625, 12185, 91079, 101337, 32960, 25100, 78777, 7533, 37043, 100283, 100817, 81954, 53093, 7630, 84588, 24438, 64740, 42131, 60725, 88983, 108349, 81615, 65322, 73656, 105343, 93915, 6849, 55304, 16445, 31333, 82818, 10039, 17488, 109775, 53518, 43170, 52889, 15357, 102727, 21449, 72128, 63976, 28620, 96031, 264, 99154, 34712, 4830, 64152, 15, 5369, 61072, 48365, 95414, 40881, 87884, 17045, 36513, 17433, 49695, 61711, 77595, 66019, 18832, 28170, 87628, 45831, 71461, 24520, 67141, 112075, 40880, 44734, 55096, 13083, 3727, 40272, 66440, 57223, 92979, 105055, 62756, 80119, 81347, 70269, 111094, 66814, 83560, 36564, 54168, 116873, 111489, 108486, 35747, 40489, 84885, 57753, 46313, 18088, 63172, 32835, 110982, 55418, 48449, 83446, 64312, 49428, 92524, 47811, 63675, 44630, 38752, 88039, 98290, 114933, 28537, 102271, 23339, 110638, 21531, 100429, 116543, 85205, 21832, 117208, 55592, 31442, 93725, 29452, 22986, 66124, 41092, 112851, 88586, 97041, 50487, 47726, 83222, 80501, 30079, 54407, 27355, 100469, 7654, 84033, 62003, 23984, 96919, 72742, 62924, 90802, 36442, 16525, 97931, 2140, 104531, 33859, 117721, 25966, 44515, 16934, 53112, 60460, 82542, 81875, 44729, 94331, 98823, 39035, 112780, 118108, 56788, 103353, 21504, 49379, 35430, 19072, 82567, 101585, 28471, 74386, 80812, 69360, 113679, 50842, 3600, 24447, 78833, 62461, 26524, 39791, 24001, 110577, 77141, 30281, 81169, 64972, 94550, 98248, 23861, 19758, 34493, 110665, 54722, 34707, 110195, 102191, 27962, 28110, 23762, 8989, 91782, 61403, 110114, 65872, 43767, 15218, 78900, 103235, 84852, 76368, 4034, 87538, 99851, 63397, 79402, 16811, 16969, 12785, 67202, 75884, 70633, 104037, 105098, 25623, 42716, 57628, 116264, 14730, 81866, 44614, 3040, 82317, 16430, 43475, 5061, 58758, 20110, 90377, 5282, 44751, 78579, 27421, 61392, 88011, 40855, 86134, 54190, 52206, 27286, 28589, 78963, 70126, 77242, 85855, 61448, 17033, 63531, 20005, 113829, 116291, 16679, 68082, 26957, 35675, 6000, 9560, 83063, 92987, 37493, 93635, 1587, 33181, 82934, 103830, 35369, 8857, 19367, 13699, 88506, 33475, 89735, 109629, 97995, 9162, 33235, 42024, 39719, 107034, 66985, 57530, 23993, 80628, 84610, 73913, 24285, 66121, 84952, 13189, 95351, 110476, 91055, 12586, 52800, 73308, 117016, 12532, 86278, 30440, 83720, 45354, 55786, 14974, 12317, 6069, 114554, 78132, 111904, 100700, 67153, 38926, 62919, 39435, 40388, 78992, 115749, 27817, 27869, 100412, 15659, 14227, 39590, 117833, 86203, 11154, 41534, 71961, 27851, 80960, 20852, 36081, 102031, 22960, 31, 10183, 63598, 67458, 21804, 57162, 98427, 33404, 2738, 56210, 82972, 64485, 37744, 48829, 60704, 68227, 117263, 83936, 55719, 33075, 13995, 115982, 29300, 98635, 72585, 34094, 55152, 66223, 35178, 74125, 71954, 70316, 57490, 99311, 79044, 79718, 113930, 48601, 85888, 25071, 115444, 37919, 508, 35174, 84255, 45515, 115324, 95235, 112422, 50352, 94109, 2946, 111085, 117730, 13258, 546, 27968, 60586, 104595, 55039, 95236, 61307, 99505, 24323, 80200, 110437, 50952, 108773, 30677, 77626, 32688, 28649, 68141, 82607, 79371, 59795, 46824, 47638, 66870, 56034, 39242, 51604, 78979, 87385, 2890, 94999, 3452, 94083, 58049, 59237, 9981, 47080, 36903, 36045, 20371, 67382, 24136, 29600, 24329, 51352, 70379, 64434, 42219, 78874, 1038, 85582, 84608, 70478, 52634, 30809, 20460, 71128, 4768, 90766, 90567, 60378, 56494, 69320, 111279, 10129, 103561, 18602, 66226, 26976, 62751, 89163, 108345, 10433, 7923, 30569, 102797, 103316, 1511, 12894, 58441, 16872, 97374, 77229, 77781, 100628, 99429, 4656, 66296, 86571, 58272, 32294, 35397, 2793, 48961, 44355, 23277, 33376, 46513, 86612, 61198, 92555, 11074, 45622, 6242, 7682, 20265, 114815, 46330, 10260, 25237, 31726, 96730, 44490, 13365, 20441, 65084, 45057, 35063, 97094, 4903, 22597, 8048, 92256, 17439, 1169, 87731, 51983, 6213, 25520, 9735, 14454, 101825, 36419, 110836, 84840, 54931, 46649, 26707, 107613, 37894, 8451, 64468, 55941, 116309, 49101, 84341, 65935, 57369, 78386, 42992, 62896, 105699, 15552, 48668, 9886, 66269, 51806, 29783, 55280, 73775, 53824, 64395, 95582, 5255, 93681, 26504, 98976, 39213, 89358, 116884, 5739, 1446, 47614, 63762, 91587, 44414, 106576, 77807, 14903, 91224, 27156, 40446, 62016, 71047, 90756, 80156, 4683, 66752, 48758, 76113, 100698, 99871, 70310, 11445, 29664, 110434, 109768, 40361, 8418, 15431, 55441, 52393, 107240, 5684, 62508, 106533, 117140, 89870, 3966, 44293, 19957, 38759, 39127, 47373, 100972, 23616, 86707, 7695, 116412, 108153, 116077, 53932, 105379, 111804, 58629, 93618, 33966, 104747, 69250, 111397, 103714, 37587, 102203, 87931, 55783, 98026, 80694, 65794, 15607, 1093, 112562, 112960, 70916, 99068, 109328, 85992, 2697, 75686, 51108, 86628, 94717, 34900, 15799, 111478, 63699, 117508, 59637, 41887, 92445, 22372, 71998, 111729, 14355, 66892, 97611, 60085, 64388, 91790, 71668, 11683, 114300, 56355, 15255, 32516, 36431, 80746, 59382, 94793, 8783, 4765, 3601, 12734, 118050, 1514, 113983, 59895, 54515, 86303, 15985, 26667, 66014, 62420, 20331, 99961, 36036, 69310, 1406, 2268, 107431, 23685, 42143, 52236, 80214, 73405, 77205, 16167, 89498, 10182, 4318, 80234, 85250, 12203, 80643, 55823, 109687, 99736, 28799, 15132, 73857, 43879, 5536, 36065, 57765, 67600, 65822, 32085, 7310, 60009, 73021, 116758, 52568, 49286, 71872, 95655, 101596, 112938, 28119, 103519, 54631, 5944, 100781, 12552, 55121, 66570, 91763, 72997, 40084, 52581, 93382, 80039, 101158, 69473, 69804, 97592, 44055, 36396, 81349, 78853, 35273, 73637, 66397, 33026, 41241, 63802, 106421, 68074, 80740, 66549, 92957, 73733, 82720, 31798, 42876, 31523, 79979, 61444, 95939, 7881, 55452, 65721, 19315, 29865, 81807, 50931, 69413, 61961, 100186, 7413, 85177, 71910, 28274, 84753, 4899, 106834, 59324, 35442, 30617, 51153, 57046, 16058, 16776, 74527, 48889, 8395, 42740, 86107, 8009, 89620, 110138, 102658, 35290, 99894, 12298, 27306, 114342, 57680, 74249, 109011, 218, 13419, 82566, 61872, 27595, 85551, 22924, 106535, 54512, 56344, 10092, 102750, 37902, 98673, 105853, 31749, 18472, 88924, 67218, 105660, 58146, 51381, 13437, 104958, 108822, 7481, 31927, 88081, 2283, 75928, 37346, 98147, 112717, 117549, 27473, 11861, 19097, 46290, 85529, 92762, 18134, 16265, 50820, 28514, 105838, 76133, 62330, 1417, 49658, 64911, 102534, 6352, 67755, 67302, 18369, 32816, 101473, 47549, 31836, 24055, 115943, 53704, 59622, 45784, 85996, 63944, 53684, 48150, 110615, 101849, 103940, 45130, 97947, 8070, 97981, 45932, 25536, 68536, 76857, 38312, 5667, 73776, 77706, 39708, 53659, 11693, 21294, 64952, 4615, 3179, 60743, 45935, 22929, 111027, 48588, 44627, 99097, 34056, 87060, 100126, 110617, 50110, 56215, 45071, 109976, 32862, 41191, 80141, 30332, 30685, 14105, 3886, 64274, 20513, 23492, 77283, 84725, 78529, 13144, 102436, 3263, 9824, 26640, 52973, 98249, 88045, 4468, 79593, 53392, 38650, 90095, 71110, 88, 10179, 84384, 100810, 100036, 1343, 75536, 61897, 15677, 53785, 22418, 73466, 73930, 92391, 22636, 40139, 69601, 105152, 89220, 45737, 110819, 56028, 65654, 42252, 51430, 7065, 39856, 99737, 39882, 31816, 26783, 56711, 97601, 88839, 86245, 26716, 82916, 37526, 118002, 101952, 46677, 31610, 51658, 25561, 31539, 36639, 101442, 93826, 79052, 38950, 69378, 112485, 89582, 20782, 35172, 32013, 69742, 7468, 65695, 110517, 20939, 114927, 27186, 94573, 53165, 61489, 51133, 109123, 56443, 51355, 101346, 97895, 17326, 108056, 88269, 98265, 40530, 73638, 88104, 105413, 67625, 28183, 18665, 92827, 92886, 97990, 14532, 64548, 1182, 67416, 86756, 52330, 56484, 36938, 70766, 36046, 64480, 85658, 79636, 114597, 74148, 60540, 51332, 12334, 102801, 25918, 30279, 88168, 12041, 1396, 104460, 15676, 109466, 67414, 83878, 108735, 96860, 107731, 83248, 64867, 57719, 26377, 31164, 106090, 14950, 50079, 69918, 6464, 82191, 26225, 23407, 112420, 6788, 72106, 3363, 104174, 115153, 1537, 47049, 74113, 70092, 56954, 60561, 104241, 65870, 5181, 12025, 30224, 58964, 88199, 83938, 24059, 34731, 71985, 23822, 36922, 39933, 14132, 74065, 79512, 99288, 42099, 5237, 12546, 116085, 94673, 17612, 81537, 31061, 113104, 81303, 86168, 634, 15774, 47947, 59667, 70169, 26335, 94007, 117995, 59252, 116570, 12634, 107448, 32978, 12342, 34309, 34033, 116353, 23704, 49418, 93439, 55259, 80509, 74227, 72418, 53238, 81975, 52161, 38914, 82062, 20907, 108231, 93536, 59664, 43017, 33836, 90997, 3703, 59118, 33464, 105290, 83082, 33412, 85813, 48431, 105156, 38211, 23865, 54636, 40245, 36488, 39810, 27778, 1187, 54917, 41799, 44509, 13988, 116762, 59253, 109118, 21663, 85791, 87336, 90842, 32199, 80045, 104152, 66597, 24986, 7595, 87959, 101641, 74143, 79086, 30410, 108858, 51098, 115544, 31598, 98529, 33725, 116205, 23, 101419, 71302, 117400, 35359, 88009, 93058, 58034, 69998, 111897, 32049, 22387, 67953, 28053, 16418, 30108, 58620, 11453, 102195, 107738, 65477, 8941, 3892, 106728, 46078, 75108, 44570, 103002, 76282, 30101, 111927, 107242, 86510, 105000, 27940, 112332, 115532, 2185, 93062, 62375, 66508, 18778, 68572, 21682, 41890, 40179, 2183, 32916, 86151, 15937, 85002, 56413, 2497, 91624, 27796, 21893, 64866, 71319, 83545, 68185, 82882, 90845, 108241, 72482, 113377, 20042, 31490, 106620, 22613, 9125, 82634, 114633, 87659, 82696, 13501, 77504, 22859, 94703, 16874, 108281, 12623, 97332, 88480, 38822, 14709, 50838, 82033, 10299, 98256, 73266, 10675, 25153, 105796, 13084, 39177, 107071, 107400, 109779, 38836, 668, 61153, 49857, 106494, 24528, 72156, 14635, 102909, 16168, 50517, 100200, 115892, 32961, 33711, 51539, 12169, 99027, 31249, 39049, 99052, 752, 5966, 86531, 94424, 100063, 112832, 7007, 61456, 38196, 6405, 97160, 30270, 114114, 20574, 52524, 19575, 29184, 25283, 112985, 54478, 52284, 115465, 60233, 7637, 52184, 40506, 6563, 54659, 32007, 112316, 101115, 57392, 18855, 106278, 56509, 44707, 49943, 82593, 25934, 95718, 110558, 44058, 6739, 79456, 74269, 60461, 48240, 3536, 68998, 79436, 89331, 54986, 1392, 55058, 52953, 3201, 50039, 42795, 24744, 91908, 22060, 14919, 29985, 92521, 48375, 112834, 42596, 28094, 26989, 758, 9052, 109939, 114, 28801, 71582, 36939, 114484, 95111, 89881, 26203, 78141, 46010, 15792, 117498, 2866, 19580, 57148, 102374, 105399, 14517, 20163, 70150, 11118, 25220, 113822, 62517, 36985, 96759, 117030, 102805, 17253, 10831, 45479, 6610, 64593, 109428, 20148, 82836, 27550, 71340, 23606, 8836, 112167, 9029, 82743, 58542, 37724, 105158, 116440, 53506, 82277, 82583, 45173, 28425, 85015, 106143, 96355, 3711, 86609, 50619, 73674, 18497, 62073, 116656, 38885, 36730, 2480, 21496, 74086, 68401, 12828, 100451, 4109, 93500, 11819, 2631, 63546, 74694, 81038, 293, 66292, 107521, 89104, 89586, 6146, 80879, 65469, 73109, 6021, 102737, 25758, 100006, 57935, 68041, 103098, 65427, 105857, 44602, 6844, 89111, 7657, 103110, 104634, 103229, 8811, 6280, 113066, 26987, 60612, 95725, 105523, 109818, 66639, 101978, 89200, 10258, 80304, 14440, 36568, 60570, 24782, 61435, 83157, 52623, 33600, 8234, 17571, 71200, 53158, 57175, 101829, 82893, 115901, 61906, 108391, 24070, 97053, 22368, 93610, 114153, 62642, 70047, 115825, 48014, 25925, 78314, 86562, 40845, 31600, 23849, 115714, 116446, 34879, 46509, 28588, 28891, 101379, 54861, 68294, 5165, 26535, 3619, 18200, 1635, 72029, 88796, 72750, 25632, 16379, 98572, 57571, 35412, 5003, 76375, 90355, 82169, 69194, 56737, 89386, 69223, 62531, 63624, 23765, 60383, 4084, 75387, 37171, 46706, 103942, 54487, 79604, 106359, 109255, 93126, 112627, 100239, 96973, 103898, 9837, 48845, 56220, 21858, 45502, 106698, 42728, 345, 97311, 70657, 54372, 88125, 77475, 45428, 72392, 67109, 116816, 16360, 19823, 40422, 31711, 18359, 20284, 11220, 13971, 12282, 49436, 81424, 53907, 9205, 867, 2302, 43760, 96449, 33304, 123, 43399, 10527, 1271, 22042, 86970, 108009, 52943, 100939, 49079, 92793, 76660, 41517, 92048, 98278, 97118, 12971, 15124, 54596, 36530, 80108, 3131, 21544, 67373, 104197, 47410, 104645, 20814, 45093, 7800, 13905, 41474, 52392, 49569, 2278, 27370, 9274, 72476, 110705, 87418, 65392, 60646, 68558, 34053, 49831, 80837, 55255, 114691, 89332, 79901, 35703, 29981, 48310, 41357, 41125, 104687, 59695, 58206, 67042, 65516, 85530, 30693, 91102, 2961, 69252, 32726, 112913, 88201, 42071, 54957, 103242, 43455, 89185, 13815, 84713, 100643, 101944, 36653, 115541, 37664, 100414, 108523, 38967, 58634, 14003, 115961, 57550, 36758, 116093, 47663, 114879, 19358, 71899, 46466, 72133, 37437, 41134, 59480, 60125, 50983, 57701, 48019, 55681, 3525, 98711, 37517, 68748, 106314, 16788, 96641, 24102, 37284, 110416, 72697, 115512, 15229, 27819, 116470, 50706, 28545, 103368, 94407, 63742, 13669, 46975, 43184, 103184, 115071, 85697, 38250, 41206, 91894, 40892, 9289, 40690, 27866, 52374, 91770, 12979, 57283, 56107, 77271, 2786, 84826, 115672, 78664, 52748, 57074, 66736, 96634, 81818, 93248, 56862, 65310, 65385, 67233, 81833, 57138, 27407, 112805, 43573, 103144, 37861, 91304, 76537, 18083, 248, 2511, 106859, 91862, 93748, 79060, 97217, 74610, 27531, 117141, 99981, 95875, 109054, 10999, 42765, 51380, 12151, 65782, 37886, 41074, 75151, 82158, 9630, 98233, 22695, 67107, 219, 35032, 18522, 67686, 13130, 14718, 64429, 88774, 5539, 70134, 34064, 3919, 22078, 107809, 6511, 88495, 165, 87348, 41336, 30080, 12779, 117174, 10088, 112218, 102920, 56650, 85938, 26808, 61990, 87049, 21748, 96394, 44816, 27411, 16843, 62695, 59393, 63460, 33199, 3636, 114141, 91971, 2009, 115929, 7975, 86260, 39880, 96732, 83527, 75065, 104548, 2821, 87150, 33308, 36881, 17507, 54357, 32047, 59359, 5653, 99272, 40377, 93668, 76536, 83704, 13998, 115795, 102849, 4760, 91717, 30382, 41000, 40679, 77842, 26884, 16002, 3816, 40287, 34668, 10764, 80439, 10091, 9711, 48876, 50854, 54206, 102404, 78697, 24871, 66996, 74388, 38994, 5883, 109921, 49950, 36794, 32331, 59193, 55878, 35746, 98280, 3473, 72927, 105947, 10486, 62890, 53097, 10098, 91977, 69215, 103974, 34060, 87517, 75112, 57576, 70045, 7327, 74414, 96234, 53410, 16007, 82168, 55213, 23851, 76956, 8822, 16632, 50258, 63279, 32921, 19159, 116987, 6255, 60504, 37249, 90483, 115223, 101053, 92774, 22081, 68604, 25441, 73894, 68490, 93301, 112127, 67442, 44116, 30986, 66438, 46393, 105117, 83529, 33421, 108350, 92453, 117708, 64432, 86614, 26777, 90533, 81395, 103579, 25183, 43580, 38963, 92933, 41243, 92988, 51708, 1812, 58912, 3997, 477, 28972, 81588, 46043, 17395, 3160, 77931, 13624, 12955, 77761, 63487, 54463, 66263, 45961, 14516, 105276, 112058, 335, 33556, 77152, 29706, 94848, 90906, 87544, 1238, 100367, 25156], [65784, 110510, 57056, 61659, 80324, 83810, 90732, 60439, 42133, 86089, 37969, 71767, 15606, 26357, 72114, 39743, 17668, 65668, 60499, 4687, 110513, 47006, 46291, 12303, 10611, 47402, 91382, 5321, 117886, 17497, 84289, 22945, 84206, 82856, 107811, 8374, 41795, 14811, 108604, 40326, 10548, 45799, 114337, 29730, 6455, 54119, 81951, 57461, 53633, 65788, 87017, 15427, 14058, 43739, 43757, 88792, 43635, 76836, 85070, 21787, 85519, 70877, 13602, 89140, 59840, 108898, 50845, 54039, 40762, 25695, 109831, 48779, 33975, 30594, 37892, 4131, 69976, 72003, 109611, 94353, 72499, 105096, 1785, 100402, 111034, 109474, 48717, 25971, 26576, 73696, 23768, 24890, 107426, 6419, 2308, 81378, 50573, 81869, 103341, 86016, 3793, 37004, 37715, 28338, 44957, 15035, 104892, 30730, 41960, 51528, 73633, 57035, 23404, 102123, 14473, 95146, 53662, 107612, 73513, 54104, 25649, 103277, 45900, 113015, 105069, 20432, 91273, 8117, 88750, 10754, 104194, 63181, 35677, 84940, 70887, 87806, 36254, 41940, 32759, 98865, 103746, 69751, 89039, 95974, 117080, 46159, 36057, 46304, 54230, 44120, 34998, 50863, 49064, 3589, 41572, 80922, 112104, 688, 62704, 31374, 25939, 93939, 92093, 54544, 15931, 83701, 25116, 78187, 113671, 26968, 34633, 53822, 10706, 48724, 56551, 42673, 98158, 23316, 102827, 10178, 13167, 47288, 84752, 485, 78405, 52082, 44787, 70477, 58836, 33374, 107237, 117931, 54778, 46618, 25955, 52252, 46628, 109664, 91305, 15018, 62728, 117326, 24484, 113366, 90472, 80407, 103760, 53627, 114194, 97948, 108168, 95466, 87141, 116626, 104424, 21206, 12311, 44238, 36548, 41375, 93427, 34201, 23421, 31138, 113881, 103654, 106770, 65549, 85660, 55664, 39010, 39221, 62195, 44308, 69897, 87441, 50808, 101836, 106731, 78887, 98411, 19100, 63380, 3423, 62421, 72121, 59837, 46128, 35765, 43249, 87417, 17732, 11032, 92335, 113102, 18492, 53872, 30391, 27027, 55420, 29138, 117481, 32166, 7120, 92962, 76500, 44840, 114426, 72300, 86207, 34004, 17134, 82056, 64789, 1082, 87550, 21568, 6007, 74648, 51810, 55309, 47881, 17318, 30226, 47486, 62269, 103019, 88679, 12522, 112362, 64590, 30214, 110268, 57682, 30870, 41011, 109312, 102217, 114333, 39093, 95070, 90875, 9055, 10740, 103502, 8817, 103377, 104108, 94197, 80599, 42292, 87776, 86387, 48582, 86601, 77671, 90701, 2535, 28105, 96932, 81056, 705, 23991, 105657, 104138, 82325, 89168, 98672, 86291, 107749, 76355, 33267, 78890, 69024, 65275, 66148, 89398, 77583, 11262, 71026, 12726, 69180, 57796, 82136, 26709, 40472, 75415, 3172, 98500, 39679, 116214, 98176, 81236, 92575, 21237, 99884, 42173, 54776, 113796, 29577, 79912, 113335, 48814, 47408, 6527, 93363, 69042, 100925, 28721, 76360, 116983, 74469, 108692, 117332, 75962, 64021, 375, 63933, 57482, 107482, 113194, 116689, 7376, 94756, 61975, 61235, 27159, 55778, 2305, 18558, 50152, 26588, 47840, 88808, 11164, 53360, 31880, 18649, 57825, 49539, 21313, 86294, 88424, 41613, 5461, 104209, 85804, 89857, 89566, 42172, 106020, 42408, 104975, 8564, 23141, 12314, 113542, 117274, 48344, 67523, 37114, 92015, 66535, 68997, 45451, 77518, 106663, 97590, 66080, 66194, 80103, 98090, 76338, 93337, 51401, 42212, 113926, 15000, 23306, 34605, 15352, 71756, 2013, 89031, 64151, 64752, 77818, 26930, 73706, 89888, 90520, 21962, 39922, 74398, 81098, 62655, 17138, 59883, 5291, 99123, 45036, 42009, 18698, 42652, 114497, 115827, 6904, 93188, 12281, 63887, 100958, 102616, 39514, 80758, 84193, 59431, 48709, 117774, 79214, 79673, 43989, 70093, 73227, 75845, 27576, 98544, 44613, 47431, 12481, 21266, 6518, 95411, 40741, 16637, 27805, 20240, 74186, 30539, 116802, 98335, 71169, 5492, 78431, 112948, 47488, 5561, 23924, 115089, 35628, 101789, 50882, 96626, 67824, 112630, 96084, 88158, 95803, 97962, 29507, 78629, 24845, 20731, 58096, 14746, 9653, 58370, 99201, 64296, 104060, 68738, 86505, 109327, 99832, 118056, 72033, 73597, 12646, 74370, 73497, 31713, 37127, 107620, 19890, 93220, 110815, 71035, 105384, 1602, 83822, 61162, 76512, 87398, 57410, 2825, 97520, 96772, 94787, 23501, 50799, 16008, 54455, 80779, 1772, 18078, 87758, 86723, 67121, 115903, 48757, 20095, 22660, 107827, 56393, 81281, 58511, 113246, 105771, 68127, 67079, 109947, 53808, 89945, 34506, 9714, 97192, 21314, 113672, 24685, 46363, 81288, 69480, 103989, 88920, 34194, 1713, 18002, 1131, 92609, 1296, 42998, 90403, 58246, 111357, 117407, 113720, 14509, 116053, 1878, 95549, 36699, 79250, 109723, 82777, 108171, 110199, 3276, 54508, 77676, 18226, 34851, 30977, 29456, 54749, 30644, 72531, 93389, 14932, 74889, 20559, 38883, 76052, 59848, 29785, 107322, 106010, 48259, 41527, 107633, 117588, 116383, 6403, 76288, 35487, 71803, 100214, 117991, 106210, 96604, 85291, 58812, 12773, 49654, 2484, 108720, 65109, 82197, 88020, 30141, 7305, 8612, 70089, 69781, 55998, 2770, 85361, 107661, 4501, 54622, 91451, 87543, 78929, 9051, 28412, 90594, 88098, 24877, 87480, 57337, 5418, 20556, 7438, 17371, 35936, 111942, 112354, 104331, 114265, 6433, 83436, 47753, 53504, 114247, 88289, 96526, 10225, 15680, 93981, 37617, 3846, 60363, 58169, 100017, 62082, 33655, 43997, 22553, 7871, 76791, 19443, 114527, 59694, 36735, 33732, 26383, 48692, 35317, 58029, 97273, 79801, 37157, 2225, 106527, 22458, 55031, 30181, 88810, 34777, 336, 69216, 12175, 35095, 108725, 19837, 73284, 50321, 77385, 27990, 43470, 5650, 30724, 48102, 16780, 109551, 27344, 99530, 17417, 9280, 77920, 1339, 93852, 65605, 36359, 23065, 64347, 35732, 16500, 84891, 27526, 4833, 25611, 116548, 61846, 48727, 10779, 92843, 63733, 27289, 58060, 19378, 24879, 46772, 62029, 72992, 30275, 96962, 5825, 107984, 54978, 16949, 23882, 60032, 2850, 8955, 41655, 74898, 93771, 1882, 71386, 15119, 42198, 20706, 48554, 56833, 24665, 28466, 77832, 48201, 51087, 112495, 65428, 57742, 33395, 57310, 100, 5614, 49526, 74906, 63794, 82535, 55686, 2458, 50608, 79610, 96841, 85229, 35173, 3279, 88090, 103348, 85518, 28518, 20177, 67216, 63440, 115966, 92854, 57206, 98420, 25656, 36546, 105062, 67794, 1153, 36441, 73181, 18554, 11879, 23532, 42855, 37017, 106038, 68284, 104598, 85282, 116704, 20882, 59701, 66847, 70179, 97052, 53805, 97625, 89315, 64735, 20205, 27752, 60738, 6248, 39032, 64025, 38175, 57915, 109622, 100141, 32037, 50959, 106067, 4629, 40764, 90125, 76837, 57060, 99682, 110886, 100731, 81284, 49738, 18072, 66432, 10426, 65048, 82225, 6163, 32764, 107126, 28848, 52655, 23351, 79483, 77500, 107441, 14573, 86213, 40893, 71108, 7431, 9485, 66230, 108674, 103918, 37387, 13095, 98263, 63581, 5861, 48927, 114506, 114180, 77798, 102357, 87929, 9790, 106655, 24188, 54262, 59496, 117550, 99514, 101622, 49618, 81186, 110049, 369, 52107, 47251, 102830, 37713, 39537, 13867, 4961, 83626, 91652, 28888, 20733, 103682, 906, 78597, 86868, 113251, 106453, 42309, 34198, 33176, 93943, 64327, 40135, 87889, 57398, 10417, 96773, 82944, 90564, 83378, 68489, 57452, 57273, 70409, 98206, 9121, 40691, 43725, 110941, 53584, 97582, 33478, 56137, 92708, 20935, 82148, 97644, 71638, 100023, 70338, 80820, 96589, 47772, 48919, 102225, 29573, 8390, 94739, 107443, 104942, 28486, 58304, 95796, 55032, 115828, 9631, 56882, 98994, 74278, 112787, 70315, 40217, 48103, 91261, 112990, 3559, 10986, 70488, 82160, 24647, 49417, 77944, 107703, 67029, 115158, 109398, 64747, 77723, 22888, 103628, 16140, 43465, 91066, 101669, 26257, 81068, 41265, 510, 64545, 89487, 111456, 88694, 14881, 82670, 115820, 52900, 54943, 71614, 53419, 12128, 82196, 64537, 87079, 75384, 34233, 113399, 39800, 86964, 19626, 75107, 83197, 49292, 94260, 83930, 116836, 78000, 116990, 84196, 23331, 90966, 6905, 4657, 56248, 107756, 3941, 39058, 89245, 9670, 59501, 27064, 53361, 44101, 14979, 94099, 25025, 916, 101126, 21211, 29852, 55018, 84114, 72125, 87769, 67598, 102201, 90734, 86063, 11842, 37277, 43374, 102761, 53458, 107042, 110178, 45533, 33084, 109405, 40102, 949, 86130, 49537, 380, 82849, 41425, 104677, 41213, 92551, 24244, 33479, 62711, 2288, 89579, 117443, 24817, 105808, 117608, 47200, 106446, 23157, 41102, 38060, 67115, 73959, 87700, 22956, 45712, 98888, 101018, 102544, 82299, 72668, 59230, 100823, 113197, 45082, 92151, 59458, 2556, 83891, 72998, 116310, 34106, 84283, 44986, 66418, 17875, 3998, 60780, 15190, 57106, 93965, 6014, 108811, 34942, 116327, 13039, 68517, 71473, 68187, 100032, 103530, 59796, 78972, 64616, 16535, 80919, 97741, 46358, 21895, 98889, 116504, 91716, 9243, 89277, 116284, 70656, 58238, 108489, 13021, 60897, 47858, 35952, 96570, 12802, 55142, 101940, 108911, 60220, 102211, 96737, 19898, 21891, 39340, 19109, 39332, 35202, 16084, 10324, 85434, 64817, 68134, 16826, 62044, 70420, 69522, 9443, 72964, 39707, 75449, 75838, 115699, 2270, 94269, 116123, 59378, 15492, 89990, 66460, 68368, 74081, 96710, 69446, 58342, 11368, 44984, 72439, 14379, 83783, 83077, 17824, 30356, 102617, 3857, 84439, 26280, 81065, 77191, 115691, 95950, 64457, 42806, 80354, 46409, 100836, 89745, 32765, 117039, 98402, 71005, 91861, 82709, 9422, 58647, 57652, 58582, 102432, 111021, 76048, 103649, 97331, 46811, 14155, 88493, 82871, 96734, 73273, 22230, 55249, 55595, 44370, 21653, 14781, 100672, 48250, 101610, 4832, 20729, 93103, 42787, 110752, 33667, 104748, 94989, 11361, 30404, 22725, 100580, 102722, 57807, 108538, 92359, 57531, 82174, 91931, 39570, 105122, 33721, 108020, 90778, 50261, 47955, 85106, 107002, 8484, 94572, 107876, 60067, 78375, 34780, 70167, 91131, 39586, 30964, 117194, 87630, 22063, 73053, 67178, 39644, 61971, 48249, 30546, 81796, 27983, 97079, 111004, 99184, 95227, 14423, 16980, 34102, 34741, 80971, 98825, 51752, 98588, 73668, 34775, 112977, 44322, 100681, 115695, 32687, 839, 90651, 39578, 109126, 71513, 59337, 59410, 2590, 13974, 24577, 25166, 105519, 16174, 81266, 46645, 5791, 101228, 88410, 29880, 15245, 48904, 31538, 50864, 3057, 37464, 32446, 111797, 75644, 88547, 16684, 61225, 73813, 67514, 84461, 61013, 10346, 37372, 65737, 55638, 32124, 83102, 17788, 16000, 84374, 56993, 45144, 76889, 68795, 51027, 4879, 114719, 61224, 107375, 33152, 88067, 84409, 6221, 114850, 72221, 48074, 65268, 40684, 25866, 51889, 85959, 47161, 13363, 111751, 96965, 90671, 103978, 58072, 13206, 1584, 38404, 118105, 48848, 57307, 43338, 90846, 20011, 11585, 30208, 109409, 95627, 94724, 90984, 17888, 102856, 51383, 96719, 83595, 85696, 116006, 42958, 50813, 107615, 20079, 82407, 23325, 30228, 85560, 48986, 19541, 35611, 59978, 10625, 60215, 61096, 93659, 91095, 92055, 68310, 45678, 77711, 114286, 116019, 5360, 99741, 4052, 52714, 100437, 100113, 1442, 32949, 115354, 60786, 13153, 58324, 102269, 71666, 93794, 94440, 80034, 85504, 50102, 2436, 59779, 36445, 55155, 35131, 1033, 11342, 110298, 96828, 12273, 19960, 94498, 2863, 68644, 86205, 33920, 34958, 14596, 608, 13546, 72891, 42056, 20772, 69766, 64138, 86191, 95086, 86880, 8790, 72004, 102782, 26087, 35263, 113201, 82682, 57285, 43785, 48119, 106624, 41559, 106939, 53186, 34540, 69262, 10385, 25593, 46003, 66909, 1433, 26623, 38955, 19845, 95540, 33866, 87194, 1014, 14598, 66457, 15512, 38527, 50961, 110090, 66925, 113689, 93444, 14752, 82133, 78103, 25635, 95483, 17265, 40250, 14743, 55539, 88879, 37828, 67914, 97671, 83047, 83444, 40307, 1647, 10027, 59934, 46350, 39737, 11417, 74156, 29935, 21772, 12435, 47978, 45329, 87403, 19633, 12316, 82476, 57457, 112586, 39502, 12851, 24, 18962, 38425, 57393, 79153, 103380, 20106, 57650, 57512, 16509, 6559, 114412, 81394, 109636, 26397, 64062, 104113, 103616, 106734, 48227, 10001, 2622, 43969, 78827, 85654, 64255, 60413, 111022, 49433, 41341, 81020, 106547, 7138, 21792, 42687, 78228, 28465, 67642, 49330, 95294, 110524, 85071, 116233, 45874, 37704, 82534, 112107, 111587, 84004, 112242, 97314, 77047, 61418, 15886, 64421, 116305, 86019, 18720, 62589, 19571, 52532, 28252, 58194, 73741, 41418, 51729, 8693, 30643, 115245, 105, 91714, 29004, 42317, 21690, 87678, 26507, 116861, 75310, 27447, 34967, 49660, 117356, 17428, 26327, 81408, 20, 8900, 77113, 4544, 42263, 103085, 22127, 52052, 113419, 72310, 59943, 103198, 35252, 115598, 42375, 37213, 95281, 105234, 13989, 31205, 40293, 74384, 85832, 91138, 52752, 22518, 14701, 46177, 106223, 12153, 107569, 109951, 33465, 115899, 24176, 96896, 47948, 22365, 8744, 57623, 95942, 106208, 89363, 10509, 36897, 56447, 116680, 55673, 35379, 75542, 48220, 89852, 6184, 50572, 45111, 19998, 78849, 67342, 27348, 84210, 82477, 103122, 55640, 53593, 9871, 68439, 82787, 85644, 10557, 73647, 72888, 8136, 25783, 39634, 47037, 80578, 63519, 75579, 27402, 66643, 35133, 58848, 95061, 26501, 87372, 100752, 112261, 30425, 87995, 106071, 109078, 79504, 33172, 54284, 97220, 99909, 2284, 19050, 3299, 90213, 28969, 102504, 47967, 116539, 106652, 91084, 102957, 94602, 107495, 370, 95732, 19235, 93780, 91694, 14216, 53491, 107189, 13859, 24494, 60748, 35472, 63684, 49825, 31905, 11356, 81250, 2537, 115565, 109163, 26803, 76300, 108496, 40589, 103585, 75267, 48517, 84369, 68308, 21077, 26934, 66389, 98789, 27268, 103765, 106318, 100574, 32246, 83507, 71695, 7732, 47001, 15243, 91100, 38091, 40554, 36186, 1468, 75338, 778, 84048, 106920, 32099, 21817, 83897, 24677, 23243, 44434, 37302, 57784, 57557, 44542, 87774, 566, 66768, 61943, 30254, 25901, 7110, 14272, 97215, 102632, 37593, 46299, 25579, 19387, 68970, 32279, 28956, 87066, 2869, 97696, 91056, 14524, 31489, 77338, 33305, 24031, 47795, 112291, 39082, 91895, 68066, 78279, 92448, 83198, 77596, 117581, 35856, 85543, 2628, 108778, 110588, 71600, 81385, 50076, 27511, 8178, 82182, 15486, 51276, 30518, 98660, 110820, 1818, 5817, 101078, 85052, 46496, 92210, 27625, 41366, 23693, 25610, 12738, 63601, 63411, 109529, 44795, 90923, 26811, 24988, 111979, 73679, 86536, 3427, 10865, 96637, 86669, 55078, 84967, 53862, 21647, 8068, 12306, 62564, 70128, 50817, 7646, 89232, 43563, 87378, 35268, 68504, 59525, 52952, 65228, 27907, 19026, 16468, 46456, 105596, 108785, 61723, 41212, 70611, 51641, 28676, 113092, 11936, 82138, 71678, 11016, 107755, 38881, 77834, 92743, 75763, 95280, 85285, 114083, 60562, 6578, 49498, 82554, 69867, 1227, 87341, 64079, 82030, 61095, 91991, 47149, 110630, 82482, 112319, 87751, 25944, 115475, 98053, 99244, 14278, 17255, 110101, 94453, 33937, 18822, 4185, 4094, 67728, 4696, 12652, 39776, 83522, 107505, 67971, 40668, 69341, 73369, 480, 53200, 39900, 86266, 107292, 45749, 53752, 84493, 73454, 117741, 54980, 52954, 24277, 32393, 93412, 76719, 39939, 25186, 30013, 66402, 41872, 41514, 78885, 3679, 95641, 5919, 25421, 32435, 43392, 86679, 29471, 22171, 74070, 92356, 33590, 73931, 50502, 52335, 43710, 113308, 24858, 54448, 57415, 101167, 5965, 112093, 57878, 50587, 103392, 19144, 28390, 2522, 94305, 77112, 76236, 77864, 38652, 55799, 62978, 106444, 88025, 32120, 92284, 69528, 84709, 42837, 34321, 87093, 34393, 109624, 57615, 48179, 11816, 2326, 93519, 117391, 117592, 29191, 93038, 82490, 87145, 25114, 71033, 57269, 45540, 43079, 7778, 17994, 27758, 104607, 116566, 41225, 77857, 53948, 81202, 95222, 94059, 53899, 33820, 49978, 87212, 2267, 96310, 29461, 117907, 106374, 77708, 106398, 50900, 79904, 26466, 114130, 80487, 113507, 45728, 43719, 44029, 30566, 47213, 65795, 18811, 35264, 69043, 116808, 19344, 74246, 34250, 57186, 100625, 74899, 38978, 1278, 79234, 60238, 99253, 19141, 8760, 24568, 75954, 16443, 114812, 43579, 41843, 105952, 42211, 630, 66126, 115854, 100198, 16842, 66571, 105593, 97587, 3949, 68231, 91947, 70726, 96424, 54207, 32321, 95850, 28087, 9106, 65366, 68345, 48075, 65690, 10418, 93050, 4445, 98186, 110151, 1611, 107648, 109114, 4982, 55501, 96440, 85780, 96333, 40978, 30795, 61361, 83857, 35102, 59533, 55826, 41981, 100586, 25384, 71235, 95379, 47689, 43211, 24987, 70339, 47079, 92618, 88520, 82223, 8518, 4787, 96491, 44309, 21358, 21429, 21888, 90708, 46745, 1094, 15048, 69144, 56444, 94027, 73833, 39188, 8064, 9061, 51637, 97449, 11837, 81828, 37143, 30029, 31171, 6652, 43115, 51692, 106035, 19536, 18403, 15962, 51299, 104490, 44426, 58445, 115542, 99684, 62746, 37326, 46769, 10640, 82760, 15196, 22680, 5954, 80302, 93039, 49342, 37300, 67187, 31734, 77131, 55556, 97060, 52829, 61650, 80380, 82922, 74076, 81006, 8209, 112472, 25617, 96774, 17731, 29843, 27354, 30961, 51628, 17335, 62161, 15216, 74373, 13997, 13450, 32788, 42865, 67560, 421, 17566, 102238, 32055, 93713, 82443, 13118, 111678, 97255, 21931, 63765, 84917, 2141, 96714, 50198, 76746, 70278, 20779, 28887, 37200, 86956, 53836, 76329, 45208, 93936, 10218, 85059, 33947, 80415, 8494, 84294, 57593, 114343, 73763, 107114, 69036, 73416, 89667, 85986, 82224, 118181, 66318, 104836, 70184, 72692, 90777, 84211, 102089, 110767, 64502, 115680, 64684, 90271, 52503, 43734, 70687, 15303, 116369, 24483, 91667, 22633, 74127, 77916, 9734, 20783, 59863, 32454, 36291, 116900, 63582, 96465, 61810, 34876, 60870, 102248, 12821, 97242, 33034, 109053, 74837, 111148, 70581, 94718, 84390, 96708, 83737, 69183, 117018, 117312, 29596, 20666, 76858, 9815, 91154, 65818, 24651, 34196, 41614, 29996, 65399, 28057, 81813, 2687, 58420, 13846, 29863, 8047, 11863, 95608, 111283, 90814, 84948, 21398, 89268, 101903, 65018, 57241, 33717, 96597, 19951, 67913, 40541, 79616, 95214, 82964, 57909, 20030, 69496, 111646, 114617, 117224, 105810, 29316, 49142, 89699, 66391, 13792, 116683, 108883, 94102, 16550, 88556, 45408, 64720, 20859, 68300, 70659, 98610, 481, 97013, 98566, 81468, 18374, 96488, 97627, 99492, 4885, 87668, 28612, 67757, 58981, 53416, 17173, 8601, 51833, 64890, 48638, 90781, 55918, 113198, 115425, 68804, 100551, 26585, 47829, 77045, 15682, 19709, 42236, 3721, 35850, 67145, 71826, 23522, 37836, 48315, 35314, 7346, 11320, 8180, 108183, 47684, 20914, 21436, 7748, 8045, 89374, 38006, 31369, 111172, 22587, 87830, 49697, 84720, 6924, 65960, 94809, 30592, 6263, 29950, 98378, 24185, 16094, 32944, 31873, 62494, 58825, 103805, 85465, 22083, 15083, 95062, 25794, 103999, 93215, 17403, 7729, 10872, 101562, 61838, 116982, 109168, 74868, 49334, 7037, 42788, 79473, 48641, 35414, 36814, 116105, 20930, 54621, 78711, 58621, 83937, 56189, 23632, 29669, 22435, 37462, 50088, 58649, 35261, 104437, 59500, 9885, 22501, 19475, 83592, 849, 21284, 103259, 50905, 5758, 26135, 50926, 10526, 107725, 106334, 78408, 50341, 114396, 76193, 48663, 82873, 42627, 117686, 68128, 76923, 99007, 75425, 9136, 41476, 94836, 18223, 62102, 109769, 90062, 65635, 65527, 92227, 31478, 25306, 116906, 46474, 48746, 25066, 83654, 104707, 24229, 117127, 81064, 8041, 57231, 30901, 79796, 14500, 2910, 97196, 49114, 2184, 40359, 87876, 64663, 105604, 43973, 54219, 44896, 52129, 95632, 65491, 51635, 94863, 74692, 66686, 50309, 51655, 55606, 77588, 83730, 86469, 32226, 110351, 102932, 12357, 111823, 88663, 95347, 53387, 48921, 29676, 50622, 40004, 59294, 99031, 37067, 83037, 6781, 102244, 36018, 59260, 9524, 46022, 42012, 25786, 74056, 60058, 17748, 92585, 59080, 15208, 23814, 26230, 10105, 102514, 69606, 115173, 83364, 105277, 114810, 101823, 3640, 59609, 58489, 105327, 57262, 43205, 115441, 103404, 39792, 50260, 29109, 25513, 9616, 14304, 117958, 115481, 109041, 41672, 108795, 100645, 35939, 110702, 75843, 77157, 112755, 93651, 94943, 5020, 51382, 80029, 30447, 27628, 28197, 69151, 17673, 91988, 22221, 109438, 14043, 8542, 56900, 109649, 29156, 35466, 77675, 99349, 49389, 96350, 67259, 1594, 25534, 76232, 31020, 44302, 53861, 87818, 35392, 26992, 82939, 77872, 56917, 105029, 22031, 31827, 30160, 64081, 76477, 36041, 67339, 26282, 59721, 17882, 88499, 28159, 15294, 54956, 20623, 112686, 30753, 18562, 45518, 51062, 94281, 85827, 30601, 48983, 115913, 108342, 97565, 91993, 113097, 6483, 65306, 46479, 53212, 64727, 36807, 15477, 48864, 42991, 16777, 74840, 84988, 81819, 9504, 86418, 80890, 102054, 61916, 18743, 59425, 77984, 100571, 31161, 78802, 19153, 45348, 65151, 93763, 16498, 12017, 91613, 106154, 38611, 83910, 12751, 21794, 106721, 106289, 21124, 33812, 101186, 103010, 115215, 52651, 23447, 43248, 65226, 45675, 62490, 51792, 108299, 102455, 102718, 89666, 55958, 103315, 21808, 59385, 20349, 80114, 71439, 75694, 12865, 105425, 90920, 91571, 103747, 74195, 73948, 1426, 24226, 110667, 39585, 5821, 82240, 17672, 32683, 13429, 44144, 92283, 60295, 116036, 8052, 109721, 77710, 106331, 100889, 544, 13042, 72812, 5242, 105337, 111747, 39977, 26019, 6476, 45250, 109854, 94110, 37022, 73826, 59658, 28124, 76045, 58450, 76622, 113840, 15481, 81043, 79063, 17156, 23014, 25840, 79091, 72859, 77787, 35603, 90629, 44910, 60799, 60733, 79312, 62528, 51638, 6040, 47588, 17969, 23234, 36622, 42428, 55910, 112706, 10102, 39571, 46414, 57923, 17185, 53405, 53722, 81247, 41137, 17471, 100816, 35374, 60350, 113454, 45858, 11590, 113756, 40442, 87076, 112521, 19982, 16099, 67905, 10657, 35718, 47130, 87104, 30145, 89956, 91522, 36273, 30221, 12210, 23064, 6290, 113124, 91930, 87616, 87330, 75664, 51315, 113100, 11225, 42846, 83040, 90034, 72271, 28643, 56231, 51046, 65346, 51280, 29592, 2901, 91552, 85782, 72217, 66305, 68705, 110528, 14460, 90108, 112917, 12042, 65928, 58429, 75407, 43382, 16056, 78768, 87261, 4894, 47133, 84478, 62409, 24217, 94062, 64406, 5281, 63618, 105141, 63042, 100788, 100994, 58186, 21619, 77065, 23287, 113711, 73545, 48295, 73631, 32082, 21623, 109470, 33148, 110841, 107328, 7674, 112031, 28325, 84042, 87456, 6833, 610, 59240, 107968, 116804, 116947, 77364, 85449, 86289, 38818, 25869, 54768, 108796, 48465, 18495, 68582, 69343, 23800, 104191, 85899, 21233, 61609, 80255, 20600, 42000, 99124, 65897, 110887, 9810, 4724, 57292, 34478, 69225, 13731, 86047, 80553, 41434, 82728, 45738, 2903, 7363, 46489, 102850, 71010, 107172, 60929, 86828, 28134, 33246, 8326, 117329, 110441, 74801, 19354, 64183, 41618, 72564, 26916, 117025, 33228, 18502, 79790, 114942, 72393, 109033, 57794, 13802, 6288, 114167, 58802, 104267, 1548, 98437, 40035, 64996, 35190, 26764, 27850, 45563, 38682, 70063, 38863, 56062, 53526, 46376, 106347, 55872, 17764, 43898, 98704, 58951, 99408, 67478, 50394, 77091, 87780, 74575, 71288, 65042, 77592, 80615, 24583, 57599, 82808, 60813, 91238, 9142, 35521, 101713, 100135, 68531, 105084, 113110, 23500, 57333, 55902, 107618, 87305, 40424, 36575, 69467, 83750, 93885, 6195, 22567, 15138, 93144, 48697, 113069, 81972, 34115, 49322, 53979, 33651, 76457, 99262, 95868, 107704, 8882, 105612, 27475, 907, 87045, 106590, 99859, 54595, 114222, 40365, 1820, 68035, 68509, 108134, 6727, 362, 63211, 61292, 112852, 98929, 34286, 72918, 103923, 72739, 80500, 27119, 61970, 71781, 59633, 36219, 92536, 32958, 43511, 100515, 59194, 12015, 67074, 58743, 47619, 38, 1190, 42732, 43404, 85935, 80023, 61216, 101938, 95825, 85372, 65973, 89173, 46216, 98595, 2608, 23694, 58041, 112361, 59401, 10451, 96200, 51223, 91749, 77050, 9674, 77362, 37385, 56800, 109821, 16735, 48033, 68256, 27767, 100356, 31251, 34038, 86768, 113657, 114359, 77930, 61193, 53527, 114955, 84306, 63412, 36904, 39958, 113769, 110965, 6744, 44717, 85890, 7543, 976, 96572, 41900, 20234, 95656, 1574, 48277, 12427, 50346, 62181, 46643, 62170, 27786, 113206, 53324, 73151, 68624, 29032, 81921, 60905, 34498, 87963, 13671, 34915, 16767, 15435, 29857, 103930, 34162, 87783, 88728, 104618, 49503, 89571, 40602, 20668, 90431, 99612, 54688, 17718, 65833, 17126, 108425, 67552, 55112, 68257, 110102, 52706, 111850, 68755, 60862, 58577, 97754, 114371, 78528, 73827, 38823, 117795, 7679, 17601, 69460, 97245, 59433, 52904, 92723, 14187, 114741, 87455, 56, 95407, 13091, 11205, 117571, 43058, 39482, 103362, 81873, 117764, 26904, 96439, 27237, 102043, 18936, 92571, 113030, 88144, 11315, 29468, 42129, 68576, 11591, 33772, 43472, 111512, 52649, 90083, 6766, 6673, 114713, 96354, 74071, 38215, 62626, 38408, 7343, 22838, 113025, 67068, 8560, 79097, 31949, 40246, 58695, 50720, 45216, 32865, 54559, 7473, 109222, 85253, 15381, 20897, 49054, 73506, 17517, 90036, 44129, 25188, 94994, 93773, 8567, 8791, 83600, 3621, 88984, 25631, 18617, 30089, 15885, 11138, 99225, 77106, 72522, 86663, 69855, 74929, 100732, 41120, 1909, 30895, 75708, 72314, 51549, 66975, 79928, 70392, 82129, 36499, 48603, 105510, 54419, 111696, 21916, 113893, 112914, 60772, 85063, 62007, 92921, 3936, 50985, 115864, 33159, 90257, 14584, 51509, 29093, 62459, 102100, 31625, 61458, 68139, 86629, 25295, 81329, 93373, 31009, 4029, 55549, 91092, 113087, 81211, 113580, 20761, 3399, 112896, 11823, 30201, 14471, 25711, 31934, 10397, 84956, 71694, 27200, 103856, 4965, 112622, 116903, 98979, 46095, 62708, 56157, 98549, 14962, 96903, 84192, 13984, 48474, 61507, 20515, 82113, 81628, 5863, 118118, 84824, 100279, 69123, 25620, 113502, 22950, 37743, 107307, 109305, 78886, 96502, 116896, 71117, 75729, 29308, 42893, 98690, 114291, 56043, 30204, 17974, 56396, 79934, 10671, 14145, 70681, 32112, 3030, 30197, 11136, 58208, 55474, 24099, 100881, 22144, 65879, 88427, 110273, 81800, 43015, 57525, 79596, 19466, 73281, 59964, 97919, 3904, 8506, 17747, 5391, 37673, 116342, 47435, 75788, 3885, 35634, 62512, 108429, 103600, 48481, 76557, 20415, 38252, 82581, 42382, 22038, 53699, 111233, 3285, 115325, 106474, 23782, 52114, 116073, 15226, 80202, 10349, 19526, 6607, 86251, 74829, 54114, 58712, 47964, 80473, 22810, 50252, 66136, 55368, 80741, 103981, 9765, 37227, 58660, 41917, 108925, 40396, 96904, 8528, 63129, 97806, 45964, 66502, 38687, 114321, 80519, 68670, 74621, 66938, 115792, 84859, 54949, 80866, 12704, 47539, 24981, 38715, 15111, 57444, 48321, 113935, 70099, 92115, 17320, 108927, 108439, 56769, 22002, 75692, 3638, 13677, 103988, 46168, 15843, 101748, 18560, 49927, 38538, 74577, 61091, 46007, 7908, 49048, 46850, 40891, 605, 116059, 79423, 93002, 98424, 94716, 13243, 104623, 108833, 46276, 112445, 44599, 66056, 69807, 112502, 104385, 47014, 58488, 76136, 97682, 97478, 98243, 60809, 62396, 4478, 75185, 89884, 90493, 79730, 80288, 6629, 19836, 22065, 109346, 115270, 66769, 11460, 34577, 73559, 34340, 12674, 42545, 107842, 77762, 95863, 38067, 79537, 53256, 66149, 24336, 98269, 97795, 43978, 94472, 84312, 49288, 39190, 38081, 49663, 70367, 16561, 82867, 49345, 26185, 86298, 83503, 108378, 58291, 14495, 82464, 23254, 72462, 35483, 13752, 109228, 13277, 20520, 77146, 14601, 75889, 114051, 113529, 44368, 64390, 1016, 117640, 32786, 117023, 69729, 39869, 13817, 44645, 96802, 42667, 7253, 85092, 92525, 43874, 84408, 60083, 69264, 56669, 61657, 51042, 102653, 117446, 72218, 87402, 103323, 79190, 26332, 88221, 80021, 3, 74066, 66117, 5380, 86327, 101344, 34200, 78644, 33643, 14115, 87327, 40006, 19748, 1760, 28559, 68708, 57070, 62598, 31624, 42701, 21795, 19306, 71711, 83493, 99654, 22395, 9686, 48200, 43342, 6959, 77548, 35640, 40203, 99706, 54933, 113237, 107690, 4423, 87955, 69725, 116609, 102756, 67664, 84081, 104764, 41841, 20708, 116349, 32928, 113162, 52283, 116126, 106745, 21176, 71053, 32756, 94532, 2483, 82791, 114410, 94542, 56841, 13929, 44581, 13647, 83279, 28677, 5483, 73572, 59947, 27397, 23528, 62373, 13015, 61297, 93231, 19618, 11264, 104526, 64757, 117033, 1790, 3153, 76751, 71725, 42593, 7772, 85090, 17121, 57960, 84865, 113858, 85917, 43613, 60645, 104112, 22497, 57874, 102227, 99121, 54669, 97674, 90821, 45041, 79054, 56806, 33372, 96272, 20870, 86511, 40743, 87746, 24537, 32472, 81608, 45137, 108010, 39487, 51162, 77202, 42804, 36808, 81920, 66119, 72780, 114784, 66189, 65876, 6804, 78586, 29174, 70576, 62515, 93744, 76276, 72319, 97793, 23719, 14503, 64530, 16161, 3138, 20749, 113136, 846, 48853, 85440, 101898, 90527, 51634, 44781, 4334, 67269, 113037, 76163, 33224, 85739, 70083, 83860, 25415, 76123, 6532, 105202, 41285, 26016, 89497, 3398, 96855, 11922, 111631, 41522, 51282, 96561, 5075, 99013, 2703, 92629, 101338, 26094, 78966, 95245, 38799, 29732, 82165, 21228, 105625, 8179, 87195, 589, 7902, 83321, 113544, 113432, 11698, 76784, 102028, 42606, 69018, 46644, 64394, 59843, 76505, 100142, 23830, 111016, 92488, 4458, 83309, 114393, 81723, 478, 60355, 18964, 14198, 66658, 32158, 65565, 8121, 84921, 16844, 83593, 26218, 82172, 45824, 13081, 106298, 45020, 84315, 30377, 33362, 18566, 37512, 85630, 27743, 82657, 90441, 77672, 6822, 81491, 24655, 32738, 89106, 31296, 98512, 57, 111332, 20402, 44540, 51432, 67962, 111286, 94675, 62962, 81370, 39592, 37519, 81196, 83376, 10905, 78397, 112853, 74912, 87300, 72593, 14366, 70857, 100535, 117570, 33331, 26091, 103545, 83756, 23390, 79330, 66027, 5813, 94776, 43151, 86121, 86322, 94926, 68189, 101759, 31563, 65645, 40349, 13835, 41080, 55705, 61820, 32063, 43694, 70320, 6878, 16196, 80942, 89912, 47057, 69489, 68120, 109272, 60247, 14346, 8844, 67595, 56759, 92340, 88885, 116731, 50773, 61100, 61950, 425, 89674, 50458, 58235, 74752, 113803, 114138, 33710, 39413, 94875, 104536, 27783, 43433, 90581, 64815, 66006, 74094, 73625, 44232, 77230, 70888, 49437, 35199, 49737, 61704, 49657, 66982, 63458, 30887, 99791, 59657, 28207, 27862, 92026, 6655, 9132, 15623, 57287, 26781, 16065, 36402, 66841, 110184, 106490, 45276, 89534, 49063, 30299, 75929, 100611, 26365, 76434, 111170, 20326, 73982, 98483, 58233, 76374, 32602, 87882, 56590, 27207, 63080, 108724, 65174, 111741, 108848, 47195, 103484, 77127, 60139, 83978, 83950, 64608, 92583, 60106, 45443, 6576, 82194, 83285, 62075, 110944, 24412, 3515, 41451, 8230, 35407, 116530, 71917, 49287, 66978, 83769, 62625, 30872, 75276, 29858, 92088, 76498, 1255, 74162, 48677, 23131, 102288, 61523, 42048, 91292, 63616, 60769, 83451, 15503, 29883, 40922, 51527, 62008, 85787, 28282, 44301, 111772, 26268, 75485, 57840, 57627, 12836, 115638, 10267, 58719, 107347, 42070, 7080, 102022, 20029, 44971, 86417, 16033, 84957, 737, 2641, 75424, 55920, 15291, 87714, 45118, 117109, 8641, 20168, 70506, 112559, 65146, 48480, 114461, 6400, 70985, 16, 114282, 99012, 83531, 94800, 110821, 104395, 103666, 28561, 47487, 64754, 9480, 24242, 16057, 22581, 31520, 18648, 45233, 86112, 2906, 88919, 37998, 67206, 55689, 104313, 22745, 35882, 91680, 21825, 59561, 17415, 87197, 68180, 21166, 36747, 42946, 23108, 52962, 3689, 99477, 30252, 24737, 21557, 39775, 13528, 66588, 54366, 15803, 2711, 35851, 50982, 28698, 52885, 58567, 31791, 103774, 20601, 87396, 43941, 41351, 56817, 39827, 43070, 40030, 100319, 63769, 77088, 58151, 95624, 75730, 96886, 18238, 84847, 70220, 4853, 107121, 45871, 110312, 78243, 57279, 37440, 87604, 2072, 824, 102385, 72840, 115471, 55428, 99996, 49444, 25212, 37765, 22463, 57792, 105819, 92388, 97130, 88078, 21533, 115581, 99925, 30909, 76137, 114940, 56407, 96882, 7736, 32151, 11359, 25959, 116040, 54627, 20997, 53952, 87160, 41006, 82857, 50585, 5983, 12491, 86046, 12567, 80267, 116830, 24006, 32093, 117928, 34885, 115910, 35188, 69764, 82436, 74030, 87816, 56456, 18116, 73328, 2007, 109321, 60204, 11618, 14053, 71752, 25784, 95616, 42949, 33853, 33671, 32389, 60577, 2065, 46892, 19639, 71096, 12310, 16107, 33211, 101374, 91239, 6179, 116179, 83094, 26031, 41194, 5107, 17538, 19359, 104355, 78661, 33638, 38784, 9496, 7371, 69946, 36112, 88489, 51475, 79458, 21392, 82115, 324, 99397, 109387, 19559, 40747, 30496, 41588, 82558, 96386, 67647, 3170, 73352, 53004, 97282, 75462, 40252, 111187, 10768, 10531, 10337, 32592, 72570, 115166, 32205, 38226, 18171, 92325, 53713, 45849, 21188, 9698, 50795, 22693, 105360, 116254, 55804, 20760, 84043, 1549, 87508, 60377, 21757, 19544, 38348, 2548, 85905, 64267, 71310, 85936, 58908, 91711, 56403, 69420, 99679, 30858, 53842, 1694, 63324, 24491, 87426, 84946, 23394, 2900, 95623, 90000, 68182, 116401, 4255, 4721, 97836, 100772, 106202, 86082, 24467, 97277, 56907, 27798, 58116, 106267, 109527, 36498, 61258, 72410, 46160, 81146, 93616, 21723, 84021, 2776, 110869, 73417, 104988, 111518, 49100, 23736, 25973, 30366, 59942, 91510, 54651, 20465, 104959, 60240, 22310, 17697, 105979, 25473, 17013, 109467, 104633, 77999, 41966, 87489, 47527, 38018, 32552, 90406, 4523, 66844, 9995, 59975, 102274, 5516, 4897, 63087, 108914, 95137, 95477, 21257, 103056, 86761, 81337, 83115, 25571, 114880, 98875, 8436, 85828, 69425, 113976, 88021, 14153, 60455, 41896, 72083, 28568, 51443, 50327, 27032, 58484, 95871, 82347, 70440, 40285, 66245, 64642, 65932, 79723, 7462, 55541, 93114, 65136, 113919, 18939, 51640, 24634, 98033, 41468, 99584, 64042, 45473, 111828, 60251, 27410, 1157, 65736, 55836, 45538, 83643, 33361, 30571, 102468, 94335, 54916, 86767, 114031, 60317, 58555, 98619, 68051, 46454, 62894, 55315, 65357, 101441, 21359, 35353, 60088, 60142, 12396, 79747, 102040, 70827, 95309, 28621, 89158, 20936, 44649, 113321, 34627, 15971, 30170, 117556, 53160, 91500, 96152, 52192, 44063, 6749, 93751, 118229, 92683, 56518, 52303, 7788, 8062, 89526, 28022, 50133, 85751, 86807, 10155, 88086, 48951, 39865, 9267, 59272, 57353, 36140, 26390, 25338, 90360, 16297, 24492, 412, 52938, 40225, 97567, 60896, 117419, 79624, 1733, 113516, 82749, 95836, 102520, 24613, 42114, 6926, 105339, 29675, 28182, 31082, 13016, 89710, 104885, 9602, 111428, 40942, 3785, 17299, 39583, 96736, 113939, 41062, 51112, 68457, 10585, 5960, 48470, 73697, 109780, 81205, 55709, 11110, 101939, 109588, 97835, 67281, 117872, 23160, 113941, 93176, 60807, 107885, 96792, 66468, 40759, 44498, 70244, 69242, 76366, 103171, 75754, 4534, 108855, 52507, 95340, 98987, 116685, 87481, 85194, 115531, 73529, 3217, 57092, 32056, 7377, 25802, 47859, 37465, 74890, 27277, 17313, 57999, 105850, 102753, 60285, 70112, 89849, 72211, 63482, 101389, 61428, 43296, 75374, 75524, 67286, 21300, 21683, 94445, 25724, 77951, 89924, 77429, 39545, 104552, 52492, 98197, 25412, 44635, 51684, 843, 5724, 41507, 89886, 23284, 46828, 104940, 73749, 110632, 45297, 87355, 50326, 67576, 28017, 100401, 109869, 49542, 52750, 85760, 25642, 10550, 68979, 42293, 44750, 23769, 63212, 109461, 18106, 81539, 87689, 51760, 69885, 103612, 82782, 6095, 100122, 99207, 99753, 46623, 75008, 44262, 3934, 70048, 103533, 44349, 78786, 115669, 49560, 32146, 29912, 100596, 61640, 51231, 90223, 25392, 61326, 65481, 95150, 25958, 86499, 55981, 105993, 68209, 3930, 69397, 85973, 84654, 114136, 18068, 53290, 99502, 26927, 37285, 76970, 26300, 26794, 74340, 61841, 96371, 116696, 19711, 71599, 18785, 91906, 65684, 84677, 86813, 76496, 22213, 108215, 27765, 22499, 39351, 45350, 26069, 59474, 10415, 4927, 93274, 88662, 24619, 99163, 71547, 5471, 112134, 33541, 87090, 61540, 3564, 106931, 20128, 113155, 89465, 17637, 78218, 8993, 4145, 63563, 50594, 36209, 113678, 105296, 44352, 1571, 103011, 49791, 79517, 67287, 44128, 117579, 83485, 114191, 25394, 96881, 64283, 63973, 5629, 101120, 61106, 77072, 6690, 75853, 65078, 49507, 21594, 35111, 35824, 66993, 36670, 67515, 7314, 13873, 33428, 105603, 22353, 99913, 114290, 102499, 106063, 88384, 4238, 18208, 108517, 82178, 86297, 93440, 99462, 90256, 83567, 90812, 75805, 55099, 35897, 68645, 42814, 54914, 112402, 86912, 3758, 64816, 29345, 33206, 61288, 97295, 103147, 68663, 92780, 83277, 85880, 93411, 82576, 10928, 113515, 96636, 79933, 65028, 87236, 113312, 75544, 115727, 13131, 13315, 89973, 56258, 66891, 10576, 87258, 7766, 2530, 35836, 88292, 12077, 13543, 12246, 75913, 38426, 18063, 5283, 100954, 100488, 38304, 96173, 28630, 51962, 52891, 35015, 113590, 90998, 14954, 55966, 20704, 3783, 45453, 111091, 13715, 114893, 95367, 45195, 63502, 80147, 94773, 81505, 84054, 17020, 102446, 2069, 47013, 53690, 45333, 87081, 93092, 77122, 50340, 1058, 29757, 22705, 103770, 38260, 41560, 25395, 72903, 6914, 110099, 10295, 97884, 105010, 35269, 15432, 1746, 33415, 68502, 108311, 95800, 86057, 19632, 72350, 47189, 4202, 43892, 74721, 64310, 93707, 55801, 44152, 44870, 21075, 101698, 56934, 20468, 75240, 13576, 84323, 115000, 1605, 77003, 26865, 66165, 59449, 61930, 96126, 68530, 50479, 73115, 74002, 21556, 36671, 103033, 82438, 37644, 63648, 99575, 21564, 63912, 44294, 39802, 50954, 96216, 114607, 56001, 62497, 96851, 12199, 109464, 51270, 63774, 69186, 74350, 61378, 88729, 84469, 64919, 16516, 66845, 66123, 66176, 29768, 93971, 90666, 9016, 110861, 18452, 85123, 73723, 1315, 28844, 11572, 1385, 55125, 111395, 52366, 92588, 73720, 84158, 92640, 18430, 74845, 98849, 74664, 75247, 67593, 95429, 91052, 37312, 34272, 56580, 107078, 46620, 88620, 63358, 84953, 40237, 42234, 84468, 37123, 5753, 49599, 41362, 36981, 4000, 92927, 60, 118163, 65787, 67856, 41394, 104129, 7834, 106780, 42335, 6573, 56114, 63001, 13473, 77662, 7124, 69404, 64250, 49968, 64974, 62085, 14258, 71813, 68151, 68857, 4071, 9490, 62245, 50708, 35898, 79341, 111219, 113169, 40646, 23819, 72197, 16296, 81022, 51048, 58931, 1360, 108789, 51801, 25922, 7611, 93053, 103426, 25171, 2814, 77568, 64602, 107287, 24192, 7170, 85397, 1398, 69668, 20741, 80467, 6883, 80097, 20568, 99033, 28613, 93883, 83943, 89330, 94089, 117597, 77194, 13582, 88008, 67395, 48021, 26307, 91824, 116542, 89471, 50940, 100020, 23208, 90152, 50196, 45994, 59612, 79077, 102559, 100161, 6173, 72591, 22687, 24757, 115141, 1424, 100708, 88143, 102998, 96686, 29870, 27023, 30002, 25616, 6598, 102939, 76821, 100466, 58630, 32617, 46061, 3143, 73014, 21950, 81067, 36084, 99527, 30077, 91299, 47283, 1704, 40367, 49726, 81184, 85127, 23059, 66679, 63730, 24387, 78594, 68662, 86858, 19401, 59015, 89814, 51877, 13459, 68712, 77576, 112674, 45089, 72070, 66379, 93290, 28428, 77105, 90742, 16490, 76965, 105985, 23695, 66784, 67571, 34804, 115228, 19348, 38219, 117547, 71712, 90538, 58765, 26111, 116350, 61720, 70075, 43380, 104274, 33188, 93016, 48591, 9001, 92423, 28883, 6121, 31290, 42920, 77120, 25896, 35621, 94501, 96463, 22530, 115384, 91418, 31342, 92106, 69450, 118165, 43548, 10859, 68164, 36840, 87570, 40927, 82569, 106100, 58351, 62705, 62230, 17762, 26446, 33587, 30449, 108226, 84352, 54856, 24659, 2746, 77240, 41003, 110999, 28042, 83821, 61482, 23789, 33520, 30259, 36284, 44250, 18277, 44527, 78511, 46688, 21468, 87554, 33585, 58866, 18056, 95853, 52044, 28434, 3989, 113567, 79621, 87848, 28798, 5403, 15515, 26599, 23707, 43749, 6821, 75563, 63431, 94098, 43823, 25819, 115626, 102419, 56377, 74424, 91142, 9315, 47176, 8992, 93745, 17330, 59303, 108150, 52835, 20679, 61726, 69392, 28162, 39655, 108255, 73414, 79143, 118179, 32293, 2843, 22003, 77414, 88979, 70475, 76571, 71873, 109652, 108802, 7079, 110348, 36079, 12542, 102833, 65877, 91638, 106296, 27270, 12628, 17728, 70653, 42604, 14405, 83515, 106069, 113642, 41933, 78668, 41754, 53189, 34581, 30274, 74050, 59578, 66719, 15426, 51009, 83011, 16669, 46459, 79767, 39699, 107856, 10274, 35335, 47884, 108194, 29377, 106893, 62579, 89408, 41099, 98099, 98405, 115176, 14666, 85872, 47681, 58361, 36370, 36448, 112645, 85089, 40470, 19395, 46399, 37224, 48970, 103671, 28024, 40265, 115616, 3237, 24075, 1316, 100678, 10601, 80968, 12502, 64712, 44833, 20251, 11725, 109905, 114354, 102188, 63879, 35194, 67967, 3307, 86754, 113343, 109571, 17209, 18907, 61060, 65117, 88497, 17177, 67282, 88411, 93990, 94618, 71751, 113915, 20270, 93740, 30894, 109759, 106883, 42796, 7555, 77121, 64014, 104391, 110932, 68397, 70971, 56875, 98321, 109137, 87621, 6002, 86447, 15735, 104186, 105758, 83798, 25046, 84234, 56142, 37008, 29396, 112593, 93080, 32114, 51845, 9819, 60556, 11098, 99641, 45487, 82903, 58969, 5327, 95722, 16475, 39463, 56453, 5049, 23835, 59174, 11073, 95808, 51498, 10033, 5230, 104670, 97843, 19685, 93918, 47786, 16462, 85538, 16576, 84486, 6165, 36541, 5216, 90634, 26969, 7168, 118185, 113949, 81795, 52842, 54022, 44551, 45514, 47170, 8259, 77865, 48325, 49001, 59147, 3969, 61522, 36012, 16584, 116388, 45380, 112091, 13373, 96137, 98433, 16449, 108995, 56116, 6996, 99352, 85908, 6738, 45601, 117064, 18337, 70098, 8559, 28236, 21058, 66507, 84288, 28539, 60241, 27984, 105546, 47033, 62120, 55282, 95056, 26425, 96406, 53135, 9716, 10612, 63722, 111683, 83101, 72256, 48895, 49836, 117055, 57199, 31158, 76405, 55206, 117979, 86720, 3140, 54192, 99517, 57837, 46933, 55936, 8555, 8721, 10045, 116381, 33817, 23638, 112496, 117929, 77125, 2779, 26636, 31961, 79622, 37325, 39956, 4774, 30849, 55780, 54378, 68484, 104185, 101877, 72202, 104135, 17163, 1129, 112770, 100818, 101778, 80947, 70989, 55140, 101164, 95113, 97639, 22676, 80568, 32938, 24342, 21974, 77312, 29586, 43152, 41363, 75846, 96635, 64667, 43202, 61312, 51367, 110848, 36756, 32674, 48597, 92134, 104654, 89706, 79018, 88509, 81782, 67717, 97153, 6987, 115451, 91700, 17943, 21838, 53839, 112465, 1492, 80627, 96552, 63700, 24325, 11214, 6881, 65691, 16769, 101797, 97186, 115967, 86620, 7282, 41454, 97419, 88934, 75861, 23967, 42429, 103106, 24773, 115198, 30519, 90770, 57435, 62697, 101177, 30239, 15692, 80683, 105650, 95852, 1006, 58872, 106806, 110059, 34354, 58558, 75009, 97157, 61601, 92263, 53622, 85014, 108302, 2769, 18094, 42986, 83361, 29898, 42819, 81936, 2121, 43218, 118120, 23858, 107167, 58526, 72273, 66208, 47110, 91777, 48878, 74645, 71240, 67066, 15883, 16920, 91295, 78479, 96181, 15297, 109165, 64476, 9291, 95388, 115293, 40315, 14731, 18512, 78209, 390, 100180, 64923, 19681, 19042, 88478, 35242, 75094, 11330, 67760, 37740, 85155, 28896, 43009, 52110, 68606, 79590, 94289, 101606, 55759, 3370, 89718, 44893, 94239, 90149, 1138, 17592, 68154, 85955, 97608, 109750, 23221, 32660, 4991, 36708, 44549, 115613, 113737, 21054, 18087, 105954, 38020, 114494, 4252, 101627, 110541, 16047, 114313, 73035, 101090, 80393, 57455, 80269, 106844, 63953, 82817, 21947, 94226, 65625, 109683, 44365, 43201, 45666, 14447, 66156, 77747, 41634, 6475, 70537, 48222, 57061, 59888, 71749, 52210, 56895, 56963, 12952, 62125, 24620, 6515, 50052, 62545, 31008, 106587, 67529, 14455, 25051, 90697, 88476, 53113, 45970, 89687, 97856, 84413, 111660, 51286, 116687, 28349, 114087, 79130, 8135, 9395, 56540, 9950, 28303, 86265, 42416, 44682, 17562, 23879, 70267, 115116, 100644, 64854, 92054, 39804, 111321, 59935, 110713, 96657, 160, 109725, 42020, 25782, 15062, 44084, 48698, 56605, 29023, 88468, 53382, 62893, 83358, 79170, 21481, 66758, 38183, 10305, 64904, 72252, 69063, 74111, 44215, 96925, 110865, 12405, 33467, 86678, 23473, 36596, 68024, 70675, 81935, 76040, 28810, 24489, 18675, 32298, 61508, 114709, 112855, 88329, 652, 59732, 44008, 97347, 86167, 1831, 44277, 59427, 23138, 36115, 40945, 96829, 103728, 27132, 54518, 9097, 80251, 110496, 16962, 78774, 43496, 79260, 52168, 116654, 52512, 52137, 34669, 91691, 8389, 4235, 117825, 57474, 66750, 19547, 109992, 27396, 106439, 35772, 22826, 93946, 32811, 40194, 39878, 16177, 93737, 31394, 101552, 83820, 13983, 79807, 26702, 95353, 27970, 84727, 113205, 92129, 74491, 58957, 38932, 103899, 97047, 38607, 10209, 82016, 12795, 48669, 3905, 40689, 10096, 99658, 72142, 57836, 42355, 93030, 55189, 97727, 102082, 11948, 47561, 9989, 51015, 44814, 51077, 84202, 43733, 74305, 64531, 116837, 43145, 101478, 52008, 12626, 4823, 43456, 110721, 108085, 78002, 67747, 27726, 96020, 4243, 45215, 59526, 60353, 9154, 33220, 85710, 58010, 46718, 106466, 110914, 39525, 108894, 27436, 92218, 9521, 31730, 79311, 95451, 118012, 97134, 81058, 72586, 51609, 25168, 47793, 32987, 95561, 42514, 21191, 54394, 76213, 3258, 106112, 80989, 81509, 21093, 52144, 94753, 78447, 72237, 88237, 26991, 10303, 81579, 81256, 88170, 8422, 47120, 24228, 21006, 45131, 67505, 1079, 88665, 89190, 93006, 30918, 20884, 3575, 88108, 91207, 69379, 90481, 6740, 84594, 86995, 87719, 66518, 44789, 93377, 10695, 16950, 102075, 83282, 76031, 22736, 40174, 61429, 19214, 6308, 116695, 17494, 63068, 44172, 22607, 80849, 29090, 113164, 75744, 83290, 76184, 102294, 53274, 23257, 116764, 38030, 27974, 177, 18363, 60814, 41288, 74550, 112743, 82344, 82117, 113010, 113360, 10246, 114276, 29987, 21370, 24974, 40056, 113963, 28312, 71559, 67427, 55455, 26403, 51875, 83636, 95234, 57564, 85971, 17841, 110526, 73318, 91398, 15284, 7720, 8039, 67040, 112758, 22904, 59674, 103689, 89614, 40698, 38595, 41550, 56637, 94364, 117959, 80658, 20949, 62623, 84755, 68399, 103172, 40570, 9195, 88127, 62734, 11666, 9813, 61254, 70706, 9863, 98414, 28361, 102378, 25634, 69455, 17397, 70322, 89353, 117024, 87011, 3129, 13637, 105940, 78596, 9973, 27378, 81465, 14859, 23472, 43970, 94784, 77020, 110235, 11777, 71476, 26530, 103625, 14421, 38153, 69539, 112844, 61766, 104963, 9220, 69444, 85108, 67634, 104544, 96983, 82617, 31289, 31460, 105849, 50793, 28993, 86039, 40846, 22702, 47894, 110648, 16358, 24539, 4226, 10067, 78542, 15259, 114035, 33090, 19563, 67349, 47241, 10101, 83589, 89941, 85584, 53771, 6492, 49058, 102835, 4951, 18327, 44975, 97035, 115809, 36152, 117285, 108862, 80716, 4103, 35546, 21350, 13233, 103929, 47182, 67654, 37814, 55990, 24614, 115167, 17654, 3318, 103378, 13074, 25174, 25714, 107956, 114545, 107299, 98767, 90623, 82202, 113135, 88715, 22272, 118249, 96194, 46622, 78003, 37094, 109597, 24134, 87603, 20789, 18468, 112315, 90950, 112600, 76950, 109647, 114096, 54388, 98276, 65798, 49122, 47175, 75955, 107460, 70346, 77765, 21080, 82730, 95610, 49885, 75027, 1725, 70602, 88249, 66139, 87829, 3672, 644, 83298, 31415, 16319, 28132, 16222, 30805, 37900, 78617, 117821, 44036, 104911, 97559, 59898, 74930, 109480, 5541, 11162, 109264, 61436, 53006, 35778, 90252, 55914, 27640, 78939, 42438, 91673, 35563, 101222, 12082, 103336, 53010, 85505, 34138, 32125, 58419, 53101, 103342, 42340, 115771, 48022, 39637, 104226, 4674, 54459, 9925, 36827, 13596, 84763, 15246, 91836, 71342, 114036, 21812, 71640, 38112, 100152, 13291, 5754, 49206, 8659, 14867, 117989, 98330, 101887, 100361, 10270, 82067, 13508, 67120, 116089, 37461, 108343, 1128, 65771, 34495, 84385, 56852, 92133, 53673, 33791, 102724, 61275, 9328, 51139, 41539, 531, 88772, 83034, 44341, 104259, 60495, 13142, 36772, 31865, 91795, 11946, 84005, 9209, 115175, 94268, 71375, 81371, 25912, 54537, 1734, 9801, 50775, 60476, 57145, 39050, 109135, 44895, 107352, 28985, 82927, 103178, 72007, 112751, 59708, 47839, 47792, 28038, 84863, 40838, 109729, 100805, 59659, 12844, 84187, 101325, 88272, 10532, 3164, 76623, 20072, 8495, 26653, 94186, 835, 53618, 39673, 49441, 49112, 1860, 5344, 47670, 38369, 632, 96748, 17770, 109523, 107683, 59775, 32576, 107367, 105539, 84575, 3578, 35617, 57685, 55760, 73133, 65348, 82029, 11281, 64773, 61839, 28527, 76593, 17222, 48219, 84593, 8665, 56848, 70261, 109167, 114249, 1636, 61397, 110134, 27426, 90235, 49971, 52450, 12403, 27120, 82902, 56517, 68492, 106366, 48453, 49039, 38884, 107327, 77040, 46058, 42439, 32877, 76717, 79817, 60808, 69143, 40305, 28027, 20462, 21853, 6152, 14173, 67033, 70854, 44384, 35017, 1265, 66200, 15813, 68706, 6349, 24592, 95120, 46132, 1089, 17245, 102232, 77140, 25370, 103686, 89278, 91, 85074, 95458, 105288, 12629, 99409, 96577, 52925, 32193, 15600, 82222, 41669, 37318, 46896, 93976, 96685, 78296, 77899, 116271, 76173, 117621, 111469, 34229, 68091, 106500, 47087, 92695, 112939, 38154, 99283, 53791, 44408, 94702, 6981, 34071, 25727, 30778, 58915, 49246, 6332, 91152, 38572, 93407, 36672, 47950, 94852, 21843, 23897, 40520, 61239, 27993, 73085, 11192, 69708, 112394, 61702, 15549, 65631, 28479, 16899, 110452, 49416, 61475, 20610, 77277, 12803, 21622, 109842, 23250, 43516, 68167, 58402, 16359, 26272, 111383, 45011, 54525, 77570, 99686, 104178, 46050, 93046, 14656, 32831, 96835, 21492, 86651, 66344, 61333, 9796, 70458, 85771, 86684, 7296, 57311, 40636, 54365, 112631, 100677, 31213, 26933, 117869, 88182, 34613, 31343, 59870, 103565, 17024, 10276, 94460, 11434, 75179, 35177, 7164, 88803, 116777, 5352, 2016, 43278, 55724, 79192, 37794, 55398, 22728, 37972, 15499, 35766, 115614, 20913, 49399, 65480, 62190, 79317, 26681, 41781, 15625, 82647, 61388, 3481, 16374, 82560, 91254, 56214, 55994, 73223, 31185, 79188, 61356, 110955, 5511, 37880, 91302, 459, 47348, 110252, 72284, 111771, 108283, 39600, 60888, 22093, 43737, 43998, 65706, 34263, 39773, 45422, 67509, 71207, 11235, 10207, 17971, 94832, 111542, 62065, 40990, 90003, 33546, 53579, 63092, 30487, 45062, 115499, 37920, 117840, 8654, 4701, 64287, 95541, 72147, 9860, 25688, 10609, 48809, 83251, 22167, 4196, 97777, 78899, 108700, 36952, 27525, 33729, 62477, 116772, 90881, 45486, 54906, 107109, 105340, 26448, 108368, 40482, 92462, 46839, 110647, 94012, 62247, 4749, 79794, 7239, 26270, 5277, 111808, 91149, 38255, 108384, 35737, 3823, 11109, 51735, 42763, 51407, 9298, 98126, 25809, 69891, 2457, 3305, 92900, 24149, 76992, 65576, 48199, 113861, 55906, 95518, 42656, 107854, 52990, 94466, 29967, 117732, 45877, 91501, 63790, 78653, 56622, 67599, 105377, 193, 68640, 10119, 73006, 110122, 110656, 24803, 25930, 48762, 47656, 19052, 84866, 27366, 17368, 20927, 108477, 34368, 92057, 55675, 103424, 20823, 40657, 101101, 100312, 10494, 50693, 104316, 10416, 23649, 82279, 69915, 73388, 60877, 24147, 66, 115641, 35690, 64905, 79265, 19349, 64732, 73649, 33369, 111376, 26452, 10966, 74273, 111335, 108739, 4107, 115918, 77835, 14884, 99427, 103558, 91913, 7714, 115755, 80126, 14670, 42571, 67194, 82346, 46928, 35528, 9990, 89430, 98251, 1906, 74838, 53132, 15990, 39233, 34170, 106847, 26369, 87345, 52402, 20444, 19449, 22290, 100430, 86867, 76178, 62210, 111117, 28247, 104292, 112923, 97887, 38668, 113579, 117577, 87460, 3512, 33691, 64680, 37898, 68547, 36364, 109017, 9265, 89474, 76678, 95301, 92326, 114288, 74712, 29657, 116417, 96006, 55460, 82101, 78635, 106696, 103100, 66694, 88937, 9793, 76377, 91321, 9829, 47255, 25679, 50976, 49195, 83602, 110576, 44203, 32598, 66151, 24254, 16651, 100041, 31811, 111005, 55506, 35891, 19926, 30847, 52038, 69931, 104982, 78605, 19617, 115996, 90961, 44530, 83397, 4480, 27661, 46237, 105025, 88092, 104421, 556, 97238, 99819, 1838, 72865, 108987, 56564, 79847, 35280, 54450, 19523, 933, 30758, 38708, 107767, 32585, 76903, 44163, 23455, 96706, 10735, 50440, 108298, 2855, 114091, 26072, 116244, 114721, 86842, 3136, 113119, 1990, 85687, 107606, 28286, 112904, 25489, 102301, 93021, 108498, 62418, 10579, 107993, 46270, 7717, 29479, 28840, 25280, 94512, 83598, 35060, 67432, 13224, 102923, 85301, 42760, 94454, 114452, 15393, 41945, 31621, 1019, 103645, 35769, 116622, 52710, 17127, 97553, 50259, 61019, 97393, 10135, 103022, 31672, 51828, 31806, 80127, 84685, 11486, 15305, 16992, 116798, 81227, 285, 78394, 45969, 75742, 52719, 92072, 38714, 107526, 103433, 76495, 13681, 96410, 40972, 36524, 82341, 11524, 57185, 13690, 48244, 114430, 111852, 62892, 33543, 25709, 51273, 64599, 44107, 74031, 85586, 52841, 21260, 75165, 10709, 28672, 30037, 114918, 48884, 77904, 16606, 110673, 98963, 57034, 82488, 65988, 57483, 5975, 11340, 98788, 15404, 13547, 25291, 53706, 87509, 84830, 60887, 49386, 30928, 113536, 75279, 25003, 105656, 11951, 76476, 66261, 3076, 110931, 13448, 101220, 78284, 114224, 13444, 7587, 72430, 73139, 20896, 63439, 95494, 84006, 96890, 66399, 22450, 24014, 43862, 65945, 27098, 7086, 31601, 115685, 11226, 185, 11797, 95914, 39674, 113954, 29602, 90919, 115558, 25984, 4172, 30247, 111001, 28520, 14940, 7006, 51770, 92612, 109912, 114610, 68829, 75871, 107850, 109573, 106080, 20661, 35437, 50150, 39617, 86369, 66851, 7179, 38463, 34648, 35150, 112639, 3609, 95200, 8930, 100676, 47233, 89316, 104726, 65340, 68522, 102315, 14993, 80846, 23692, 116868, 106261, 57637, 103900, 24020, 16994, 25260, 4438, 102095, 32610, 103935, 63625, 92469, 52150, 69021, 91812, 115908, 60804, 45810, 58861, 19082, 108634, 82170, 18817, 113394, 116887, 58315, 66995, 24365, 114015, 31364, 25811, 63583, 112421, 110803, 47745, 28829, 109665, 42461, 12581, 71469, 61631, 93255, 58157, 17787, 6060, 493, 48770, 59006, 1639, 92837, 71714, 104646, 18215, 15871, 89223, 91168, 117703, 105170, 109459, 100345, 74500, 96796, 111709, 43362, 76868, 39078, 109079, 20268, 27698, 102831, 94393, 70992, 17329, 83906, 2601, 98826, 93449, 106807, 56303, 43095, 21472, 17333, 35559, 103319, 95596, 91250, 34685, 30232, 97498, 21283, 4358, 109120, 43406, 9281, 816, 20544, 17635, 35343, 53965, 12927, 47886, 62479, 62590, 107320, 38251, 100617, 83450, 9137, 69760, 15991, 27911, 41805, 78841, 103875, 115850, 34461, 57502, 61592, 157, 102297, 14692, 105834, 109937, 42473, 35990, 116113, 36095, 29327, 83616, 95010, 30096, 7459, 4959, 62580, 93166, 99848, 110501, 28519, 107995, 85469, 81014, 100310, 90137, 31703, 73252, 110696, 80436, 18631, 108280, 76543, 55116, 93178, 95096, 27313, 38900, 98017, 38795, 105798, 44911, 43084, 27763, 85940, 100912, 43914, 19745, 47356, 12266, 35564, 76972, 79372, 34306, 37989, 105056, 117155, 41615, 40417, 97926, 70924, 79131, 30625, 81185, 114649, 87941, 21543, 65251, 21657, 106992, 74286, 103542, 56076, 33688, 108068, 106385, 103293, 85395, 86081, 59229, 75521, 102265, 93641, 42134, 51205, 68719, 14563, 5556, 2265, 73364, 24652, 94514, 47515, 42974, 61393, 56310, 21760, 111116, 84662, 40637, 105165, 118028, 51124, 89051, 25897, 31254, 15351, 49672, 12241, 54786, 12261, 12079, 37854, 93276, 64238, 92178, 78615, 10251, 8548, 114685, 16613, 110220, 61699, 108267, 101179, 68147, 94103, 104448, 63753, 67071, 107864, 117619, 72772, 62069, 63747, 71824, 86608, 33393, 58250, 26936, 91048, 92498, 118023, 80296, 107480, 24905, 109391, 115629, 85093, 38519, 45223, 100303, 69730, 107050, 13280, 34208, 110190, 1530, 49060, 112570, 16552, 80701, 33460, 85934, 99905, 100621, 3445, 91316, 78933, 90299, 100088, 110953, 75970, 27162, 55156, 66705, 12507, 695, 66703, 59865, 19077, 73037, 113476, 111298, 86550, 17258, 52331, 48716, 2618, 88150, 114825, 94137, 66897, 11349, 55187, 48520, 113003, 8781, 67614, 94553, 88866, 99991, 40806, 24091, 56263, 3594, 65448, 8669, 87053, 39267, 115668, 43549, 84405, 114750, 108747, 72053, 708, 3023, 100674, 65865, 107860, 96418, 98715, 38491, 95622, 21943, 14508, 51903, 57479, 4273, 113062, 112899, 80620, 110687, 103048, 92330, 549, 61635, 33488, 64003, 11508, 31451, 113837, 10511, 53697, 107160, 4803, 113688, 87787, 25042, 92162, 111789, 8033, 1083, 40536, 38176, 59799, 62204, 63137, 66976, 12302, 117362, 19973, 87918, 31081, 59899, 83851, 18386, 20283, 20143, 53396, 99413, 88358, 101922, 24157, 39399, 86590, 20954, 109244, 51582, 106662, 115124, 57177, 31718, 28353, 51071, 43235, 53465, 101310, 114129, 84357, 113669, 93472, 103321, 4735, 77609, 69789, 97440, 100191, 41215, 90910, 105733, 63166, 16088, 50810, 55746, 98612, 117905, 97537, 88840, 48380, 8814, 76319, 39954, 55286, 74861, 47184, 6507, 3828, 42496, 88521, 22473, 67671, 39783, 88353, 46627, 48305, 3835, 93518, 65241, 115254, 13244, 16130, 104014, 51301, 24373, 101656, 88030, 86718, 51916, 59022, 49213, 37233, 872, 49179, 30942, 24058, 28504, 71003, 97736, 105882, 3907, 27701, 95959, 61108, 70253, 42204, 26919, 95779, 72766, 75303, 63176, 84792, 52877, 60406, 101665, 46263, 21579, 87309, 17790, 86805, 27218, 39704, 107073, 14843, 116720, 102508, 16019, 112189, 62248, 71841, 7217, 5024, 16779, 7507, 22773, 37768, 4567, 114591, 4789, 115935, 88962, 8890, 11787, 78540, 14362, 76177, 94864, 54165, 788, 53797, 49588, 45157, 55295, 38101, 69476, 34936, 775, 15091, 702, 95957, 9227, 64799, 107621, 98400, 104145, 88309, 24040, 66576, 104678, 37623, 54433, 31705, 24505, 3786, 89936, 55359, 38283, 38974, 17434, 20748, 101015, 79786, 109576, 31108, 60395, 44694, 55088, 100757, 78914, 99844, 86452, 30659, 39633, 36330, 105568, 3549, 90203, 67020, 64539, 21400, 89568, 108073, 86115, 17107, 52725, 66409, 107341, 73828, 19801, 12247, 80927, 46074, 92615, 68125, 32200, 46310, 131, 110128, 87110, 118162, 103891, 100660, 29155, 19039, 107934, 56956, 6450, 88397, 35025, 8965, 29684, 104932, 4969, 43858, 77848, 71560, 34270, 61478, 6011, 112434, 115015, 80752, 54153, 53766, 24418, 109238, 117591, 105111, 52075, 14017, 10326, 4186, 85774, 68226, 19371, 82276, 62658, 535, 111974, 23753, 26440, 46472, 49771, 4327, 72632, 53251, 71395, 105631, 44105, 39468, 24453, 88561, 5687, 35781, 93298, 25099, 62451, 91645, 17587, 71486, 60528, 110653, 41083, 53141, 105020, 61840, 10700, 48946, 47730, 79728, 27967, 112971, 89279, 75381, 17832, 51837, 83259, 28693, 69621, 76315, 116795, 58317, 51221, 87484, 59422, 76995, 51712, 109204, 104862, 68027, 40169, 53401, 23995, 102276, 57816, 72706, 70241, 13646, 98237, 48801, 69491, 41930, 82690, 4058, 33119, 16376, 30667, 36150, 29690, 109254, 100651, 59551, 57048, 97001, 69768, 50629, 68211, 59073, 22536, 104587, 105274, 83418, 12202, 49362, 59060, 611, 57949, 113923, 110229, 18048, 35200, 106790, 3889, 105672, 1413, 100425, 40888, 15073, 70629, 75140, 91758, 79222, 65167, 19234, 109199, 104846, 84380, 47968, 61222, 68255, 16781, 9247, 38269, 96156, 46857, 107927, 39001, 86873, 9963, 3710, 45841, 42410, 13959, 27813, 95363, 36424, 105278, 110957, 61402, 88423, 102720, 31080, 37844, 90284, 28342, 34844, 112117, 101129, 22538, 40353, 16717, 65972, 80605, 34447, 47850, 57104, 33629, 76906, 103305, 7894, 59290, 74902, 6075, 93951, 50566, 27855, 51435, 1450, 47347, 32498, 96023, 79299, 8667, 28856, 96362, 60162, 30465, 83979, 53378, 20081, 44211, 106692, 14099, 548, 94304, 111534, 103509, 115948, 27362, 55089, 29508, 8011, 103189, 10821, 50043, 66795, 1497, 55852, 35710, 75474, 90322, 61328, 154, 88724, 38610, 46105, 7933, 20050, 46648, 83385, 62815, 39131, 109710, 106707, 89894, 2576, 103248, 75700, 80980, 70823, 19611, 36932, 34227, 45110, 111017, 35681, 84658, 32447, 103573, 1348, 71909, 12033, 60913, 105580, 31192, 61565, 45639, 93589, 68318, 40884, 94760, 109909, 41047, 97840, 36838, 17822, 94877, 66313, 91188, 79557, 8427, 176, 109427, 49106, 59203, 54242, 58026, 29146, 49626, 78785, 70667, 87476, 91605, 81564, 105342, 47359, 42562, 112381, 39057, 94189, 112245, 18445, 78823, 72422, 93356, 75565, 10190, 103662, 46136, 31015, 2015, 95285, 79245, 86421, 113417, 30010, 107190, 84140, 40831, 83621, 81012, 11461, 110066, 112011, 26514, 30157, 12212, 81966, 10696, 49446, 8357, 66513, 93109, 96074, 11033, 36335, 63793, 92950, 100208, 69980, 32133, 16835, 20494, 104376, 68491, 104744, 117725, 27422, 89867, 75198, 89748, 6427, 8134, 37707, 53344, 71287, 63256, 81404, 23997, 89240, 76125, 40117, 62153, 82833, 112534, 84990, 52463, 98867, 108991, 75204, 30005, 108986, 30306, 104095, 85292, 76846, 3761, 111498, 115515, 71189, 74637, 13045, 62182, 60076, 6929, 11635, 4566, 81918, 3287, 14343, 97796, 77775, 3451, 116426, 15448, 4500, 31670, 77085, 92651, 19266, 10553, 38328, 70257, 23135, 82666, 4552, 10938, 56492, 108491, 69943, 14504, 88923, 53832, 13097, 43033, 47936, 103938, 47229, 78803, 12963, 91801, 71959, 30133, 61776, 81774, 44196, 51772, 96605, 54248, 100043, 90058, 101470, 86274, 84421, 83103, 80571, 90556, 81121, 90416, 116708, 24584, 29839, 13474, 41367, 72680, 62813, 41959, 64010, 33278, 59269, 12335, 6420, 103028, 30775, 18853, 19209, 57521, 37788, 2652, 117169, 103064, 37723, 28709, 102130, 63023, 95539, 71795, 111223, 19281, 457, 26613, 79125, 75608, 91949, 6590, 73791, 116173, 59702, 91982, 7019, 31434, 7153, 110279, 59245, 3649, 69728, 103208, 66809, 82261, 21270, 55551, 12365, 37925, 89564, 91232, 41724, 24036, 38861, 102006, 41169, 74140, 22791, 9548, 90857, 2701, 10567, 27457, 85182, 4050, 35612, 85779, 993, 87636, 70479, 89012, 114100, 10862, 14004, 82662, 49453, 66284, 46758, 71008, 1015, 19635, 20992, 84394, 76656, 98289, 62937, 110254, 52254, 92308, 92019, 51372, 102452, 47028, 34568, 70972, 55119, 113869, 114397, 45685, 52400, 100021, 22392, 38615, 1503, 2408, 53906, 110017, 9767, 96121, 42464, 34732, 96014, 75084, 10502, 98077, 108079, 52546, 51977, 42642, 114319, 90138, 97797, 66924, 64212, 105561, 71579, 73562, 17216, 13616, 77703, 63578, 96082, 39120, 99436, 33390, 76626, 30633, 27088, 76354, 105934, 49099, 73479, 45535, 67872, 53556, 18959, 86354, 102296, 20002, 85617, 24190, 10987, 44361, 6098, 22975, 85512, 41639, 83382, 40279, 84618, 82434, 88354, 20130, 55105, 57136, 1023, 59417, 90873, 58902, 14002, 117015, 53685, 31140, 94383, 46380, 116702, 107946, 18680, 32043, 2481, 117656, 63964, 102580, 77870, 56383, 30491, 23799, 95089, 81550, 103330, 98815, 54217, 6044, 55753, 95558, 53120, 67994, 51474, 93323, 112079, 65751, 63027, 73896, 6966, 88036, 98617, 58579, 24073, 91596, 18092, 37700, 72091, 50921, 71529, 83054, 24794, 51925, 103505, 41542, 88018, 37871, 76430, 31814, 25931, 46601, 44260, 8552, 113437, 95005, 76707, 22129, 42840, 72060, 113985, 89350, 24862, 64001, 10755, 73581, 5545, 11848, 20171, 65846, 61338, 62946, 32374, 106815, 111779, 107318, 5033, 5243, 106387, 115110, 104372, 18586, 104621, 47917, 101511, 46344, 68992, 45618, 101974, 53753, 49000, 5041, 32698, 30553, 79902, 30027, 16308, 115648, 56343, 104384, 92549, 14220, 81091, 1053, 78834, 5635, 24275, 111658, 90758, 97737, 15904, 10172, 23680, 36857, 80795, 1212, 56537, 112614, 105251, 68381, 90855, 37545, 116023, 108983, 92654, 89938, 80167, 97684, 3567, 23151, 106896, 79652, 89509, 89424, 27204, 41656, 109344, 25539, 10560, 85156, 98638, 95125, 58775, 9127, 46408, 57900, 25975, 148, 20198, 7568, 94609, 112765, 86545, 111698, 89722, 40654, 53794, 71435, 60694, 90900, 118231, 90863, 82013, 97882, 102125, 114859, 93237, 86371, 89069, 35924, 104754, 58309, 391, 73980, 48278, 18852, 46902, 39437, 24056, 83020, 72940, 86635, 91132, 28462, 77473, 38669, 66236, 101594, 88043, 46651, 104284, 21712, 92565, 117561, 85008, 14899, 19336, 76779, 108589, 54432, 50889, 138, 110150, 28016, 80964, 106591, 82406, 110370, 40626, 74725, 59507, 50174, 65326, 65976, 88418, 85723, 118132, 76587, 17102, 12290, 10708, 117063, 101055, 38938, 47401, 18256, 50462, 112003, 101542, 5491, 112747, 109549, 5258, 90880, 842, 108369, 62179, 110937, 49947, 13631, 74135, 31480, 1181, 21681, 95460, 40473, 67422, 46241, 65790, 57612, 71879, 70715, 82038, 105076, 8761, 84601, 21602, 41014, 58600, 60775, 42995, 12721, 107716, 13484, 104329, 10707, 59486, 105016, 111447, 53671, 34020, 37978, 76890, 46018, 28234, 27435, 26458, 106512, 51065, 60925, 92707, 100431, 17565, 52473, 105739, 96591, 53994, 66634, 11022, 58850, 76576, 104193, 60376, 36022, 1913, 104724, 23343, 48356, 48541, 114835, 1329, 39969, 21571, 118065, 21517, 16203, 79983, 2958, 27202, 40410, 5696, 46923, 70689, 39667, 72973, 61714, 3102, 12390, 60836, 3207, 65302, 25243, 56183, 68242, 226, 112736, 117712, 37671, 96205, 39055, 2324, 71761, 84003, 84587, 71115, 23406, 5866, 28379, 109223, 2160, 46949, 82087, 83323, 38470, 72288, 95816, 60666, 110052, 116324, 68202, 65533, 66215, 17696, 11867, 99193, 12167, 18827, 19676, 102358, 65696, 9063, 51608, 64104, 30088, 93914, 5720, 81649, 19273, 64430, 95452, 63525, 83232, 60115, 100777, 3877, 34090, 19643, 2588, 109394, 16701, 102934, 12159, 15872, 48133, 11885, 45864, 89777, 24127, 32453, 103984, 114046, 52776, 74767, 24432, 61391, 37503, 42182, 24604, 79120, 45614, 95931, 37432, 41637, 111936, 18054, 110392, 57124, 10441, 50319, 21453, 101134, 117314, 99365, 9140, 84266, 73251, 80916, 3320, 24092, 56760, 69665, 115962, 70594, 54654, 82793, 95325, 35051, 58066, 96942, 95700, 73409, 50474, 87739, 20225, 86591, 62053, 22202, 13688, 88882, 87498, 20055, 40577, 105382, 9018, 53859, 115987, 26788, 43269, 89250, 98956, 108780, 90663, 112934, 10217, 85473, 50890, 25969, 78076, 99059, 102863, 53011, 69357, 26769, 77365, 90229, 4571, 116952, 114324, 23111, 24476, 18101, 65612, 20505, 108727, 94446, 77691, 45684, 8806, 23317, 14021, 53175, 60012, 75473, 79656, 8757, 112001, 108138, 101507, 67802, 76991, 67240, 66501, 42426, 117889, 35843, 51667, 34727, 89992, 18043, 78499, 4388, 73123, 72525, 51929, 95893, 71524, 114734, 106607, 68425, 87793, 10242, 14470, 11286, 48088, 88899, 82661, 38350, 3743, 95250, 71183, 57607, 107437, 28603, 20619, 23550, 14753, 98718, 72001, 57407, 6891, 66780, 25331, 71217, 44041, 70275, 48302, 60581, 58665, 9172, 14264, 28230, 79484, 68170, 1779, 97514, 15170, 24264, 63188, 53915, 2983, 54637, 80411, 54664, 18777, 60658, 24516, 27949, 104750, 93330, 18559, 36001, 100887, 60744, 91317, 8600, 105953, 66904, 86870, 3132, 90691, 5447, 1575, 72480, 50804, 72348, 48261, 67867, 18725, 14816, 78588, 88636, 26174, 38198, 42474, 3937, 30575, 79318, 66727, 109607, 50699, 116860, 102913, 4904, 17477, 35356, 35548, 70644, 113844, 26166, 27298, 17120, 24122, 43143, 73780, 3019, 111836, 109415, 70424, 39227, 90475, 8260, 102776, 58675, 114735, 115108, 21309, 26021, 87762, 28420, 42483, 38086, 72408, 24052, 112679, 78601, 48684, 108631, 66906, 23653, 80611, 42764, 27730, 39762, 31993, 7917, 91155, 50223, 13767, 45702, 55492, 111097, 79065, 113863, 8807, 39695, 117976, 115310, 101121, 6176, 17436, 5688, 21355, 39643, 72144, 117757, 69453, 89463, 105902, 69777, 88591, 118176, 60316, 92241, 116715, 11659, 22380, 55147, 89874, 51142, 65130, 89919, 16545, 13435, 62881, 82369, 31680, 18688, 50524, 57884, 91805, 90337, 62643, 79798, 89403, 38907, 95678, 38467, 61667, 39347, 27454, 112687, 80681, 49601, 17633, 53956, 69290, 35284, 35406, 90648, 30441, 92233, 29239, 13692, 15844, 67572, 114081, 54959, 114156, 38276, 24927, 93935, 49953, 86613, 116775, 96790, 722, 43772, 83635, 35569, 54445, 99421, 69875, 66088, 7807, 112024, 91413, 38968, 117794, 69369, 31681, 24289, 38608, 63383, 50131, 10953, 61452, 72379, 31234, 8448, 32561, 35186, 56495, 69061, 57296, 18537, 103912, 41301, 55021, 110253, 97464, 110262, 51802, 102316, 89280, 6597, 51816, 20822, 70529, 82497, 55615, 104402, 72933, 57244, 51782, 62823, 45643, 112935, 56064, 29390, 14528, 81691, 59456, 30428, 29668, 52282, 33733, 9420, 8397, 111145, 111524, 30346, 44346, 84300, 95755, 48629, 69754, 106501, 61813, 82528, 17268, 97188, 51144, 98012, 73952, 111665, 54878, 73806, 54095, 32613, 106076, 77452, 101131, 64650, 14214, 75476, 35802, 51776, 6637, 18702, 7054, 53299, 94043, 29818, 89505, 109799, 60061, 54948, 76793, 41378, 26568, 39324, 80362, 64450, 94589, 20301, 17109, 40212, 91549, 22775, 88014, 87637, 81198, 108040, 64944, 72467, 48538, 6991, 108487, 7016, 29346, 21293, 117154, 56242, 66244, 17695, 51775, 63009, 103895, 92470, 103143, 37203, 66822, 47537, 15672, 28221, 55516, 54920, 15701, 3191, 96265, 7172, 18739, 105651, 111336, 44393, 19107, 26347, 8713, 72673, 105173, 48580, 16171, 45801, 58507, 37478, 31594, 72366, 86909, 84133, 19415, 37944, 98896, 16133, 9161, 79771, 52308, 28266, 14215, 35355, 20244, 25581, 31365, 25270, 6039, 91487, 22915, 78476, 102417, 58401, 37634, 97491, 98822, 13682, 31780, 53705, 114060, 31091, 75667, 115523, 34045, 82260, 3405, 67662, 39682, 14824, 55586, 62346, 43730, 16514, 106346, 12333, 19781, 84473, 71664, 58384, 7517, 90084, 113659, 107008, 19757, 58774, 83874, 29560, 87116, 115835, 107935, 101498, 65855, 39086, 86541, 93557, 43310, 22846, 31635, 72159, 75254, 117734, 44894, 114921, 53567, 11601, 21704, 59544, 104729, 101227, 67355, 61498, 70600, 56206, 81540, 112072, 21296, 77478, 48869, 13717, 15898, 29037, 78600, 58748, 53642, 88610, 33492, 58554, 77425, 63282, 50132, 104088, 77649, 35966, 13014, 114478, 90760, 27016, 20334, 83997, 39098, 71357, 67104, 111558, 15024, 1092, 2550, 61797, 97244, 5543, 114215, 76088, 19980, 110533, 31425, 51000, 72198, 40728, 113310, 34928, 56914, 24371, 51888, 50853, 81153, 4667, 40231, 39580, 79268, 96740, 37012, 104393, 38169, 73161, 50184, 79132, 95602, 63737, 12574, 92634, 107535, 56072, 56011, 38587, 58240, 99886, 76204, 33483, 21617, 46262, 97862, 27834, 42601, 51813, 479, 93456, 3768, 57113, 110744, 36528, 75676, 34030, 45734, 20595, 61795, 47324, 113122, 57609, 67357, 113555, 90904, 10380, 52271, 13078, 60258, 114716, 68870, 10357, 21826, 43718, 16016, 89608, 109150, 37599, 58730, 116580, 75883, 9618, 65194, 82137, 29464, 90874, 33531, 83934, 94669, 67316, 88702, 68849, 78347, 83292, 83428, 23067, 33834, 97952, 18377, 117011, 77508, 43816, 18737, 25859, 3985, 50786, 3321, 9569, 65002, 45950, 108699, 117398, 58428, 59966, 88713, 56386, 36757, 662, 35358, 88518, 19380, 3158, 30515, 45238, 25765, 56007, 10356, 105749, 34204, 58721, 109848, 94337, 60617, 33297, 108977, 44663, 28601, 78891, 29460, 26065, 82754, 6707, 34746, 9809, 48292, 6876, 97548, 39431, 61816, 40982, 48382, 29311, 86136, 94070, 101815, 83000, 39853, 5781, 74998, 74230, 39438, 9580, 5835, 25527, 88980, 92074, 39258, 75727, 58358, 101806, 4113, 100797, 16749, 107635, 59836, 27818, 15908, 79887, 16766, 86692, 109889, 45446, 67148, 28153, 97899, 86802, 99950, 77173, 6873, 102726, 11624, 96823, 112161, 47144, 115662, 59492, 76729, 61237, 93662, 97589, 96750, 2754, 27380, 52198, 48085, 74171, 55375, 102984, 1299, 44889, 70655, 50986, 79605, 32872, 40107, 24807, 62129, 97294, 102021, 4740, 111439, 4756, 58985, 104285, 63663, 3526, 104469, 53109, 30158, 39112, 65733, 14061, 37056, 94413, 57898, 23084, 6429, 6448, 71718, 34629, 42138, 65510, 106160, 28395, 116223, 27992, 89050, 25677, 40619, 26132, 72227, 21765, 29430, 41761, 87642, 55969, 57239, 85251, 21967, 28807, 88225, 19472, 6051, 43265, 94168, 110952, 79415, 114183, 84259, 77028, 49570, 7758, 99771, 49363, 108000, 47523, 113912, 113973, 53329, 93934, 329, 45134, 89800, 92850, 102862, 40263, 87439, 27476, 43839, 112363, 114919, 6373, 114608, 113088, 106827, 64226, 53012, 90287, 6254, 9011, 12067, 23634, 77785, 10692, 71918, 33443, 110766, 51787, 63493, 85590, 46760, 36715, 53922, 94723, 90470, 50408, 26744, 79100, 76546, 82130, 86908, 82280, 32656, 114049, 14010, 116673, 62891, 79175, 36435, 67720, 848, 71933, 28982, 16741, 1850, 38287, 18635, 91493, 47696, 23055, 110193, 15463, 39492, 35222, 43981, 63585, 53225, 72264, 4645, 530, 56820, 113836, 78031, 27882, 66627, 75685, 81978, 76138, 26600, 86985, 93671, 51121, 73259, 83192, 113774, 78989, 101540, 56810, 48027, 96869, 111310, 37801, 67880, 47387, 639, 54827, 89254, 107881, 3104, 50955, 1163, 56228, 65959, 94067, 62753, 62821, 72870, 112698, 27857, 97976, 81883, 109308, 97914, 79810, 101069, 101112, 91633, 94948, 5738, 90970, 78796, 75184, 32160, 110453, 17860, 109834, 7206, 70986, 57205, 64877, 51681, 64375, 48445, 115118, 96484, 117669, 15007, 38277, 28373, 15254, 81786, 34743, 87280, 93010, 72936, 81149, 68969, 65743, 11549, 4947, 41994, 101767, 49689, 45759, 15921, 51218, 12458, 53359, 40416, 56602, 60637, 56222, 58036, 74221, 90523, 86174, 69461, 43061, 95746, 42490, 113640, 54475, 4928, 39483, 89816, 35576, 37847, 14404, 27161, 21956, 95764, 88794, 99479, 11776, 116616, 97573, 19122, 58251, 56596, 100147, 79890, 47072, 37506, 106801, 36471, 2917, 11287, 26138, 37121, 73753, 110907, 37833, 17725, 81995, 109693, 117463, 22570, 12377, 28305, 81434, 72009, 3094, 72963, 56536, 31321, 39864, 20337, 63591, 86948, 4993, 108965, 38325, 11049, 36172, 68721, 2459, 7131, 70517, 4818, 102809, 114675, 11265, 19248, 29190, 97353, 113589, 116297, 38427, 13744, 47616, 60655, 7817, 94860, 115213, 94911, 39932, 66476, 22470, 58100, 97669, 57257, 61097, 24425, 85977, 49217, 86886, 19909, 98401, 76422, 91942, 33983, 116749, 48806, 55367, 16397, 18531, 6717, 84186, 111309, 116619, 22787, 80082, 59075, 24170, 54702, 118242, 92872, 15569, 38185, 92060, 68140, 88435, 2611, 58442, 110353, 657, 108321, 52135, 118066, 61185, 73904, 84198, 60089, 68123, 22927, 37125, 85773, 57777, 21065, 15537, 26558, 44042, 61094, 87987, 29076, 69101, 38848, 33894, 91469, 43194, 43777, 9484, 73556, 64236, 18969, 107591, 36644, 91475, 117252, 55009, 17066, 77104, 88571, 54159, 19305, 40000, 17821, 62228, 102808, 69464, 42101, 38636, 66181, 74839, 56619, 99646, 45496, 84989, 71331, 104063, 46593, 115117, 18395, 101364, 117935, 92777, 24291, 103884, 86143, 172, 22348, 28991, 54064, 99500, 30851, 52314, 38187, 108651, 58977, 14146, 39374, 88525, 45727, 34833, 83160, 45393, 103181, 45317, 3694, 83921, 10157, 41444, 65141, 79889, 74354, 79306, 16433, 96840, 56561, 30993, 79468, 92487, 46835, 113268, 82027, 45218, 29505, 117879, 93625, 114431, 101768, 64326, 24809, 10241, 70200, 8609, 45395, 68741, 107346, 69130, 117518, 18449, 25981, 98750, 45114, 13193, 66572, 56544, 72675, 7671, 31202, 16279, 110219, 10582, 81565, 11472, 8611, 32051, 19766, 33697, 38236, 49770, 86641, 81150, 71753, 98900, 41489, 87690, 14915, 11008, 87789, 33101, 75056, 90588, 80433, 18384, 59481, 7667, 71743, 116554, 92637, 17251, 75567, 39007, 54085, 48787, 56173, 49709, 85245, 76933, 58353, 57020, 59411, 74093, 117903, 32122, 65185, 37211, 95584, 34947, 4275, 32867, 96540, 35516, 92378, 82465, 5335, 20583, 103546, 29524, 2575, 95251, 7042, 6434, 80528, 31377, 42643, 57826, 61869, 96325, 11458, 106945, 113404, 18896, 14015, 39716, 93335, 39171, 22770, 43690, 113027, 14794, 56587, 103406, 50163, 13907, 115583, 37365, 62750, 25115, 95152, 78840, 70345, 23286, 114599, 110361, 50398, 5136, 102518, 50017, 39361, 14350, 93048, 54147, 11730, 36660, 22720, 63108, 61743, 89527, 46867, 26660, 83089, 25455, 103514, 98198, 2956, 36269, 96496, 21081, 63934, 24310, 41990, 117993, 92894, 28392, 28376, 42941, 39113, 67542, 62817, 23280, 57698, 52965, 166, 12158, 11312, 3496, 54936, 116003, 29276, 25390, 24565, 11598, 88929, 48655, 101402, 2566, 103131, 104115, 7053, 40733, 76331, 4494, 11327, 83926, 40406, 115004, 19425, 19832, 95874, 7488, 21563, 90675, 24488, 105813, 43091, 104590, 14201, 75648, 10577, 90231, 114598, 26812, 63192, 10481, 36244, 88306, 41205, 88485, 33659, 85326, 90983, 48855, 33672, 38464, 90267, 88670, 51307, 113972, 23609, 56138, 57095, 113362, 113938, 104974, 64463, 15981, 104336, 51200, 38461, 87363, 7490, 108396, 19011, 48898, 42030, 49940, 40559, 45747, 14186, 50877, 14089, 78870, 71301, 113535, 113561, 13268, 90015, 100542, 79206, 60828, 27969, 7996, 11767, 40447, 88954, 22428, 94918, 58718, 116024, 60066, 91351, 25328, 106231, 28857, 12154, 18883, 15831, 66869, 80458, 106072, 1222, 2392, 58182, 99339, 92884, 10454, 21160, 69502, 29938, 51553, 59213, 116236, 32524, 63122, 61272, 36316, 111322, 92722, 86518, 81569, 56965, 91538, 50563, 104980, 34257, 94148, 103254, 56526, 54186, 88844, 40889, 91241, 71166, 71558, 33230, 15075, 68464, 79121, 100961, 15811, 35408, 104947, 39000, 18933, 115826, 9724, 68042, 35948, 21925, 44546, 92503, 65722, 91554, 47620, 15976, 10440, 96306, 49779, 98784, 108931, 110565, 92425, 87358, 107325, 90773, 19161, 47240, 35657, 63785, 18402, 117947, 104807, 5449, 73906, 65188, 82683, 89520, 55238, 12525, 52747, 88700, 31115, 113327, 20249, 32655, 76734, 106693, 62219, 110549, 7755, 31882, 8677, 94797, 79515, 36106, 45525, 59494, 102758, 109980, 45904, 101359, 5192, 78492, 74948, 17063, 52820, 35804, 57142, 87915, 98465, 2182, 40651, 48343, 5120, 27976, 77819, 76672, 45361, 17008, 69008, 35780, 45783, 43044, 37109, 9783, 86605, 44195, 29442, 3455, 54116, 110417, 20327, 55212, 27732, 9442, 74016, 33851, 82924, 103965, 22953, 99866, 55188, 50091, 89396, 51690, 23038, 77918, 86831, 1661, 111359, 14820, 99586, 76730, 112355, 10222, 71903, 63711, 68709, 45818, 54672, 103880, 7882, 4120, 15767, 13470, 103164, 63061, 98023, 106832, 104061, 72278, 43445, 100784, 84045, 76650, 47158, 82468, 29303, 105751, 73703, 90681, 101813, 70770, 61451, 89344, 17486, 4826, 40166, 56679, 91371, 38927, 100950, 55100, 91495, 85239, 60303, 68962, 85937, 23380, 69119, 17001, 105718, 1284, 55955, 84972, 82493, 34114, 112257, 23583, 15709, 86124, 26750, 44590, 19253, 58432, 90339, 71782, 106389, 78681, 71983, 58466, 42146, 96885, 112391, 75079, 79770, 81783, 110679, 45171, 64776, 2823, 95600, 86329, 48925, 26188, 6785, 46619, 23189, 18292, 115070, 30776, 427, 49865, 109832, 106602, 116740, 83400, 109373, 11711, 66683, 104328, 29724, 54112, 51232, 87790, 77415, 40999, 28720, 17060, 87879, 71789, 44907, 33453, 35031, 41430, 102643, 33238, 2818, 69299, 48358, 81991, 73653, 60536, 99488, 41481, 9768, 81229, 82842, 60422, 107574, 106667, 74812, 29395, 26965, 108127, 38536, 94699, 103532, 81372, 114623, 7397, 20618, 56127, 76487, 17351, 37762, 62945, 13253, 31316, 69383, 48625, 99366, 28776, 60484, 9269, 7248, 51137, 22868, 114526, 68047, 36659, 37441, 60464, 42695, 109583, 45576, 100906, 20652, 105720, 34923, 11419, 75002, 77744, 23379, 49897, 73157, 22742, 9850, 21336, 54124, 31571, 104555, 71628, 39850, 59308, 82287, 4207, 83653, 17539, 71562, 69104, 3813, 89443, 83489, 74351, 99353, 88313, 76648, 78590, 6823, 4845, 17342, 15088, 106180, 109796, 112937, 54430, 112766, 84330, 73423, 88606, 15288, 35837, 16900, 37041, 47508, 10493, 95964, 90484, 72661, 78348, 34453, 94346, 88953, 90645, 8750, 19875, 19833, 26289, 97293, 106559, 25011, 84751, 104473, 36223, 70159, 15293, 21898, 75258, 20446, 35270, 25829, 55306, 38100, 56996, 39493, 68374, 2420, 19394, 46510, 85742, 105237, 112587, 46866, 84252, 92786, 93769, 65991, 20561, 41027, 58595, 72518, 95011, 7010, 83920, 49682, 100706, 106384, 76892, 34987, 9469, 74975, 8525, 69184, 105644, 106925, 16998, 16921, 109189, 11712, 46278, 83480, 66002, 47493, 46410, 51949, 8549, 108875, 99895, 90896, 116755, 89729, 64271, 11599, 94707, 18640, 19760, 86818, 23124, 65998, 44236, 102605, 22885, 92704, 38115, 37800, 115852, 12020, 98641, 79111, 14149, 112602, 91536, 89604, 115341, 64022, 57254, 102962, 111521, 70108, 58162, 36839, 42975, 45516, 48443, 105855, 82767, 3819, 21339, 77550, 72484, 75857, 12534, 1669, 46787, 54557, 80392, 32896, 40835, 42883, 86072, 70616, 105764, 64332, 34426, 76984, 13592, 88216, 29331, 32116, 37303, 4096, 6418, 17810, 53581, 45416, 98106, 11872, 116693, 38791, 29593, 16114, 106339, 29646, 37332, 4356, 59594, 69321, 55379, 28681, 30906, 6368, 100332, 62549, 72260, 21426, 21248, 29298, 115393, 67500, 34560, 72693, 27833, 41759, 54128, 70366, 108845, 84099, 39119, 89222, 26748, 98876, 113504, 32, 40211, 111598, 64408, 22204, 22005, 25892, 7223, 98959, 91926, 95275, 108905, 11897, 32735, 100934, 109893, 67420, 33128, 115301, 69889, 14456, 112697, 94011, 77983, 115320, 93162, 32510, 61984, 92823, 104914, 25721, 47642, 60565, 56461, 96469, 3851, 19512, 59304, 86615, 73260, 37708, 38413, 75825, 74959, 57445, 76768, 52944, 77002, 35818, 22905, 24216, 55495, 47764, 110442, 43060, 39713, 117204, 79833, 100150, 108923, 114908, 96959, 76349, 45230, 16761, 59206, 47580, 8082, 71127, 111543, 30381, 86986, 43775, 62253, 21274, 106872, 74409, 103150, 93587, 42035, 38033, 39649, 43933, 54416, 117392, 92626, 5899, 16473, 31310, 34100, 26497, 99444, 89122, 26749, 38159, 11039, 117291, 8193, 99419, 20246, 68423, 111305, 112554, 15855, 94302, 12226, 25147, 80028, 110285, 68259, 59881, 92419, 104386, 15920, 104447, 8622, 69324, 29254, 58255, 83719, 83017, 15634, 87673, 74677, 48328, 63298, 17607, 115567, 69448, 63739, 65513, 100659, 38976, 35212, 107315, 89261, 46694, 3541, 115459, 29502, 94657, 37410, 44775, 97325, 40216, 87433, 48433, 106328, 81222, 106585, 71835, 266, 39781, 25236, 99004, 663, 31641, 771, 18787, 70729, 36327, 112760, 15994, 73394, 5564, 63510, 27699, 80364, 9749, 22044, 30379, 39688, 108094, 84563, 50607, 44153, 70654, 37618, 25525, 84776, 77507, 80682, 32452, 7150, 95593, 84296, 68597, 90617, 9340, 108210, 27104, 73988, 8752, 76961, 60008, 94427, 103104, 92783, 25577, 69617, 40313, 15624, 44510, 38946, 97963, 107125, 11911, 14768, 57465, 88301, 112023, 107151, 77021, 28804, 63808, 2343, 53910, 54151, 49985, 76523, 55645, 48947, 93179, 5926, 90046, 44656, 36417, 19207, 69903, 575, 41568, 10167, 61212, 50289, 91073, 49138, 60393, 43417, 75851, 55618, 97058, 52081, 80496, 58018, 53376, 34829, 94568, 3404, 27225, 100338, 113537, 38332, 40843, 25875, 13453, 43697, 65543, 31053, 8373, 106942, 830, 117333, 19969, 4759, 30122, 24303, 51997, 75024, 103998, 77763, 113232, 59776, 52997, 3224, 116634, 75958, 15241, 89665, 26410, 41972, 3726, 102953, 10483, 42158, 4229, 44690, 49192, 80170, 16371, 79665, 45493, 102660, 35740, 68025, 107831, 109457, 50318, 105908, 21869, 103485, 73546, 23713, 63529, 15064, 12176, 73324, 45282, 117275, 13215, 16229, 73052, 9706, 84717, 98129, 101071, 77847, 94601, 21051, 1977, 16869, 77454, 44544, 891, 77103, 108841, 62426, 9012, 67624, 97831, 1651, 61912, 33821, 102906, 67812, 68637, 4475, 60758, 84870, 85424, 3479, 69822, 109170, 38488, 55628, 110625, 109535, 58425, 97137, 5578, 12208, 38647, 38388, 4112, 12245, 14964, 43111, 89518, 49747, 59151, 30984, 99449, 7947, 9697, 3837, 54783, 71321, 22361, 19, 12207, 29796, 15418, 50224, 82844, 72548, 56148, 3776, 88526, 4299, 29337, 37848, 86895, 93903, 12177, 117051, 780, 47751, 20353, 28777, 33999, 96544, 96115, 50464, 66979, 96081, 41571, 112501, 91339, 11232, 96531, 50690, 98700, 83387, 91582, 28749, 93107, 58020, 16661, 32630, 36647, 67161, 24815, 52125, 88957, 36557, 60791, 2870, 80461, 15286, 6127, 55157, 89242, 98240, 23148, 111417, 25423, 65097, 39453, 19672, 83757, 70066, 39712, 11906, 100379, 82568, 79579, 70967, 85343, 82212, 103099, 90512, 91036, 115545, 100082, 2143, 67013, 18920, 102295, 102858, 98188, 26017, 11914, 20426, 46189, 4688, 100276, 43221, 3724, 91518, 33756, 82546, 53725, 2361, 19372, 43426, 15248, 58894, 23305, 105002, 96486, 89954, 118205, 65199, 50535, 41710, 27709, 105941, 28414, 96299, 92161, 113820, 19622, 73134, 44731, 106449, 3688, 29627, 90453, 69402, 34148, 95856, 92590, 93861, 54885, 14225, 43482, 101269, 72688, 112457, 46485, 66680, 24372, 85016, 88628, 57352, 113177, 116799, 63494, 97584, 105422, 93712, 63161, 81082, 44356, 72807, 56748, 69595, 47335, 95020, 48920, 87730, 118010, 1660, 78759, 100485, 20925, 77314, 33967, 75829, 12990, 79080, 36204, 31828, 54162, 99101, 52128, 1901, 71591, 79057, 91287, 42096, 83708, 31187, 110149, 40537, 63262, 53074, 108179, 29835, 11428, 59759, 50121, 95225, 67376, 44367, 107361, 6718, 24931, 108465, 35090, 32427, 13970, 41865, 39692, 56246, 37596, 75152, 3216, 18170, 68349, 76314, 57839, 26038, 21026, 58369, 69451, 107470, 112685, 103853, 39814, 100325, 23371, 80341, 92569, 3487, 66118, 62689, 116934, 5918, 7954, 26857, 51343, 13062, 89346, 110297, 83728, 104177, 27872, 45594, 40706, 76127, 115893, 14184, 71611, 36392, 82383, 46984, 98890, 78974, 52656, 76001, 112464, 58759, 87089, 15776, 54990, 25696, 30508, 56967, 60095, 39534, 51214, 20231, 3797, 66295, 90805, 65955, 82472, 63713, 27991, 63350, 18605, 74083, 69380, 110499, 109003, 117390, 72647, 16389, 114888, 92849, 86593, 15683, 109587, 44140, 20656, 52903, 101396, 20644, 117111, 96331, 41548, 29152, 82000, 8509, 61878, 14070, 53792, 84131, 67396, 70362, 103991, 32097, 35309, 24645, 27950, 2410, 15171, 80391, 7722, 39256, 43212, 65224, 862, 13035, 17358, 63398, 23294, 74988, 6843, 50751, 52967, 14293, 8228, 40261, 92090, 58346, 6309, 84354, 97432, 83824, 17188, 18031, 76181, 68089, 30140, 59591, 44969, 65253, 72965, 59540, 50249, 27429, 43594, 86913, 10281, 91823, 10762, 51947, 14496, 74077, 5951, 46807, 76967, 109235, 57855, 74791, 36261, 41674, 106767, 62908, 78344, 85745, 37500, 88179, 105108, 19137, 83304, 23883, 57904, 60121, 66561, 11473, 27418, 63105, 47683, 12892, 8056, 20535, 8109, 44186, 113591, 113538, 97098, 68230, 98260, 83972, 27696, 54954, 10307, 35072, 7512, 45263, 105703, 29962, 65560, 12755, 22421, 83456, 38080, 35340, 8123, 73936, 36766, 34429, 62995, 11999, 114112, 947, 95035, 92349, 19343, 11649, 115250, 62662, 43423, 88604, 14757, 30629, 108936, 68323, 75478, 112131, 55594, 97466, 116932, 110642, 108804, 13529, 34278, 60653, 22519, 104671, 107345, 82824, 71505, 89205, 86302, 111237, 42186, 37952, 60702, 79944, 48533, 22481, 23326, 32181, 113453, 43855, 76577, 98910, 35532, 103742, 52246, 27103, 38744, 6865, 36615, 32317, 43899, 23504, 105948, 19271, 114755, 39838, 87299, 64124, 102754, 27443, 4876, 95182, 8383, 98914, 52805, 88365, 64878, 27321, 92665, 25482, 26814, 46382, 64301, 97961, 113052, 8696, 36226, 45653, 33873, 18415, 64726, 97029, 96403, 102243, 114544, 7425, 15344, 98025, 12213, 79291, 102803, 61164, 46790, 98707, 94088, 75367, 18017, 12024, 117562, 103268, 23756, 97726, 70271, 112328, 1632, 89617, 67451, 86463, 11047, 11718, 49647, 12883, 97121, 53908, 38921, 75654, 18898, 112323, 14342, 99313, 3247, 106876, 75427, 71267, 106486, 88644, 48808, 90580, 48960, 69836, 60739, 83395, 53079, 101105, 118207, 27915, 111652, 42951, 91586, 33122, 23039, 96357, 111568, 2416, 62015, 116688, 62428, 48718, 75013, 62764, 110905, 13664, 43687, 42742, 54962, 35722, 74924, 89052, 92344, 5525, 11480, 50806, 54280, 105226, 43165, 47450, 93161, 85606, 9445, 105783, 112616, 109311, 92229, 108719, 59671, 79814, 17750, 4924, 171, 44372, 35870, 3208, 117487, 79884, 92277, 20643, 77562, 44845, 15187, 14200, 18474, 79031, 29733, 69116, 117737, 80258, 28934, 98766, 85314, 54396, 103536, 71224, 69613, 20746, 78260, 52554, 6395, 85168, 65344, 21942, 107356, 55365, 58628, 54002, 40077, 33696, 4124, 27762, 38249, 4180, 62286, 12806, 111361, 88993, 93535, 60671, 42107, 36535, 54553, 75629, 5610, 10807, 62863, 43363, 108239, 107894, 52088, 103701, 107773, 84628, 60558, 32568, 15805, 90609, 24082, 5247, 106166, 35835, 15826, 68875, 112924, 30462, 5731, 80091, 85682, 44932, 99749, 61860, 100172, 54169, 105964, 36619, 65707, 64536, 26635, 7399, 78139, 82116, 66638, 767, 103393, 79649, 85790, 99092, 78053, 51306, 101928, 75293, 86041, 25754, 29245, 753, 48403, 20587, 101520, 115494, 26692, 74072, 83500, 72383, 15468, 66994, 27846, 69414, 39014, 74512, 55619, 82773, 81846, 81470, 68217, 79477, 17621, 2861, 64056, 18709, 47051, 78656, 21224, 1592, 28864, 75325, 92684, 27197, 96033, 16278, 12432, 111381, 111089, 16710, 103173, 17608, 77402, 22977, 52413, 42823, 52140, 53356, 42838, 83639, 21252, 44234, 34994, 50868, 18221, 15695, 107353, 35650, 68534, 111441, 103663, 3000, 110202, 114612, 18591, 81741, 79872, 45087, 100504, 74908, 14176, 104813, 85183, 88678, 7901, 30434, 21057, 98097, 22247, 54070, 44455, 59638, 50324, 30800, 20152, 76091, 39008, 67386, 111700, 82837, 90836, 63983, 98205, 107412, 55609, 57158, 87374, 48676, 37076, 92164, 72425, 23690, 30485, 75709, 26056, 49504, 8091, 88825, 84178, 85567, 27876, 73811, 12749, 84690, 111802, 55972, 88851, 46394, 16602, 76473, 85143, 84790, 80717, 35089, 57055, 7653, 69840, 27046, 27901, 34597, 27635, 17301, 2312, 12184, 18202, 114964, 42055, 117674, 14968, 103822, 113061, 95163, 97874, 79699, 116414, 90390, 71773, 74467, 81661, 103435, 75994, 90346, 92981, 55722, 38171, 17387, 101308, 16106, 17753, 26088, 70683, 4720, 93923, 72445, 41834, 65308, 98681, 7098, 105392, 106850, 95903, 7598, 38383, 62221, 1701, 21340, 80778, 99766, 96668, 10619, 42759, 48820, 62213, 18102, 19979, 107507, 115608, 26602, 31565, 35108, 37754, 51605, 96248, 34465, 55737, 42557, 77451, 9431, 34635, 88315, 6665, 11569, 69350, 62789, 2831, 46188, 112720, 111635, 35863, 67910, 94949, 25630, 53924, 18366, 58922, 25726, 102526, 14593, 37792, 105105, 74051, 65056, 91832, 24755, 6971, 49959, 100347, 43231, 116832, 12543, 82669, 109248, 5499, 55275, 77774, 16137, 76758, 9537, 101685, 78303, 51991, 117286, 40761, 54767, 20223, 105712, 56341, 25689, 68958, 83413, 56802, 105418, 77272, 74178, 68446, 25138, 29173, 43595, 73372, 20581, 78232, 117493, 74529, 106330, 88297, 110332, 101322, 75281, 34035, 113023, 69410, 109206, 93897, 85462, 24300, 43234, 90133, 46447, 63545, 24441, 52416, 25018, 83204, 107688, 71882, 100013, 73598, 16619, 14316, 54092, 11027, 95789, 53551, 25952, 29051, 15925, 4, 20049, 58148, 22284, 19615, 68520, 104960, 21238, 74953, 111013, 65436, 14213, 20048, 89732, 100225, 104230, 112795, 16621, 89164, 47961, 49178, 98011, 117826, 98589, 37192, 68238, 32183, 81659, 111259, 7427, 74773, 96441, 55655, 113832, 33327, 70947, 50901, 90274, 43388, 109820, 66965, 66635, 80054, 112702, 38295, 76944, 117067, 34409, 91745, 18773, 91359, 110346, 103840, 45776, 18413, 8150, 92964, 3060, 33666, 89445, 97533, 80497, 27549, 36588, 112975, 111260, 18098, 29597, 57476, 5115, 59980, 40710, 107471, 112688, 94570, 12417, 117137, 115535, 34406, 80131, 90655, 109774, 29989, 1281, 96019, 49762, 49772, 88821, 59564, 5756, 117932, 55483, 24258, 76786, 99720, 57188, 27924, 52849, 79395, 30307, 3994, 38855, 56334, 68314, 30848, 38477, 101074, 34088, 45913, 6711, 86154, 13178, 46860, 81531, 28237, 15653, 51686, 57868, 37421, 6247, 89626, 33801, 90604, 34261, 60779, 12326, 75510, 105655, 47371, 49108, 9342, 79195, 40802, 43979, 114447, 103329, 41521, 86382, 58113, 102162, 31764, 102540, 67088, 113240, 94545, 10604, 112274, 55984, 92912, 58776, 67277, 89627, 101494, 18869, 97193, 70563, 3660, 114209, 106751, 17379, 32073, 111987, 61064, 62348, 28773, 74681, 100589, 82667, 87631, 5381, 105762, 59727, 48642, 105446, 62619, 94838, 100107, 2163, 34370, 20727, 9635, 105082, 5071, 25146, 84976, 51400, 30912, 44618, 34852, 31947, 114419, 4048, 34523, 1086, 20864, 95736, 46840, 109345, 33032, 89002, 13231, 68743, 42609, 69648, 40676, 100970, 18241, 6335, 67766, 83167, 61862, 100181, 28365, 30326, 56463, 49319, 25777, 116709, 36014, 104414, 87202, 118114, 100195, 18318, 17793, 67854, 98816, 8168, 116106, 26873, 5052, 94552, 94121, 36304, 103065, 62022, 54088, 46427, 39646, 76905, 79467, 64129, 20740, 79128, 91139, 16143, 43243, 38139, 13158, 5596, 10868, 25953, 73504, 46793, 3659, 78847, 116101, 13296, 30375, 47919, 63760, 97517, 108205, 51171, 58553, 61317, 103470, 21120, 76211, 92173, 47605, 92273, 13276, 56394, 69990, 62314, 50139, 14154, 35547, 87988, 69403, 109963, 16725, 33441, 101416, 75688, 42521, 109728, 13900, 116419, 74545, 11272, 80889, 114022, 86581, 60140, 6089, 28708, 75496, 79185, 114786, 115709, 115496, 111294, 55646, 58520, 91755, 89067, 86301, 28522, 74216, 91077, 8430, 22020, 69387, 44685, 34288, 19620, 36215, 10597, 9607, 59864, 72868, 32905, 67387, 17152, 5857, 46235, 35142, 38000, 17257, 30738, 108164, 22112, 92729, 44688, 9390, 75917, 37311, 69070, 46102, 11001, 34042, 19239, 52502, 97071, 18840, 64445, 64813, 10334, 8976, 76417, 95758, 29553, 48535, 117633, 44484, 82093, 85288, 46492, 89131, 70920, 10107, 37066, 45771, 64611, 107158, 87842, 98874, 23387, 24262, 111105, 70926, 4963, 18691, 78468, 27670, 59341, 38005, 113522, 68303, 25555, 3420, 34081, 87461, 23904, 48906, 29890, 34430, 60815, 69023, 104423, 41828, 61596, 63817, 96675, 92069, 74022, 111514, 798, 91655, 83947, 98039, 44471, 54781, 113925, 51836, 66349, 73686, 103684, 87596, 105809, 88087, 14510, 104505, 60863, 43901, 32732, 103489, 24689, 99762, 62327, 65530, 35758, 69479, 44442, 115489, 29066, 94593, 67086, 78503, 37001, 89300, 66565, 94085, 51241, 103905, 42334, 62100, 87515, 99078, 112181, 36852, 47224, 8251, 40856, 56968, 104242, 22252, 69157, 113914, 36602, 101996, 7489, 113575, 22617, 97414, 26375, 70015, 45100, 66368, 66856, 11350, 18826, 31352, 37501, 98244, 109231, 93605, 47011, 64933, 811, 61033, 26683, 109329, 94913, 69275, 65597, 113675, 45360, 61895, 41932, 42929, 85030, 71209, 53980, 110611, 58144, 86911, 98247, 77311, 63146, 93876, 18604, 36371, 58095, 108554, 31585, 43598, 115376, 101067, 104472, 71760, 62710, 92440, 81663, 73834, 75069, 107059, 89805, 113168, 65054, 51043, 45088, 103752, 87335, 109552, 97084, 21848, 6197, 16736, 67531, 97030, 71092, 75623, 81909, 104181, 101021, 115772, 28356, 90991, 16394, 116109, 99247, 19797, 108953, 108306, 25400, 110121, 75909, 20941, 24720, 6410, 97748, 101854, 3456, 4839, 62973, 29176, 84617, 17933, 11, 59646, 96984, 6008, 92165, 8371, 77032, 108816, 55819, 38199, 118186, 85546, 86740, 3698, 43645, 97809, 41944, 1616, 28473, 94786, 104254, 41087, 18956, 80763, 76982, 65447, 17522, 55978, 35871, 62565, 107015, 48112, 71685, 45811, 21870, 60826, 65663, 50925, 61484, 73231, 5253, 50782, 12678, 29872, 64194, 40919, 40247, 78441, 56502, 27013, 110608, 63670, 784, 73150, 63857, 45813, 58863, 103602, 114387, 79498, 26611, 108812, 100711, 87097, 98734, 23023, 112263, 115333, 108696, 10202, 78363, 50837, 48050, 71067, 93556, 68865, 103834, 115248, 79932, 33138, 88299, 44539, 57873, 188, 27728, 84569, 95844, 22537, 115040, 41743, 37417, 24232, 37092, 112827, 99901, 17559, 32929, 43270, 118247, 4631, 23714, 56294, 716, 4677, 81806, 33897, 1017, 11484, 74946, 28267, 19749, 102799, 1780, 33062, 46641, 75105, 58771, 38810, 47951, 32102, 63806, 68273, 16629, 93282, 24088, 20186, 54234, 43275, 112993, 25662, 1730, 10315, 44306, 48893, 279, 94592, 15809, 100612, 59652, 48314, 32382, 69472, 84056, 110913, 97189, 49008, 52817, 19871, 104938, 67248, 88973, 101529, 32284, 76179, 57828, 15493, 10189, 46647, 16976, 33788, 83581, 7957, 110592, 3693, 90334, 44771, 207, 17555, 25487, 19117, 81217, 74583, 100480, 93581, 45290, 76359, 16377, 14724, 82270, 54820, 79806, 41947, 63280, 7380, 89047, 74005, 98632, 96724, 40165, 16477, 64702, 104409, 44207, 79956, 81695, 114975, 6792, 20698, 45866, 34189, 79906, 77852, 107243, 62316, 96191, 11844, 32895, 114992, 68841, 110303, 24730, 76610, 57549, 37651, 83487, 69881, 16126, 109500, 60689, 5028, 37070, 27806, 98065, 101579, 50679, 72488, 11475, 1369, 108783, 3618, 40828, 84121, 41037, 8400, 107666, 113291, 88608, 21387, 22016, 51589, 36283, 35390, 24588, 80058, 42245, 60997, 64794, 26148, 83356, 33131, 8730, 62859, 97718, 107729, 93501, 12493, 36611, 20764, 17305, 110480, 39985, 12571, 10963, 78381, 102049, 78687, 11305, 98625, 28911, 82520, 16968, 110564, 91800, 99773, 55490, 113578, 22940, 162, 85556, 89078, 61008, 20088, 53783, 101463, 97578, 92307, 334, 87975, 14771, 28415, 28351, 41187, 109306, 70393, 15765, 66767, 53316, 68550, 55349, 95173, 63738, 17729, 72744, 97570, 69790, 14653, 92379, 113442, 58741, 68877, 71149, 82905, 46185, 88933, 34171, 92188, 38445, 52102, 52368, 66125, 116091, 35209, 46506, 98222, 93701, 98048, 114920, 85027, 9022, 74281, 77737, 75716, 69318, 47187, 112964, 95038, 42183, 13829, 67367, 49159, 19670, 55849, 109592, 105842, 52927, 90928, 69487, 112285, 83908, 31663, 21671, 82045, 52225, 24885, 43418, 56100, 5062, 71021, 54759, 74844, 46281, 51459, 112208, 50065, 41983, 94111, 79947, 92422, 15145, 2689, 68360, 50826, 75088, 92991, 110493, 33735, 94567, 34739, 107700, 39369, 33634, 48104, 54274, 33000, 89929, 22145, 108147, 72205, 95840, 95456, 86708, 44220, 39230, 9111, 21728, 51005, 12694, 106586, 79068, 115105, 108989, 56600, 9112, 91509, 80811, 20267, 95687, 88226, 79139, 5994, 48364, 9640, 91603, 116354, 73340, 16640, 93367, 35614, 54099, 87108, 4022, 99918, 1263, 2431, 100799, 42757, 112905, 23759, 53302, 109714, 100144, 8872, 19830, 96274, 84673, 83714, 115705, 10930, 22719, 86547, 38048, 111620, 63093, 29224, 104339, 3920, 78372, 22253, 22814, 93483, 9072, 93278, 58075, 276, 79874, 30454, 112861, 109964, 53115, 62473, 103764, 117701, 12608, 73831, 52847, 12727, 66072, 10644, 74862, 104374, 88088, 80113, 53343, 53171, 22143, 7029, 62302, 94631, 7015, 11792, 34666, 49439, 72898, 488, 31825, 21778, 36128, 80677, 23860, 15355, 112764, 53252, 101488, 40551, 5508, 42379, 46301, 24596, 64517, 32466, 90306, 83209, 71926, 7386, 64321, 111592, 47190, 26207, 109617, 8538, 92914, 69561, 110446, 78234, 40114, 15838, 59570, 113174, 64992, 44927, 56504, 106415, 53876, 100570, 55635, 73578, 75856, 17966, 29420, 3174, 50522, 99168, 56481, 37613, 46170, 36973, 107214, 55671, 51653, 93223, 85003, 78334, 85270, 63246, 80815, 2661, 91484, 54657, 75190, 13908, 39806, 57684, 59322, 9891, 89926, 69692, 661, 84082, 110100, 16765, 73445, 85818, 25278, 98503, 109028, 107788, 82424, 20368, 105233, 18112, 12075, 27240, 20122, 80903, 58498, 36134, 26064, 56670, 66367, 80805, 71380, 11481, 75019, 4920, 46803, 105472, 9353, 41648, 4234, 97866, 91576, 303, 40979, 108270, 47598, 118097, 31295, 16331, 36618, 45626, 106606, 83193, 67118, 67504, 91983, 37169, 114901, 35860, 88686, 69508, 70531, 7929, 34952, 80858, 95727, 70660, 10293, 88531, 29806, 49169, 3454, 71734, 59810, 7639, 36117, 7280, 60999, 84277, 29269, 91704, 99703, 116572, 34524, 30073, 57558, 66406, 38520, 108490, 116133, 109846, 102322, 26449, 57583, 106461, 84102, 76959, 9288, 106830, 47693, 112109, 105260, 8023, 20376, 87353, 71306, 78433, 83410, 102208, 9742, 34943, 62042, 37425, 7463, 4996, 113777, 24235, 52770, 41386, 20636, 90354, 14634, 34931, 111205, 67623, 101863, 57433, 31707, 79211, 2467, 51757, 82102, 83074, 87643, 3206, 9303, 44639, 88632, 102451, 7737, 114364, 36987, 112660, 88149, 6526, 69704, 21072, 12976, 44786, 36358, 101098, 79664, 92420, 76386, 11459, 20886, 27152, 30926, 68701, 66948, 91386, 31992, 58788, 27276, 113526, 7813, 81128, 17904, 45752, 105752, 60585, 9983, 43057, 10359, 2762, 64714, 58321, 57940, 43847, 31589, 42858, 91341, 116561, 95609, 103506, 108167, 118067, 116907, 57052, 104509, 55812, 92260, 88864, 63385, 13394, 84088, 97458, 48751, 84199, 32874, 68571, 61202, 73623, 102583, 99096, 79081, 111387, 86749, 52580, 82361, 1010, 60618, 37964, 22153, 46026, 103360, 70584, 31896, 79459, 79797, 73609, 95978, 113620, 117321, 98200, 76266, 29388, 49736, 39631, 3957, 70452, 34112, 67772, 90826, 89225, 12345, 57842, 34280, 66417, 102198, 74333, 19346, 68830, 53292, 18641, 56883, 17017, 69031, 41690, 113788, 23674, 96093, 72895, 90011, 40239, 24270, 78577, 71446, 51107, 22609, 45782, 15131, 8617, 24187, 45147, 42835, 23512, 19048, 23271, 20461, 88428, 83313, 101827, 11362, 36163, 82416, 109166, 65969, 32469, 94886, 117052, 22531, 51281, 16021, 111907, 47247, 81375, 11973, 39661, 103582, 108300, 83345, 73441, 29212, 34834, 12165, 7284, 83777, 72771, 97367, 64912, 102902, 47773, 4731, 46245, 92558, 11467, 105348, 66488, 77910, 69738, 73248, 109084, 92110, 87813, 98534, 3978, 34697, 39883, 113281, 35783, 117901, 37759, 27952, 79439, 7207, 61762, 50191, 23017, 45414, 36197, 101123, 40230, 94355, 53337, 104318, 99186, 83875, 49828, 66966, 20719, 113704, 82393, 57430, 11856, 72530, 45664, 108809, 106787, 75191, 93491, 45921, 101356, 80581, 7264, 43654, 54592, 103026, 95945, 107712, 81245, 84832, 7351, 30230, 72442, 73747, 114732, 44221, 96745, 84205, 70672, 97264, 10797, 29315, 80714, 50659, 55797, 8358, 18446, 44052, 37110, 47566, 34152, 54320, 85547, 24212, 85575, 111227, 24881, 14552, 103917, 48763, 24893, 49553, 117164, 38960, 102634, 17763, 7393, 73923, 57467, 15234, 113907, 87004, 102539, 46881, 111041, 18021, 47323, 63694, 95819, 15992, 112506, 74102, 44586, 58217, 19668, 59510, 118188, 59062, 11078, 91279, 5800, 88946, 85913, 37467, 50831, 12673, 111900, 72608, 75300, 26162, 6101, 50677, 103690, 3329, 55728, 86965, 49221, 58827, 28079, 116623, 46999, 109004, 47875, 41356, 9094, 78194, 82413, 33352, 59182, 116082, 33033, 40405, 51617, 101020, 64153, 67698, 37364, 65276, 86163, 116191, 48235, 39072, 5314, 64899, 3584, 84095, 56752, 108065, 88622, 41893, 9304, 95192, 82187, 58673, 78884, 94343, 37592, 71050, 70069, 38341, 78598, 382, 18851, 79526, 64164, 41812, 30475, 103838, 16499, 25440, 1, 22709, 86905, 87951, 70983, 27066, 43021, 51252, 15057, 59854, 68312, 15522, 62099, 78105, 40465, 49082, 100852, 104273, 40253, 2432, 55639, 44785, 86742, 104834, 71684, 69618, 81047, 111288, 76728, 42330, 74378, 36650, 23437, 53521, 93040, 87178, 67997, 59656, 71215, 46725, 55745, 59825, 71994, 49148, 87718, 53598, 61318, 65704, 65551, 41851, 116322, 89963, 94449, 102423, 104347, 1448, 51519, 3628, 109001, 108524, 38716, 48564, 36579, 76765, 43378, 31604, 38234, 43683, 36717, 8513, 14786, 106516, 78087, 80517, 58949, 17429, 110482, 14849, 88094, 16083, 70276, 85997, 32819, 5141, 42046, 68254, 104428, 42815, 56908, 23077, 102147, 31871, 75844, 68899, 101373, 100531, 29098, 109867, 52659, 13783, 33477, 15087, 45115, 61706, 41013, 60787, 21068, 71820, 43607, 102689, 1680, 50899, 93870, 97918, 52721, 51145, 116396, 115671, 75226, 60133, 89310, 75390, 12600, 64181, 87943, 112833, 71567, 104159, 15941, 44376, 91264, 33432, 10275, 95454, 23701, 81854, 12706, 26787, 54065, 48800, 74324, 88290, 37955, 93783, 68882, 28284, 11055, 103256, 16447, 21754, 27610, 25940, 28103, 24874, 110133, 28287, 58693, 11980, 115319, 54929, 66710, 29601, 30584, 102401, 5734, 98521, 2696, 12010, 106729, 68232, 45938, 100203, 89429, 36870, 66405, 29287, 100727, 53340, 104195, 66790, 26946, 103633, 13044, 49970, 33114, 19197, 40105, 57692, 46632, 30859, 53031, 11405, 86052, 93698, 41446, 16728, 102800, 117956, 106405, 13727, 21589, 8533, 7780, 98878, 60583, 57572, 97059, 59105, 14719, 95481, 100872, 36682, 77007, 56721, 7970, 64943, 20759, 34000, 25462, 96827, 8897, 3756, 17266, 102196, 20871, 22141, 29708, 10536, 40850, 62472, 38733, 77341, 86717, 33017, 39043, 107210, 51584, 68005, 4782, 54677, 105372, 46723, 117086, 24949, 104012, 82320, 20185, 59093, 106808, 9909, 97247, 2130, 86024, 674, 118083, 111833, 107834, 15301, 79828, 3453, 105691, 69498, 102598, 116790, 86960, 46247, 33712, 29264, 82981, 65209, 43286, 10551, 71264, 102942, 57812, 60957, 44130, 33553, 7865, 77594, 72101, 1991, 34658, 51073, 37589, 61655, 9481, 68160, 87448, 32467, 41190, 4036, 114553, 94903, 97562, 69052, 8782, 88549, 11827, 20847, 88023, 11551, 93203, 52757, 111271, 63403, 58114, 58750, 8802, 3442, 65046, 103946, 112965, 16508, 90135, 108119, 33609, 31998, 14437, 114089, 35230, 118115, 70358, 63091, 57366, 80773, 75200, 49237, 3120, 73220, 63407, 67715, 85523, 31089, 41627, 117750, 8038, 81355, 37112, 46240, 17918, 68205, 115969, 91677, 75115, 71810, 97855, 91130, 53311, 67429, 77513, 57249, 46470, 17603, 21369, 13073, 39770, 95155, 39346, 108666, 55620, 58616, 111031, 115029, 19504, 98145, 114121, 102138, 34898, 102793, 10159, 106113, 91846, 71239, 65600, 30865, 113823, 65681, 33066, 60430, 59513, 95239, 27259, 86423, 45963, 60278, 39805, 23628, 93196, 36576, 95436, 56977, 41079, 31970, 48752, 28905, 64141, 83148, 72629, 96905, 60788, 10055, 67131, 13275, 6818, 99628, 108297, 86250, 34530, 65678, 100424, 48914, 85208, 107517, 19092, 76720, 14852, 81703, 61201, 69550, 37655, 112, 82677, 56938, 36539, 56424, 82610, 71382, 24189, 111738, 15516, 33904, 43870, 66926, 47879, 111311, 78576, 17409, 57030, 85013, 74623, 82332, 40514, 90480, 19267, 38653, 101202, 101518, 40987, 111916, 71796, 70834, 80022, 75877, 19677, 75620, 106107, 102961, 66036, 81651, 102023, 93532, 58720, 61567, 16798, 82541, 112244, 10733, 98002, 61675, 84523, 56145, 104202, 80419, 105559, 82955, 111765, 78184, 15734, 40877, 79891, 92155, 66499, 47309, 116225, 95546, 73734, 99928, 86316, 106182, 103893, 36507, 84400, 48423, 99053, 19838, 104379, 74688, 104103, 73905, 117775, 106661, 48363, 60679, 102915, 6570, 51033, 38178, 108017, 85892, 92509, 8575, 1776, 35764, 93975, 102388, 63708, 60080, 33130, 35838, 87059, 4512, 64361, 78850, 97624, 114360, 107711, 82306, 103870, 76932, 16076, 7113, 62450, 49366, 2197, 112379, 51417, 50886, 112510, 49617, 28941, 53900, 78171, 62004, 15664, 28563, 48178, 85587, 55633, 80345, 86984, 35179, 104638, 110628, 58497, 1971, 85592, 64311, 90931, 64339, 104118, 103058, 72176, 111178, 12056, 91058, 51791, 63710, 91282, 52788, 80736, 102366, 9643, 75732, 102517, 107118, 110132, 85116, 99084, 98575, 15338, 115237, 84664, 45007, 5603, 26937, 92375, 5822, 95557, 117435, 106167, 102003, 6409, 37624, 81268, 32618, 65937, 54534, 99585, 50753, 28467, 114712, 61150, 118084, 11407, 102764, 22459, 17576, 10823, 342, 23355, 107295, 114789, 86568, 44794, 85605, 29862, 81832, 94569, 90543, 87535, 104149, 83090, 88624, 52266, 116754, 50033, 14046, 72468, 51923, 88100, 87702, 97541, 117539, 21288, 52896, 5538, 76396, 102434, 54146, 2373, 14055, 115493, 74330, 117206, 106592, 115082, 44580, 16848, 28206, 107317, 52878, 107687, 81714, 63513, 76499, 18841, 28513, 70235, 43013, 114002, 46781, 63424, 82628, 38719, 106642, 86002, 63511, 91329, 56878, 27006, 117809, 17862, 64082, 17930, 76750, 32704, 47077, 111281, 108411, 38916, 83547, 22744, 10335, 77727, 85750, 102318, 18755, 48218, 28374, 70168, 82758, 61594, 58197, 9597, 25251, 16821, 49821, 96328, 32367, 69954, 14886, 19666, 65850, 32553, 70787, 90583, 37856, 78725, 5354, 65250, 61966, 116651, 89697, 56684, 113299, 68159, 103734, 74556, 91701, 8936, 107762, 14158, 4431, 39523, 77917, 29902, 104279, 41931, 7873, 112172, 60930, 6509, 80661, 70349, 55262, 83784, 23185, 39257, 72011, 74697, 7479, 37928, 71864, 17014, 98993, 1890, 59509, 81799, 98594, 93613, 19683, 97155, 41953, 107220, 43540, 38452, 53940, 113767, 11800, 104704, 6119, 84911, 88422, 9528, 49665, 98159, 113947, 82264, 112387, 75522, 2137, 111146, 13733, 103708, 48973, 12993, 29259, 96585, 107174, 20999, 45646, 21866, 9928, 95167, 62520, 90273, 88434, 90680, 76053, 17738, 87583, 93374, 43589, 113604, 74847, 74190, 104467, 108382, 64017, 5534, 9573, 78131, 110030, 79430, 40905, 42399, 66544, 89221, 2269, 90825, 92523, 58357, 93882, 85113, 43609, 60332, 99767, 78104, 102063, 104471, 115759, 25083, 14248, 9424, 92009, 113132, 43300, 69146, 46714, 26899, 101011, 74057, 12547, 69820, 7224, 32451, 49554, 40895, 67926, 19484, 8146, 110467, 3774, 2790, 10239, 98453, 7368, 36175, 64881, 82009, 27409, 91611, 65747, 1538, 9432, 90725, 31639, 95983, 54042, 19889, 86936, 47367, 42508, 90652, 67804, 80720, 90548, 9598, 66517, 114871, 46830, 54431, 39538, 117968, 72362, 43606, 60885, 37668, 11772, 100998, 50304, 40938, 77661, 57144, 105083, 25645, 12770, 117864, 90860, 4070, 6593, 29605, 116615, 40415, 118064, 112829, 99772, 28445, 36461, 60763, 3335, 76915, 78090, 101941, 78945, 33160, 32078, 100363, 88791, 116585, 114243, 111320, 42306, 3570, 110011, 67978, 4031, 109340, 27585, 8250, 89548, 69794, 35905, 3733, 18705, 30130, 18578, 68905, 63896, 18500, 102729, 48534, 31654, 4785, 48659, 69492, 116195, 80749, 81666, 73162, 59291, 105799, 17023, 65061, 27557, 48516, 31116, 34840, 48398, 54046, 2947, 85903, 118198, 26674, 40184, 87377, 31901, 31229, 113758, 79666, 23983, 68261, 97595, 30751, 15927, 96017, 80657, 62557, 15785, 54301, 5978, 20707, 27408, 98670, 37491, 21813, 40623, 62009, 90013, 48793, 22322, 32074, 88716, 14313, 15174, 88033, 79460, 12426, 62532, 78236, 107743, 60685, 81626, 73410, 74691, 69643, 68782, 42354, 67312, 59545, 21673, 66042, 44354, 99975, 65420, 87106, 114077, 10453, 12741, 75985, 41098, 28645, 16988, 92361, 42734, 37031, 46366, 88238, 73463, 7921, 101684, 82217, 24699, 115498, 87729, 117294, 1664, 90665, 88874, 1609, 6896, 17646, 55867, 3723, 65569, 85970, 80667, 92535, 28051, 2421, 69774, 55903, 42560, 29463, 11160, 61304, 108887, 21295, 58245, 109147, 24155, 49113, 77909, 45403, 109798, 19212, 107576, 29682, 43653, 94811, 52469, 24627, 92848, 43932, 47332, 38655, 47571, 32994, 85647, 98413, 41884, 95109, 6656, 8380, 118033, 106519, 106765, 77439, 68438, 111199, 93984, 22758, 116421, 13222, 47008, 74797, 67276, 23705, 62739, 109943, 72065, 101814, 2812, 18122, 51411, 46742, 96917, 102013, 48048, 7451, 3983, 46924, 81931, 14113, 83865, 2562, 32784, 104233, 87523, 109279, 59786, 22554, 63509, 54815, 71272, 67082, 117145, 117966, 81810, 30959, 9382, 92478, 40511, 96961, 6646, 73874, 91656, 8462, 8827, 94628, 56660, 67660, 114740, 77788, 19391, 68146, 117852, 45439, 16112, 68930, 83787, 41147, 81489, 51529, 32392, 47929, 29509, 41961, 20989, 53234, 112797, 112440, 108029, 85196, 68725, 84581, 116038, 51544, 99750, 72603, 10517, 35147, 103197, 59919, 73403, 79273, 116727, 16583, 11503, 11013, 47129, 11420, 56221, 94044, 95514, 85262, 100187, 95087, 92066, 111100, 103161, 89215, 71362, 23336, 75459, 44279, 96087, 89786, 96926, 73069, 7743, 52569, 2513, 20739, 36076, 73458, 101936, 65229, 19773, 99049, 26685, 115704, 108607, 2626, 17569, 91548, 102779, 112854, 22700, 48805, 41836, 114009, 17087, 105217, 51849, 112778, 37953, 34776, 3190, 84902, 98408, 6603, 82717, 59703, 48518, 93889, 30006, 53857, 74717, 112925, 26036, 25104, 84132, 35679, 110884, 43927, 33179, 117150, 35875, 108970, 100874, 71061, 30176, 67508, 24886, 15392, 115703, 65309, 27718, 61124, 114007, 90823, 28427, 23405, 89452, 61214, 56553, 60340, 3643, 49550, 8273, 109640, 103589, 90827, 83839, 18771, 21087, 93648, 98228, 39979, 42577, 71009, 23036, 109845, 110405, 10131, 49769, 48136, 10404, 106311, 60206, 99815, 104594, 94020, 80895, 35840, 31047, 98140, 99897, 103975, 95382, 106336, 84222, 64423, 51450, 67838, 61875, 19433, 89771, 59642, 51441, 14263, 61384, 29607, 63420, 24430, 21197, 21960, 85570, 12871, 29997, 108193, 6445, 39326, 117812, 65165, 71431, 4063, 115402, 111606, 24857, 57930, 23137, 82298, 36956, 29903, 33545, 85211, 84244, 113890, 82973, 82629, 62189, 53969, 107583, 65693, 46199, 42039, 40512, 50329, 78308, 100262, 33539, 36948, 65692, 87723, 111766, 33, 57253, 106368, 63331, 69788, 18365, 76711, 26539, 3271, 79678, 48737, 78527, 54063, 113133, 76270, 72588, 99805, 64585, 34643, 115406, 90907, 55758, 38840, 102845, 31005, 63741, 62465, 64229, 41807, 54392, 115436, 44854, 59355, 52036, 117982, 4011, 6274, 6115, 32640, 71120, 114587, 82312, 55454, 99044, 88690, 24909, 102247, 66238, 106946, 9321, 117272, 117072, 40606, 22211, 23134, 22041, 102968, 88484, 112407, 110809, 95000, 53595, 44995, 74573, 60727, 55932, 35189, 3069, 90579, 3252, 56060, 64357, 77400, 9463, 71802, 59902, 99482, 36912, 94228, 20570, 12376, 18518, 96202, 117584, 6494, 82453, 104863, 41794, 9511, 22696, 78648, 63135, 30853, 109274, 42959, 28628, 99759, 13707, 2368, 99747, 92234, 111423, 77922, 26324, 53819, 108333, 30606, 80178, 87585, 102150, 6321, 24340, 45704, 36091, 71366, 54868, 111231, 72193, 42584, 18897, 15881, 21297, 26201, 99560, 50148, 3970, 102530, 117513, 84799, 56764, 32910, 116662, 62829, 8003, 25189, 103425, 3302, 116975, 34589, 45235, 1768, 15913, 113157, 68562, 53847, 38727, 86465, 78039, 27642, 51660, 35120, 103174, 2681, 116684, 101400, 26498, 72674, 118134, 71468, 9368, 108373, 56347, 10669, 116406, 43778, 27002, 116863, 24609, 41429, 88576, 112479, 76845, 84346, 61416, 28421, 27721, 77617, 37419, 32191, 12470, 35930, 37936, 46592, 11621, 6503, 22936, 4345, 63067, 18129, 86854, 39729, 115183, 13356, 52674, 29845, 63883, 40746, 26066, 13353, 103737, 9454, 44150, 21720, 96101, 1531, 75533, 78124, 23640, 22193, 117384, 99343, 27365, 78747, 82339, 25258, 70647, 53955, 95408, 85161, 78089, 87504, 18245, 117375, 5292, 35567, 49557, 54309, 19747, 32245, 48246, 41270, 6300, 45284, 110191, 78274, 29389, 33472, 35953, 81500, 102610, 111163, 48049, 64620, 104065, 11535, 110368, 10780, 74970, 26355, 39976, 67243, 65397, 88132, 64454, 26887, 59990, 31109, 81234, 51585, 3182, 33973, 4286, 80161, 32206, 35968, 67423, 76451, 12847, 72313, 54336, 47625, 49743, 3426, 68691, 3189, 77476, 5436, 70344, 82380, 110014, 44423, 720, 107419, 1344, 50219, 50175, 93554, 16253, 86309, 14549, 81630, 99952, 9042, 80767, 71269, 14117, 15186, 45682, 19111, 52880, 111939, 43954, 67630, 14254, 89348, 8738, 88385, 17533, 101001, 99701, 65391, 13154, 60555, 105294, 94169, 74268, 61273, 30868, 49340, 66671, 90605, 95312, 31022, 25391, 11139, 101194, 45755, 99217, 50719, 66745, 42914, 18135, 110187, 44722, 63162, 11432, 114378, 10737, 92825, 65996, 34901, 37889, 52787, 90566, 111731, 62010, 2415, 72190, 90381, 103204, 78258, 24616, 36709, 102815, 110764, 33020, 89234, 69292, 49710, 72287, 86475, 79745, 24069, 45815, 71350, 83698, 85526, 19608, 31075, 29861, 27913, 62476, 10647, 45465, 117478, 76940, 117338, 6216, 108130, 92822, 57230, 22984, 23119, 101801, 33077, 60166, 59188, 103357, 22847, 107889, 112984, 40010, 13957, 116508, 54747, 76218, 34531, 28988, 49153, 60196, 83109, 1827, 114606, 51444, 11318, 62298, 25246, 114095, 52955, 65596, 75429, 19860, 111963, 23463, 71170, 111427, 26984, 57349, 20378, 89059, 39121, 8747, 112348, 88581, 25150, 90511, 85283, 70334, 51687, 12430, 25234, 61736, 85463, 99290, 15814, 35565, 72405, 19053, 26219, 78541, 333, 12996, 104389, 102033, 74116, 110037, 47026, 56219, 70214, 101736, 24556, 75678, 44673, 18918, 48881, 2349, 85396, 62201, 67039, 12890, 102519, 29128, 104445, 44610, 2296, 47910, 69484, 43443, 67175, 11068, 65987, 79724, 21701, 88710, 94320, 117370, 20342, 72912, 52478, 109895, 36350, 37075, 70373, 116180, 14929, 5676, 113638, 61077, 30762, 36090, 110580, 110921, 27069, 61133, 14483, 63770, 57843, 101533, 45026, 83221, 96421, 106550, 88330, 55891, 77058, 12537, 52779, 99281, 101049, 116361, 110027, 33321, 100001, 71374, 18367, 17756, 86142, 22007, 86009, 116776, 73712, 106905, 50830, 105957, 85364, 31404, 23168, 61624, 21626, 8158, 6481, 91740, 72012, 97260, 66806, 6482, 45984, 32380, 50168, 93733, 20510, 87232, 80125, 81174, 61834, 92834, 84257, 28542, 77606, 91953, 81264, 47423, 26248, 48585, 85431, 57738, 117888, 52541, 43618, 35115, 43808, 59698, 105827, 39896, 88371, 26689, 57545, 113745, 58578, 111509, 2552, 30704, 18674, 35713, 36353, 107430, 55385, 109644, 46940, 116293, 77132, 8197, 90703, 70515, 37737, 60259, 62077, 24833, 6852, 63402, 82910, 100658, 75540, 21628, 107657, 85626, 41998, 88598, 110152, 82645, 23587, 92171, 6456, 10508, 52683, 111214, 25651, 114283, 101193, 88392, 78091, 93003, 13513, 1073, 8957, 29854, 40675, 104639, 1951, 3810, 112670, 7408, 19775, 113311, 82932, 14250, 95448, 31832, 50680, 99204, 28199, 63791, 48754, 55662, 88124, 19861, 74828, 74729, 66567, 107947, 45777, 55200, 60805, 30421, 1289, 62235, 32290, 17229, 19009, 72015, 24607, 72671, 2309, 83711, 44046, 101663, 17751, 57569, 95597, 66953, 65422, 45596, 89130, 103012, 115041, 6191, 64342, 38679, 81201, 99705, 34443, 103004, 21539, 67200, 6305, 74456, 68173, 43146, 67621, 6747, 44587, 63503, 85105, 98495, 47567, 52324, 1675, 54601, 43208, 74380, 60546, 104004, 97009, 60923, 42016, 76263, 3080, 109764, 106039, 8959, 67360, 105926, 79336, 115232, 96026, 29694, 63345, 49126, 28166, 16676, 75316, 47801, 59460, 12753, 2073, 25248, 98960, 63686, 92766, 83554, 401, 34537, 105505, 49035, 48980, 48542, 76800, 21821, 29482, 54420, 79088, 109265, 13531, 68192, 46088, 50080, 93240, 87930, 91692, 30938, 23127, 102927, 26572, 85756, 58427, 57811, 116825, 114627, 7935, 64957, 113353, 30657, 106511, 93170, 103402, 79272, 72143, 85688, 113076, 110388, 93817, 71575, 86930, 58318, 87143, 86686, 2162, 77841, 1434, 92505, 95759, 107600, 98722, 89883, 67134, 106058, 13181, 109922, 65149, 54143, 42125, 103355, 62878, 65382, 21362, 37073, 70114, 34205, 97021, 69631, 18426, 9041, 107659, 95704, 17585, 26545, 36062, 2785, 10630, 115696, 17928, 35730, 45915, 72044, 64506, 28910, 98044, 36492, 43112, 100948, 21475, 64293, 93757, 66441, 54346, 98430, 30769, 65027, 111853, 43045, 104143, 21952, 42108, 91978, 7764, 32920, 49595, 104896, 74656, 85763, 38172, 23646, 81093, 64514, 43288, 25408, 86485, 59896, 111785, 80347, 83425, 74925, 46954, 65238, 55993, 83696, 93637, 19016, 40125, 22305, 99526, 23109, 65161, 116373, 237, 47181, 8098, 49522, 97104, 81874, 67808, 83614, 10313, 76673, 74118, 84138, 57492, 14696, 71484, 23459, 110603, 72908, 5761, 16237, 60059, 83116, 52681, 18028, 60611, 17226, 104615, 93291, 82235, 57347, 114896, 97692, 101313, 24034, 91578, 26475, 69443, 81004, 41274, 27935, 84703, 54757, 62856, 27235, 81914, 39410, 28217, 46267, 48419, 58312, 30627, 9163, 117047, 102506, 7137, 84333, 2914, 114602, 93320, 104881, 112183, 19024, 94963, 22515, 59952, 1321, 28689, 102137, 108286, 81848, 94610, 68739, 5473, 106177, 3630, 38384, 28719, 111169, 61772, 14833, 51688, 39709, 99836, 110136, 58995, 105707, 80925, 22050, 13634, 33511, 64377, 114788, 114763, 116778, 53226, 58646, 67932, 35872, 64456, 86883, 3243, 50040, 73244, 117124, 78310, 100891, 2050, 105851, 80538, 103, 100544, 24029, 97006, 13123, 5201, 100774, 58763, 105312, 27033, 91454, 9498, 79271, 18670, 37152, 97933, 30149, 58962, 32017, 77956, 54499, 68907, 59365, 102792, 62796, 2206, 114110, 102574, 87400, 97219, 54279, 6678, 51335, 74660, 113969, 55748, 90499, 6417, 92140, 40935, 88250, 89871, 23784, 2231, 68352, 18151, 103672, 2852, 53061, 3463, 87743, 71574, 90461, 3984, 7228, 78297, 37685, 59994, 68989, 89766, 44007, 569, 33474, 112820, 23198, 73814, 70855, 13925, 39651, 11548, 70946, 46764, 107932, 44640, 62444, 51822, 93833, 104657, 57084, 25646, 12905, 62341, 65147, 1103, 39507, 38381, 94853, 97785, 10673, 94979, 115220, 61668, 87381, 34555, 38258, 23165, 9211, 105257, 35021, 62030, 90224, 48345, 28106, 41111, 57933, 30765, 94888, 116251, 13654, 53051, 39445, 51403, 111014, 81270, 27593, 72821, 16463, 51012, 107542, 22848, 101460, 27005, 19102, 26472, 6486, 79565, 40106, 105966, 30684, 66147, 62910, 48460, 1629, 37805, 49655, 83697, 66095, 97481, 113467, 68108, 85206, 6212, 4905, 20751, 50094, 40923, 49776, 59332, 51846, 103793, 83676, 59818, 2810, 45807, 107867, 9294, 61101, 102059, 91318, 25499, 91381, 47099, 117074, 90199, 40603, 112522, 114580, 24714, 77714, 54987, 88550, 110856, 21097, 25603, 74760, 74718, 83254, 105903, 29267, 3202, 69093, 106148, 77768, 75261, 113286, 23586, 99593, 110145, 102919, 38892, 52401, 911, 25190, 88187, 38497, 44977, 79345, 35986, 7927, 16407, 45977, 14277, 10050, 34351, 71223, 117661, 117183, 73026, 82055, 66709, 26790, 29688, 98859, 85835, 22603, 15790, 82426, 72042, 109095, 55040, 21593, 47721, 27428, 86951, 41565, 11918, 105797, 98562, 41642, 40157, 72437, 12061, 6480, 101483, 110269, 7303, 85559, 27568, 38737, 92043, 115031, 93187, 20541, 58729, 78341, 102784, 48935, 80793, 5180, 111323, 13587, 47710, 74684, 112158, 79853, 4409, 63846, 40255, 51391, 4693, 26435, 69339, 108434, 50414, 71652, 111706, 14582, 101499, 38574, 111054, 7600, 18763, 88439, 99506, 96576, 28822, 5495, 72441, 84047, 49975, 28367, 10515, 50456, 89464, 118099, 89971, 48688, 11367, 77938, 45917, 29921, 79356, 116365, 24012, 106564, 17145, 62776, 13590, 65957, 79134, 18895, 78569, 20335, 51357, 111026, 7384, 112062, 56897, 68068, 26654, 66640, 2175, 22106, 67860, 67226, 14865, 55373, 67055, 36958, 28061, 96520, 84761, 13335, 83948, 77561, 86385, 100518, 85118, 108071, 26076, 95588, 86565, 24143, 9880, 2761, 6776, 32018, 110309, 81672, 38134, 56618, 91986, 57486, 50766, 102694, 62180, 43991, 104377, 93165, 90033, 17211, 62164, 7218, 86236, 67324, 92648, 34359, 56625, 116418, 12503, 8469, 113474, 81560, 45458, 118126, 5639, 19514, 33330, 81096, 96335, 3173, 84139, 108042, 43889, 19852, 13642, 12243, 106645, 63406, 108565, 18036, 101870, 76649, 110419, 9690, 103627, 6695, 1762, 102996, 105583, 68898, 63375, 104489, 74813, 70232, 23042, 72161, 35140, 7115, 79603, 14024, 47291, 113560, 24751, 101456, 85555, 83182, 65318, 58672, 60429, 79729, 12463, 5588, 65026, 81358, 104564, 61445, 32234, 75483, 85720, 13346, 18146, 26165, 96610, 59457, 87796, 115866, 94509, 116712, 75926, 19938, 64662, 7078, 86140, 61737, 51588, 91455, 61778, 108963, 70642, 61933, 84224, 11845, 89281, 5881, 74597, 69801, 112101, 105487, 44345, 26083, 89850, 61938, 111157, 87797, 75690, 96222, 27097, 7863, 16860, 66673, 44, 72219, 33883, 87139, 21442, 51389, 115578, 11808, 115093, 94493, 69474, 42187, 59519, 4733, 111616, 52890, 5093, 111409, 8473, 64634, 106822, 75479, 54817, 53801, 39260, 62416, 36612, 105922, 57103, 79123, 74498, 15331, 115405, 1631, 102673, 49422, 88943, 95647, 71353, 69168, 20242, 32804, 106965, 34515, 82086, 42931, 36305, 79629, 60650, 53809, 52333, 58559, 36563, 57532, 2690, 102426, 62288, 113218, 99191, 67439, 73975, 87177, 76503, 30604, 11812, 24486, 36118, 84496, 11421, 89734, 75903, 81495, 50516, 29393, 89125, 87226, 10828, 110302, 67266, 49482, 62045, 103901, 83392, 38998, 29058, 32104, 62951, 37422, 13734, 1165, 24485, 17800, 23928, 3944, 110097, 6442, 70525, 110412, 65953, 87263, 11030, 4710, 40219, 26077, 5251, 111659, 12164, 89575, 88523, 19913, 41519, 90063, 69175, 62605, 46423, 34442, 23508, 92127, 52601, 75760, 88733, 46876, 84226, 13703, 3368, 58413, 93798, 21591, 56519, 45121, 88553, 83601, 71144, 22461, 43696, 15202, 23153, 117162, 4482, 94183, 99048, 88268, 22030, 56469, 60793, 44759, 99801, 4563, 63602, 58528, 96969, 95699, 92061, 72209, 823, 115833, 50822, 56169, 56411, 109130, 108915, 86324, 82706, 13108, 32762, 68542, 22684, 115898, 86704, 75592, 16206, 31792, 37261, 51615, 40192, 103934, 45722, 63720, 32850, 113260, 89307, 25805, 70302, 71946, 43183, 66324, 108784, 53589, 42145, 87908, 80316, 102910, 74668, 60159, 98387, 69634, 31770, 56880, 60450, 68982, 34870, 94391, 113350, 62561, 92299, 86845, 95145, 115411, 4159, 35592, 25028, 7068, 75925, 90283, 87238, 36914, 110270, 108797, 19907, 107944, 102819, 68951, 53460, 69922, 113412, 38850, 107257, 76153, 29536, 75651, 56009, 107874, 49133, 81451, 69016, 96507, 105279, 111692, 94988, 76440, 14430, 30318, 43649, 51169, 25532, 87468, 115453, 87306, 98103, 76118, 17022, 81387, 100610, 33494, 49684, 32860, 112812, 30818, 2749, 95710, 5860, 89184, 114266, 94827, 98458, 21920, 17282, 30482, 31858, 19744, 52781, 16716, 49264, 80332, 60298, 76067, 65506, 79752, 112626, 67067, 76425, 58560, 1673, 91366, 52534, 10452, 74288, 69331, 105740, 17784, 51399, 115574, 59031, 95196, 14868, 106443, 11060, 65003, 84407, 69178, 10690, 66557, 28492, 100869, 17206, 30324, 99942, 79378, 27404, 31427, 44202, 7063, 66970, 6728, 68729, 1876, 23026, 21348, 109654, 38027, 231, 43677, 75770, 22217, 20008, 68610, 54683, 76792, 72849, 103202, 93966, 63295, 48456, 72808, 74770, 61876, 85537, 87652, 108645, 80562, 101644, 108359, 71601, 7389, 49378, 116119, 78143, 70932, 8504, 71645, 13422, 57991, 34790, 95508, 58326, 80181, 1698, 69679, 103829, 66831, 6893, 88741, 20221, 62423, 93631, 117536, 108216, 32054, 104334, 12043, 111861, 39316, 61136, 36760, 95664, 42436, 35279, 58715, 81584, 42903, 10162, 51926, 89226, 80597, 39955, 106048, 23382, 70219, 12562, 48987, 90868, 19918, 110448, 34670, 107962, 32417, 8285, 10602, 40244, 32266, 26348, 11983, 24065, 98702, 89178, 70692, 65677, 68475, 104593, 32743, 106833, 93277, 73868, 105991, 69581, 94272, 105589, 21526, 66361, 66668, 7686, 85747, 41361, 77378, 69968, 108695, 20998, 112701, 104573, 108535, 113418, 33663, 56300, 62591, 22616, 54832, 42061, 76479, 58491, 88246, 4694, 13128, 43028, 4213, 71265, 37916, 17944, 118045, 41479, 23319, 4975, 3384, 40965, 32969, 95954, 10066, 24047, 10256, 78212, 101206, 85133, 79694, 32441, 33960, 39241, 37987, 64012, 25350, 26867, 65823, 67049, 84396, 18927, 94805, 69925, 3544, 103059, 116788, 4454, 34830, 73119, 2755, 70052, 100558, 107283, 57519, 84996, 86122, 12001, 79780, 40115, 96695, 70664, 75761, 88293, 41621, 100811, 85597, 40631, 110627, 110070, 67361, 32718, 81136, 16037, 97788, 39496, 102536, 113121, 69259, 41400, 975, 62614, 62021, 71201, 41666, 71769, 44842, 46342, 5123, 96551, 87271, 65248, 99676, 91811, 31418, 93614, 86364, 60620, 102806, 32822, 111695, 77694, 47441, 70323, 71283, 52407, 45299, 80504, 38173, 24779, 63479, 61163, 1684, 117283, 79332, 99559, 74733, 32021, 72957, 104296, 27656, 39169, 43092, 82909, 61919, 87623, 117298, 26034, 13844, 94340, 96877, 13760, 59912, 102682, 46052, 50307, 76470, 100656, 49285, 85802, 109582, 83412, 100521, 110755, 100422, 8537, 84105, 22364, 106657, 74519, 26027, 66559, 78327, 56437, 15852, 82512, 30335, 113465, 52076, 107806, 77101, 98123, 94053, 57107, 38785, 115247, 33261, 86197, 32257, 13134, 58786, 7040, 34062, 89538, 39948, 69780, 72136, 74298, 45204, 54615, 73036, 61785, 5705, 14078, 72786, 58396, 9997, 35327, 30590, 24037, 13383, 75799, 104343, 99661, 85534, 51488, 71180, 86652, 27651, 74068, 98966, 16908, 92483, 33861, 25586, 112757, 86331, 93797, 34403, 70287, 9261, 109145, 14770, 108542, 28394, 15488, 74272, 9230, 57982, 93730, 54102, 10460, 32313, 40159, 73389, 86618, 80855, 2908, 72490, 83172, 25845, 55160, 72631, 71863, 95485, 53961, 11864, 62306, 73554, 42535, 116951, 105200, 52978, 31951, 80556, 70568, 64150, 66469, 111036, 41524, 21389, 69927, 37650, 79438, 115020, 93458, 18547, 90260, 46569, 67142, 103655, 76634, 45648, 112120, 36866, 88142, 22511, 66
[truncated: 295,885 more chars]
