# Supplementary material for: Improving drug–target affinity prediction by adaptive self-supervised learning
Source: PeerJ Comput Sci. 2025 Jan 3;11:e2622. doi: 10.7717/peerj-cs.2622 (PMC11784864; doi:10.7717/peerj-cs.2622)
Supplement: Supplemental Information 1 [file peerj-cs-11-2622-s001.zip › cs-103278-cs-103278-ASSLDTA/drug_trans_process.py]

import jieba
import pandas as pd
import random
import numpy as np
import DataUtils.LoadData
drug_bank_save_target = r'E:\DTI\data_src\drug_bank_all\drug_bank_target.csv'
drug_bank_save_drug = r'E:\DTI\data_src\drug_bank_all\drug_bank_drug.csv'

def stat_feas_by_fasta( f0):
    #fa = r"E:\DTI\drug_bank_all\fasta\protein.fasta"
    train_data = DataUtils.dataset.get_dataset('train')
    train_data = pd.read_csv(r'D:\PycharmProjects\drug_design\OpenChem-master\benchmark_datasets\chembl_full\full_chembl_cleaned.smi', header=None).values

    counters = {}
    #jieba.load_userdict("D:\pro_dict.txt")
    for ii in range(train_data.shape[0]):
        #print(ii)
        pseq = train_data[ii][0]
        print(pseq)
        #pseq = " ".join(pseq)
        text = pseq + '\n'
        f0.write(text)

def create_sentences():
    #f1 = open('D:\drug_sentences_train.txt', 'w', newline='', encoding='utf-8')
    #f2 = open('D:\drug_sentences_test.txt', 'w', newline='', encoding='utf-8')
    #f3 = open('D:\drug_sentences_val.txt', 'w', newline='', encoding='utf-8')
    f0 = open('D:\drug_sentences.txt', 'w', newline='', encoding='utf-8')
    stat_feas_by_fasta( f0)

create_sentences()
#create_sentences()
