# Supplementary material for: Improving drug–target affinity prediction by adaptive self-supervised learning
Source: PeerJ Comput Sci. 2025 Jan 3;11:e2622. doi: 10.7717/peerj-cs.2622 (PMC11784864; doi:10.7717/peerj-cs.2622)
Supplement: Supplemental Information 1 [file peerj-cs-11-2622-s001.zip › cs-103278-cs-103278-ASSLDTA/models/ext_protain.py]

from transformers import T5EncoderModel, T5Tokenizer
import torch
import h5py
import time
device = torch.device('cuda:0' if torch.cuda.is_available() else 'cpu')
print("Using {}".format(device))

# In the following you can define your desired output. Current options:
# per_residue embeddings
# per_protein embeddings
# secondary structure predictions

# Replace this file with your own (multi-)FASTA
# Headers are expected to start with ">";
seq_path = "./protT5/example_seqs.fasta"

# whether to retrieve embeddings for each residue in a protein
# --> Lx1024 matrix per protein with L being the protein's length
# as a rule of thumb: 1k proteins require around 1GB RAM/disk
per_residue = True
per_residue_path = "./protT5/output/per_residue_embeddings.h5" # where to store the embeddings

# whether to retrieve per-protein embeddings
# --> only one 1024-d vector per protein, irrespective of its length
per_protein = True
per_protein_path = "./protT5/output/per_protein_embeddings.h5" # where to store the embeddings

# whether to retrieve secondary structure predictions
# This can be replaced by your method after being trained on ProtT5 embeddings
sec_struct = True
sec_struct_path = "./protT5/output/ss3_preds.fasta" # file for storing predictions

# make sure that either per-residue or per-protein embeddings are stored
assert per_protein is True or per_residue is True or sec_struct is True, print(
    "Minimally, you need to active per_residue, per_protein or sec_struct. (or any combination)")


def read_fasta( fasta_path, split_char="!", id_field=0):
    '''
        Reads in fasta file containing multiple sequences.
        Split_char and id_field allow to control identifier extraction from header.
        E.g.: set split_char="|" and id_field=1 for SwissProt/UniProt Headers.
        Returns dictionary holding multiple sequences or only single
        sequence, depending on input file.
    '''

    seqs = dict()
    with open( fasta_path, 'r' ) as fasta_f:
        for line in fasta_f:
            # get uniprot ID from header and create new entry
            if line.startswith('>'):
                uniprot_id = line.replace('>', '').strip().split(split_char)[id_field]
                # replace tokens that are mis-interpreted when loading h5
                uniprot_id = uniprot_id.replace("/" ,"_").replace("." ,"_")
                seqs[ uniprot_id ] = ''
            else:
                # repl. all whie-space chars and join seqs spanning multiple lines, drop gaps and cast to upper-case
                seq= ''.join( line.split() ).upper().replace("-" ,"")
                # repl. all non-standard AAs and map them to unknown/X
                seq = seq.replace('U' ,'X').replace('Z' ,'X').replace('O' ,'X')
                seqs[ uniprot_id ] += seq
    example_id =next(iter(seqs))
    print("Read {} sequences.".format(len(seqs)))
    print("Example:\n{}\n{}".format(example_id ,seqs[example_id]))

    return seqs

#@title Load encoder-part of ProtT5 in half-precision. { display-mode: "form" }
# Load ProtT5 in half-precision (more specifically: the encoder-part of ProtT5-XL-U50)
def get_T5_model():
    model = T5EncoderModel.from_pretrained("Rostlab/prot_t5_xl_half_uniref50-enc")
    model = model.to(device) # move model to GPU
    model = model.eval() # set model to evaluation model
    tokenizer = T5Tokenizer.from_pretrained('Rostlab/prot_t5_xl_half_uniref50-enc', do_lower_case=False)

    return model, tokenizer

#@title Load the checkpoint for secondary structure prediction. { display-mode: "form" }
def load_sec_struct_model():
    checkpoint_dir="./protT5/sec_struct_checkpoint/secstruct_checkpoint.pt"
    state = torch.load( checkpoint_dir )
    model = ConvNet()
    model.load_state_dict(state['state_dict'])
    model = model.eval()
    model = model.to(device)
    print('Loaded sec. struct. model from epoch: {:.1f}'.format(state['epoch']))

    return model


# @title Network architecture for secondary structure prediction. { display-mode: "form" }
# Convolutional neural network (two convolutional layers) to predict secondary structure
class ConvNet(torch.nn.Module):
    def __init__(self):
        super(ConvNet, self).__init__()
        # This is only called "elmo_feature_extractor" for historic reason
        # CNN weights are trained on ProtT5 embeddings
        self.elmo_feature_extractor = torch.nn.Sequential(
            torch.nn.Conv2d(1024, 32, kernel_size=(7, 1), padding=(3, 0)),  # 7x32
            torch.nn.ReLU(),
            torch.nn.Dropout(0.25),
        )
        n_final_in = 32
        self.dssp3_classifier = torch.nn.Sequential(
            torch.nn.Conv2d(n_final_in, 3, kernel_size=(7, 1), padding=(3, 0))  # 7
        )

        self.dssp8_classifier = torch.nn.Sequential(
            torch.nn.Conv2d(n_final_in, 8, kernel_size=(7, 1), padding=(3, 0))
        )
        self.diso_classifier = torch.nn.Sequential(
            torch.nn.Conv2d(n_final_in, 2, kernel_size=(7, 1), padding=(3, 0))
        )

    def forward(self, x):
        # IN: X = (B x L x F); OUT: (B x F x L, 1)
        x = x.permute(0, 2, 1).unsqueeze(dim=-1)
        x = self.elmo_feature_extractor(x)  # OUT: (B x 32 x L x 1)
        d3_Yhat = self.dssp3_classifier(x).squeeze(dim=-1).permute(0, 2, 1)  # OUT: (B x L x 3)
        d8_Yhat = self.dssp8_classifier(x).squeeze(dim=-1).permute(0, 2, 1)  # OUT: (B x L x 8)
        diso_Yhat = self.diso_classifier(x).squeeze(dim=-1).permute(0, 2, 1)  # OUT: (B x L x 2)
        return d3_Yhat, d8_Yhat, diso_Yhat


# @title Generate embeddings. { display-mode: "form" }
# Generate embeddings via batch-processing
# per_residue indicates that embeddings for each residue in a protein should be returned.
# per_protein indicates that embeddings for a whole protein should be returned (average-pooling)
# max_residues gives the upper limit of residues within one batch
# max_seq_len gives the upper sequences length for applying batch-processing
# max_batch gives the upper number of sequences per batch
def get_embeddings(model, tokenizer, seqs, per_residue, per_protein, sec_struct,
                   max_residues=4000, max_seq_len=1000, max_batch=100):
    if sec_struct:
        sec_struct_model = load_sec_struct_model()

    results = {"residue_embs": dict(),
               "protein_embs": dict(),
               "sec_structs": dict()
               }

    # sort sequences according to length (reduces unnecessary padding --> speeds up embedding)
    seq_dict = sorted(seqs.items(), key=lambda kv: len(seqs[kv[0]]), reverse=True)
    start = time.time()
    batch = list()
    for seq_idx, (pdb_id, seq) in enumerate(seq_dict, 1):
        seq = seq
        seq_len = len(seq)
        seq = ' '.join(list(seq))
        batch.append((pdb_id, seq, seq_len))

        # count residues in current batch and add the last sequence length to
        # avoid that batches with (n_res_batch > max_residues) get processed
        n_res_batch = sum([s_len for _, _, s_len in batch]) + seq_len
        if len(batch) >= max_batch or n_res_batch >= max_residues or seq_idx == len(seq_dict) or seq_len > max_seq_len:
            pdb_ids, seqs, seq_lens = zip(*batch)
            batch = list()

            # add_special_tokens adds extra token at the end of each sequence
            token_encoding = tokenizer.batch_encode_plus(seqs, add_special_tokens=True, padding="longest")
            input_ids = torch.tensor(token_encoding['input_ids']).to(device)
            attention_mask = torch.tensor(token_encoding['attention_mask']).to(device)

            try:
                with torch.no_grad():
                    # returns: ( batch-size x max_seq_len_in_minibatch x embedding_dim )
                    embedding_repr = model(input_ids, attention_mask=attention_mask)
            except RuntimeError:
                print("RuntimeError during embedding for {} (L={})".format(pdb_id, seq_len))
                continue

            if sec_struct:  # in case you want to predict secondary structure from embeddings
                d3_Yhat, d8_Yhat, diso_Yhat = sec_struct_model(embedding_repr.last_hidden_state)

            for batch_idx, identifier in enumerate(pdb_ids):  # for each protein in the current mini-batch
                s_len = seq_lens[batch_idx]
                # slice off padding --> batch-size x seq_len x embedding_dim
                emb = embedding_repr.last_hidden_state[batch_idx, :s_len]
                if sec_struct:  # get classification results
                    results["sec_structs"][identifier] = torch.max(d3_Yhat[batch_idx, :s_len], dim=1)[
                        1].detach().cpu().numpy().squeeze()
                if per_residue:  # store per-residue embeddings (Lx1024)
                    results["residue_embs"][identifier] = emb.detach().cpu().numpy().squeeze()
                if per_protein:  # apply average-pooling to derive per-protein embeddings (1024-d)
                    protein_emb = emb.mean(dim=0)
                    results["protein_embs"][identifier] = protein_emb.detach().cpu().numpy().squeeze()

    passed_time = time.time() - start
    avg_time = passed_time / len(results["residue_embs"]) if per_residue else passed_time / len(results["protein_embs"])
    print('\n############# EMBEDDING STATS #############')
    print('Total number of per-residue embeddings: {}'.format(len(results["residue_embs"])))
    print('Total number of per-protein embeddings: {}'.format(len(results["protein_embs"])))
    print("Time for generating embeddings: {:.1f}[m] ({:.3f}[s/protein])".format(
        passed_time / 60, avg_time))
    print('\n############# END #############')
    return results
def save_embeddings(emb_dict,out_path):
    with h5py.File(str(out_path), "w") as hf:
        for sequence_id, embedding in emb_dict.items():
            # noinspection PyUnboundLocalVariable
            hf.create_dataset(sequence_id, data=embedding)
    return None

model, tokenizer = get_T5_model()

# Load example fasta.
seqs = read_fasta( seq_path )

# Compute embeddings and/or secondary structure predictions
results = get_embeddings( model, tokenizer, seqs,
                         per_residue, per_protein, sec_struct)

# Store per-residue embeddings
if per_residue:
   save_embeddings(results["residue_embs"], per_residue_path)
if per_protein:
   save_embeddings(results["protein_embs"], per_protein_path)
if sec_struct:
   write_prediction_fasta(results["sec_structs"], sec_struct_path)
