# Supplementary material for: Improving drug–target affinity prediction by adaptive self-supervised learning
Source: PeerJ Comput Sci. 2025 Jan 3;11:e2622. doi: 10.7717/peerj-cs.2622 (PMC11784864; doi:10.7717/peerj-cs.2622)
Supplement: Supplemental Information 1 [file peerj-cs-11-2622-s001.zip › cs-103278-cs-103278-ASSLDTA/models/sag_global_pooling.py]

# sag_global_pooling.py
#
# This is the implementation for the SAG-DTA of global architecture, i.e., SAG-DTA(Glob_Pool).
#
# Author: Shugang Zhang
# Created: Wednesday, Aug 4th, 2021
# Last update: Thursday, Aug 5th, 2021

import torch
import torch.nn as nn
import torch.nn.functional as F
from torch_geometric.nn import SAGPooling, GCNConv, SAGEConv, global_mean_pool as gap, global_max_pool as gmp
from models.layers import SAGPool


# 3DGCN model
class SAGNet_GLOBAL(torch.nn.Module):
    def __init__(self, n_output=1, n_filters=32, embed_dim=128, num_features_xd=78, num_features_xt=25, output_dim=128, dropout=0.1):

        super(SAGNet_GLOBAL, self).__init__()
        self.pooling_ratio = 1.0

        # SMILES graph branch
        self.n_output = n_output

        self.conv1 = GCNConv(num_features_xd, num_features_xd)
        self.bn1 = nn.BatchNorm1d(num_features_xd)

        self.conv2 = GCNConv(num_features_xd, num_features_xd)
        self.bn2 = nn.BatchNorm1d(num_features_xd)

        self.conv3 = GCNConv(num_features_xd, num_features_xd)
        self.bn3 = nn.BatchNorm1d(num_features_xd)

        self.pool1 = SAGPooling(3 * num_features_xd, ratio=self.pooling_ratio, GNN=GCNConv)

        self.fc_g1 = torch.nn.Linear(2*3*num_features_xd, output_dim)  # 1024
        self.bn4 = nn.BatchNorm1d(output_dim)  # 1024
        self.fc_g2 = torch.nn.Linear(1024, output_dim)
        self.bn5 = nn.BatchNorm1d(output_dim)
        self.relu = nn.ReLU()
        self.dropout = nn.Dropout(dropout)

        # protein sequence branch (1d conv)
        self.embedding_xt = nn.Embedding(num_features_xt + 1, embed_dim)
        self.conv_xt_1 = nn.Conv1d(in_channels=1000, out_channels=4*n_filters, kernel_size=3, padding=1)
        self.bn_xt1 = nn.BatchNorm1d(4*n_filters)
        self.conv_xt_2 = nn.Conv1d(in_channels=4*n_filters, out_channels=2*n_filters, kernel_size=3, padding=1)
        self.bn_xt2 = nn.BatchNorm1d(2*n_filters)
        self.conv_xt_3 = nn.Conv1d(in_channels=2*n_filters, out_channels=n_filters, kernel_size=3, padding=1)
        self.bn_xt3 = nn.BatchNorm1d(n_filters)
        self.fc1_xt = nn.Linear(32*128, output_dim)
        self.bn6 = nn.BatchNorm1d(output_dim)

        # combined layers.py
        self.fc1 = nn.Linear(2*output_dim, 1024)
        # self.fc1 = nn.Linear(output_dim, 1024)  # protein only
        self.bn7 = nn.BatchNorm1d(1024)
        self.fc2 = nn.Linear(1024, 512)
        self.bn8 = nn.BatchNorm1d(512)
        self.out = nn.Linear(512, self.n_output)

    def forward(self, data):
        # get graph input
        x, edge_index, batch = data.x, data.edge_index, data.batch
        # get protein input
        target = data.target  # 512x1000
        print(target[0])
        #print(x)

        x = self.conv1(x, edge_index)
        x = self.bn1(x)
        x = self.relu(x)
        x1 = x

        x = self.conv2(x, edge_index)
        x = self.bn2(x)
        x = self.relu(x)
        x2 = x

        x = self.conv3(x, edge_index)
        x = self.bn3(x)
        x = self.relu(x)
        x3 = x

        x = torch.cat([x1, x2, x3], dim=1)  # 16571*234
        x, edge_index, _, batch, _, _ = self.pool1(x, edge_index, None, batch)
        x = torch.cat([gmp(x, batch), gap(x, batch)], dim=1)

        x = self.fc_g1(x)
        x = self.bn4(x)
        x = self.relu(x)
        x = self.dropout(x)

        # 1d conv layers.py
        embedded_xt = self.embedding_xt(target)  # 512*1000*128
        conv_xt = self.conv_xt_1(embedded_xt)  # 512*(32*4)*128
        conv_xt = self.bn_xt1(conv_xt)
        conv_xt = self.relu(conv_xt)
        conv_xt = self.conv_xt_2(conv_xt)  # 512*(32*2)*128
        conv_xt = self.bn_xt2(conv_xt)
        conv_xt = self.relu(conv_xt)
        conv_xt = self.conv_xt_3(conv_xt)  # 512*(32*1)*128
        conv_xt = self.bn_xt3(conv_xt)
        conv_xt = self.relu(conv_xt)
        # flatten
        xt = conv_xt.view(-1, 32 * 128)
        xt = self.fc1_xt(xt)
        xt = self.relu(xt)
        xt = self.bn6(xt)
        xt = self.dropout(xt)

        # concat
        xc = torch.cat((x, xt), 1)
        # xc = x  # protein only
        # add some dense layers.py
        xc = self.fc1(xc)
        xc = self.relu(xc)
        xc = self.bn7(xc)
        xc = self.dropout(xc)

        xc = self.fc2(xc)
        xc = self.relu(xc)
        xc = self.bn8(xc)
        xc = self.dropout(xc)
        out = self.out(xc)
        return out
