# Supplementary material for: Improving drug–target affinity prediction by adaptive self-supervised learning
Source: PeerJ Comput Sci. 2025 Jan 3;11:e2622. doi: 10.7717/peerj-cs.2622 (PMC11784864; doi:10.7717/peerj-cs.2622)
Supplement: Supplemental Information 1 [file peerj-cs-11-2622-s001.zip › cs-103278-cs-103278-ASSLDTA/models/sag_global_pooling_2DT_GCN_new_CNN_.py]

# sag_global_pooling.py
#

import torch, numpy
import torch.nn as nn
import torch.nn.functional as F
from torch_geometric.nn import SAGPooling, GCNConv, SAGEConv, global_mean_pool as gap, global_max_pool as gmp
from models.layers import SAGPool

import random

def generate_inxs(total_num, left_num):

    left_inxs = random.sample(list(range(total_num)), left_num)
    print(left_inxs)
    return left_inxs


# 3DGCN model
class SAGNet_GLOBAL_2DT_GCN_new_CNN(torch.nn.Module):
    def __init__(self, n_output=1, n_filters=64, embed_dim=128, num_features_xd=78, num_features_xt=25, output_dim=1280, dropout=0.1):

        super(SAGNet_GLOBAL_2DT_GCN_new_CNN, self).__init__()
        self.pooling_ratio = 1.0

        # SMILES graph branch
        self.n_output = n_output

        self.conv1 = GCNConv(num_features_xd, num_features_xd)
        self.bn1 = nn.BatchNorm1d(num_features_xd)

        self.conv2 = GCNConv(num_features_xd, num_features_xd)
        self.bn2 = nn.BatchNorm1d(num_features_xd)

        self.conv3 = GCNConv(num_features_xd, num_features_xd)
        self.bn3 = nn.BatchNorm1d(num_features_xd)

        self.pool1 = SAGPooling(3 * num_features_xd, ratio=self.pooling_ratio, GNN=GCNConv)

        self.fc_g1 = torch.nn.Linear(2*3*num_features_xd, output_dim)  # 1024
        self.bn4 = nn.BatchNorm1d(output_dim)  # 1024
        self.fc_g2 = torch.nn.Linear(1024, output_dim)
        self.bn5 = nn.BatchNorm1d(output_dim)
        self.relu = nn.ReLU()
        self.dropout = nn.Dropout(dropout)

        # protein sequence branch (1d conv)
        self.embedding_xt = nn.Embedding(num_features_xt + 1, embed_dim)
        self.conv_xt_1_1 = nn.Conv2d(in_channels=1, out_channels=n_filters, kernel_size=[3, 5], stride=[2, 3], padding=1)
        self.bn_xt1 = nn.BatchNorm2d(n_filters)
        self.conv_xt_2 = nn.Conv2d(in_channels=n_filters , out_channels=n_filters * 2, kernel_size=[3, 3],  stride=[2, 2], padding=1)
        self.bn_xt2 = nn.BatchNorm2d(n_filters * 2)
        self.conv_xt_3 = nn.Conv2d(in_channels=n_filters *2, out_channels=n_filters * 4, kernel_size=[3, 3],  stride=[2, 2], padding=1)
        self.bn_xt3 = nn.BatchNorm2d(n_filters * 4)
        self.fc1_xt_1 = nn.Linear(256 * 3 * 5, output_dim * 2)
        self.bn6 = nn.BatchNorm1d(output_dim * 2)

        self.embedding_xt_d = nn.Embedding(num_features_xt + 1, embed_dim)
        self.conv_xt_1_d_1 = nn.Conv2d(in_channels=1, out_channels=n_filters, kernel_size=[3, 5],  stride=[2, 3], padding=1)
        self.bn_xt1_d = nn.BatchNorm2d(n_filters)
        self.conv_xt_2_d = nn.Conv2d(in_channels=n_filters, out_channels=n_filters * 2, kernel_size=[3, 3],  stride=[2, 2], padding=1)
        self.bn_xt2_d = nn.BatchNorm2d(n_filters * 2)
        self.conv_xt_3_d = nn.Conv2d(in_channels=n_filters * 2, out_channels=n_filters * 4, kernel_size=[3, 3],  stride=[2, 2], padding=1)
        self.bn_xt3_d = nn.BatchNorm2d(n_filters * 4)
        self.fc1_xt_d_1 = nn.Linear(256 * 3 * 5, output_dim)
        self.bn6_d = nn.BatchNorm1d(output_dim)
        self.maxpool_xt_1 = nn.MaxPool2d(kernel_size=3, stride=2, padding=1)

        # combined layers.py
        self.fc1 = nn.Linear(4*output_dim, 1024)
        # self.fc1 = nn.Linear(output_dim, 1024)  # protein only
        self.bn7 = nn.BatchNorm1d(1024)
        self.fc2 = nn.Linear(1024, 512)
        self.bn8 = nn.BatchNorm1d(512)
        self.out = nn.Linear(512, self.n_output)

    def forward(self, data):
        # get graph input
        x, edge_index, batch = data.x, data.edge_index, data.batch
        # get protein input
        target = data.target  # 512x1000
        drug = data.drug
        #print(drug.shape)

        #print(x)

        x = self.conv1(x, edge_index)
        x = self.bn1(x)
        x = self.relu(x)
        x1 = x

        x = self.conv2(x, edge_index)
        x = self.bn2(x)
        x = self.relu(x)
        x2 = x

        x = self.conv3(x, edge_index)
        x = self.bn3(x)
        x = self.relu(x)
        x3 = x

        x = torch.cat([x1, x2, x3], dim=1)  # 16571*234
        x, edge_index, _, batch, _, _ = self.pool1(x, edge_index, None, batch)
        x = torch.cat([gmp(x, batch), gap(x, batch)], dim=1)

        x = self.fc_g1(x)
        x = self.bn4(x)
        x = self.relu(x)
        x = self.dropout(x)

        # 1d conv layers.py
        #embedded_xt = self.embedding_xt(target)  # 512*1000*128
        #embedded_xt =

        #print(len(drug))
        #drug = torch.from_numpy(numpy.array(drug))
        #target = torch.from_numpy(numpy.array(target))
        embedded_xd = drug.reshape([x.shape[0], 24, 60])
        embedded_xt = target.reshape([x.shape[0], 24, 60])
        embedded_xd = embedded_xd.unsqueeze(1)
        embedded_xt = embedded_xt.unsqueeze(1)
        #print(embedded_xd.shape)
        #print(embedded_xt.shape)
        #embedded_xt = torch.cat((embedded_xd, embedded_xt), 1)
        conv_xt = self.conv_xt_1_1(embedded_xt)  # 512*(32*4)*128
        conv_xt = self.bn_xt1(conv_xt)
        conv_xt = self.relu(conv_xt)
        conv_xt = self.dropout(conv_xt)
        #conv_xt1 = conv_xt
        conv_xt = self.conv_xt_2(conv_xt)  # 512*(32*2)*128
        conv_xt = self.bn_xt2(conv_xt)
        conv_xt = self.relu(conv_xt)
        conv_xt = self.dropout(conv_xt)
        conv_xt = self.conv_xt_3(conv_xt)  # 512*(32*1)*128
        conv_xt = self.bn_xt3(conv_xt)
        conv_xt = self.relu(conv_xt)
        conv_xt = self.dropout(conv_xt)
        # flatten
        #print(conv_xt.shape)
        #xd3 = torch.cat(([xd1, xd2, conv_xt]), 1)
        #xt = xd3
        #print(conv_xt.shape)
        xt = conv_xt.view(-1, 256 * 3 * 5)
        xt = self.fc1_xt_1(xt)
        xt = self.relu(xt)
        xt = self.bn6(xt)
        xt = self.dropout(xt)

        conv_xd = self.conv_xt_1_d_1(embedded_xd)  # 512*(32*4)*128
        conv_xd = self.bn_xt1_d(conv_xd)
        conv_xd = self.relu(conv_xd)
        conv_xd = self.dropout(conv_xd)
        #conv_xd1 = conv_xd

        conv_xd = self.conv_xt_2_d(conv_xd)  # 512*(32*2)*128
        conv_xd = self.bn_xt2_d(conv_xd)
        conv_xd = self.relu(conv_xd)
        conv_xd = self.dropout(conv_xd)
        conv_xd = self.conv_xt_3_d(conv_xd)  # 512*(32*1)*128
        conv_xd = self.bn_xt3_d(conv_xd)
        conv_xd = self.relu(conv_xd)
        conv_xd = self.dropout(conv_xd)
        # flatten
        #print(conv_xd.shape)
        #xd3 = torch.cat(([xd1, xd2, conv_xt]), 1)
        #xt = xd3
        conv_xd = conv_xd.view(-1, 256 * 3 * 5)
        conv_xd = self.fc1_xt_d_1(conv_xd)
        conv_xd = self.relu(conv_xd)
        conv_xd = self.bn6_d(conv_xd)
        conv_xd = self.dropout(conv_xd)

        # concat
        #print(conv_xd.shape)
        #print(xt.shape)
        xc = torch.cat((x, conv_xd, xt), 1)
        #xc = xt
        # xc = x  # protein only
        # add some dense layers.py
        xc = self.fc1(xc)
        xc = self.relu(xc)
        xc = self.bn7(xc)
        xc = self.dropout(xc)

        xc = self.fc2(xc)
        xc = self.relu(xc)
        xc = self.bn8(xc)
        xc = self.dropout(xc)
        out = self.out(xc)
        return out
