# Supplementary material for: Improving drug–target affinity prediction by adaptive self-supervised learning
Source: PeerJ Comput Sci. 2025 Jan 3;11:e2622. doi: 10.7717/peerj-cs.2622 (PMC11784864; doi:10.7717/peerj-cs.2622)
Supplement: Supplemental Information 1 [file peerj-cs-11-2622-s001.zip › cs-103278-cs-103278-ASSLDTA/redme.txt]

1 Prepare drug and target fragments for pre-training
  python drug_trans_process.py
  python target_trans_process.py 
  
2 Train the pre-training model
  python test_transformer_drug.py
  python test_transformer_target.py
  
3 Prepare the DTAP data
  python create_data_two_trsfomer.py
  
4 Train the model and make predictions
  python training_validation_Davis_KIBA_ASSLDTA.py
