# Supplementary material for: Improving drug–target affinity prediction by adaptive self-supervised learning
Source: PeerJ Comput Sci. 2025 Jan 3;11:e2622. doi: 10.7717/peerj-cs.2622 (PMC11784864; doi:10.7717/peerj-cs.2622)
Supplement: Supplemental Information 1 [file peerj-cs-11-2622-s001.zip › cs-103278-cs-103278-ASSLDTA/target_trans_process.py]

import pandas as pd
import random
import numpy as np
import DataUtils.LoadData
#drug_bank_save_target = r'E:\DTI\data_src\drug_bank_all\drug_bank_target.csv'
#drug_bank_save_target = r'D:\uniprot_sprot.csv'
#drug_bank_save_drug = r'E:\DTI\data_src\drug_bank_all\drug_bank_drug.csv'
import csv
def stat_feas_by_fasta( f0, step_size, step_shift):
    #fa = r"E:\DTI\drug_bank_all\fasta\protein.fasta"
    #train_data = DataUtils.dataset.get_dataset('train')
    files_raw = "./data/uniprot_sprot.txt"
    data = pd.read_table(files_raw, sep=' ', header=None)
    train_data = data.values
    counters = {}
    #jieba.load_userdict("D:\pro_dict.txt")
    for ii in range(train_data.shape[0]):
        #if(ii > 100000):
         #   break
        #print(ii)
        pseq = train_data[ii][0]
        #print(pseq)
        #pseq = " ".join(pseq)
        seq_len = len(pseq)
        print(seq_len)
        num = int(seq_len/step_shift)
        print(num)
        if(seq_len < step_size):
            text = " ".join(pseq)
            text = text + '\n'
            f0.write(text)
            continue
        for jj in range(num):
            start_inx = jj * step_shift
            end_inx = start_inx + step_size
            if end_inx >= seq_len:
                end_inx = seq_len
                start_inx = end_inx - step_size

            text = pseq[start_inx:end_inx]

            text = " ".join(text)
            text = text + '\n'
            #print(text)
            f0.write(text)

def create_sentences():
    #f1 = open('D:\drug_sentences_train.txt', 'w', newline='', encoding='utf-8')
    #f2 = open('D:\drug_sentences_test.txt', 'w', newline='', encoding='utf-8')
    #f3 = open('D:\drug_sentences_val.txt', 'w', newline='', encoding='utf-8')
    f0 = open(r'D:\target_sentences.txt', 'w', newline='', encoding='utf-8')
    step_size = 128
    step_shift = 128
    stat_feas_by_fasta( f0, step_size, step_shift)

create_sentences()
#create_sentences()
