# Supplementary material for: Improving drug–target affinity prediction by adaptive self-supervised learning
Source: PeerJ Comput Sci. 2025 Jan 3;11:e2622. doi: 10.7717/peerj-cs.2622 (PMC11784864; doi:10.7717/peerj-cs.2622)
Supplement: Supplemental Information 1 [file peerj-cs-11-2622-s001.zip › cs-103278-cs-103278-ASSLDTA/test_transformer_target.py]

from tokenizers import ByteLevelBPETokenizer
tokenizer = ByteLevelBPETokenizer()
files = "./data/target_sentences.txt"
tokenizer.train(files=files, vocab_size=1000, min_frequency=100, special_tokens=[
    "<s>",
    "<pad>",
    "</s>",
    "<unk>",
    "<mask>",
])
tokenizer.save_model("target24")
from tokenizers.implementations import ByteLevelBPETokenizer
from tokenizers.processors import BertProcessing


tokenizer = ByteLevelBPETokenizer(
    "./target24/vocab.json",
    "./target24/merges.txt",
)
tokenizer._tokenizer.post_processor = BertProcessing(
    ("</s>", tokenizer.token_to_id("</s>")),
    ("<s>", tokenizer.token_to_id("<s>")),
)
tokenizer.enable_truncation(max_length=256)
print(tokenizer.encode('MSKNLLTFEDVSVNFTQEEWQWLSDTQRDLYRKVTLENYKSL').tokens)
import torch
print(torch.cuda.is_available())
from transformers import RobertaConfig

config = RobertaConfig(
    vocab_size=1000,
    max_position_embeddings=512,
    num_attention_heads=6,
    num_hidden_layers=3,
    type_vocab_size=1,
    hidden_size = 60,
    pooler_fc_size = 60

)
from transformers import RobertaTokenizerFast

tokenizer = RobertaTokenizerFast.from_pretrained("./target24", max_len=256)
from transformers import RobertaForMaskedLM
model = RobertaForMaskedLM(config=config)
print(model.num_parameters())
from transformers import LineByLineTextDataset

dataset = LineByLineTextDataset(
    tokenizer=tokenizer,
    file_path=files,
    block_size=128,
)

from transformers import DataCollatorForLanguageModeling

data_collator = DataCollatorForLanguageModeling(
    tokenizer=tokenizer, mlm=True, mlm_probability=0.15
)

from transformers import Trainer, TrainingArguments

training_args = TrainingArguments(
    output_dir="./target24",
    overwrite_output_dir=True,
    num_train_epochs=400,
    per_gpu_train_batch_size=768,
    save_steps=20_000,
    save_total_limit=2,
    prediction_loss_only=True,
)

trainer = Trainer(
    model=model,
    args=training_args,
    data_collator=data_collator,
    train_dataset=dataset,
)
trainer.train()
trainer.save_model("./target24")
