# Supplementary material for: Improving drug–target affinity prediction by adaptive self-supervised learning
Source: PeerJ Comput Sci. 2025 Jan 3;11:e2622. doi: 10.7717/peerj-cs.2622 (PMC11784864; doi:10.7717/peerj-cs.2622)
Supplement: Supplemental Information 1 [file peerj-cs-11-2622-s001.zip › cs-103278-cs-103278-ASSLDTA/training_validation_Davis_KIBA_ASSLDTA.py]

import sys

import torch
import torch.nn as nn
from models.gat import GATNet
from models.gat_gcn import GAT_GCN
from models.gcn import GCNNet
from models.ginconv import GINConvNet
from models.ginconv import GINConvNet
from models.sag_global_pooling import SAGNet_GLOBAL
from models.sag_global_pooling_2DT_new_CNN_ import SAGNet_GLOBAL_2DT_new_CNN

from utils_two_tranformer import *
from lifelines.utils import concordance_index
from models.sag_global_pooling_2DT_GCN_new_CNN_ import SAGNet_GLOBAL_2DT_GCN_new_CNN
from sklearn.metrics import mean_squared_error as mse
from sklearn.metrics import r2_score as r2s
from scipy import stats
import csv
# -*- coding: utf-8 -*-

from tqdm import tqdm

import numpy as np
import matplotlib.pyplot as plt
import seaborn as sns


def pred_scatter_plot(real_values, pred_values, title, xlabel, ylabel, savefig, figure_name):
    fig, ax = plt.subplots()
    ax.scatter(real_values, pred_values, c='orangered',
               alpha=0.6, edgecolors='black')
    # ax.plot([real_values.min(),real_values.max()],[real_values.min(),real_values.max()],'k--',lw = 4)
    ax.plot(real_values, real_values, 'k--', lw=4)
    ax.set_xlabel(xlabel, fontsize=10)
    ax.set_ylabel(ylabel, fontsize=10)
    plt.title(title)
    plt.xlim([4, 11])
    plt.ylim([4, 11])
    plt.show()
    if savefig:
        fig.savefig(figure_name, dpi=1200, format='eps')


# training function at each epoch
def train(model, device, train_loader, optimizer, epoch):
    #print('Training on {} samples...'.format(len(train_loader.dataset)))
    model.train()
    total_loss = 0
    num = 0
    for batch_idx, data in enumerate(train_loader):
        data = data.to(device)
        optimizer.zero_grad()
        output = model(data)
        g = data.y.view(-1, 1).float().to(device)
        loss = loss_fn(output, g)
        loss.backward()
        optimizer.step()
        total_loss = total_loss + loss
        num = num + 1
        '''
        #if batch_idx % LOG_INTERVAL == 0:
            print('Train epoch: {} [{}/{} ({:.0f}%)]\tLoss: {:.6f}'.format(epoch,
                                                                           batch_idx * len(data.x),
                                                                           len(train_loader.dataset),
                                                                           100. * batch_idx / len(train_loader),
                                                                           loss.item()))
        '''
    return total_loss/num

def predicting(model, device, loader):
    model.eval()
    total_preds = torch.Tensor()
    total_labels = torch.Tensor()
    #print('Make prediction for {} samples...'.format(len(loader.dataset)))
    with torch.no_grad():
        for data in loader:
            data = data.to(device)
            output = model(data)
            total_preds = torch.cat((total_preds, output.cpu()), 0)
            total_labels = torch.cat((total_labels, data.y.view(-1, 1).cpu()), 0)
    return total_labels.numpy().flatten(), total_preds.numpy().flatten()

from pytorch_lamb import Lamb, log_lamb_rs
def train_and_test(modelings, subspace_num, f_out):
    for modeling in modelings:
        model_st = modeling.__name__
        print('\nrunning on ', model_st + '_' + dataset + str(subspace_num))
        print('\nrunning on ', model_st + '_' + dataset + '_' + str(subspace_num), file=f_out)
        #print('\nrunning on ', model_st + '_' + dataset, file=fout)
        processed_data_file_train = 'data/processed/' + dataset + '_train.pt'
        processed_data_file_test = 'data/processed/' + dataset + '_test.pt'
        if ((not os.path.isfile(processed_data_file_train)) or (not os.path.isfile(processed_data_file_test))):
            print('please run create_data.py to prepare data in pytorch format!')
            print('please run create_data.py to prepare data in pytorch format!', file=f_out)
        else:
            train_data = TestbedDataset(root='data', dataset=dataset+'_train')
            test_data = TestbedDataset(root='data', dataset=dataset+'_test')
            print(train_data)

            # make data PyTorch mini-batch processing ready
            train_loader = DataLoader(train_data, batch_size=TRAIN_BATCH_SIZE, shuffle=True, drop_last=True, num_workers =0)
            test_loader = DataLoader(test_data, batch_size=TEST_BATCH_SIZE, shuffle=False, num_workers =0)

            # training the model
            device = torch.device(cuda_name if torch.cuda.is_available() else "cpu")
            model = modeling().to(device)

            #optimizer = Lamb(model.parameters(), lr=LR)
            optimizer = torch.optim.AdamW(model.parameters(), lr=LR, weight_decay=0.01)
              model_file_name = 'model_' + model_st + '_' + dataset + '.model'
            result_file_name = 'result_' + model_st + '_' + dataset + '.csv'

            #state_dict = torch.load(model_file_name)
            #model.load_state_dict(state_dict, strict=False)

            # Find total parameters and trainable parameters
            total_params = sum(p.numel() for p in model.parameters())
            print(f'{total_params:,} total parameters.')
            print(f'{total_params:,} total parameters.', file=f_out)
            total_trainable_params = sum(
                p.numel() for p in model.parameters() if p.requires_grad)
            print(f'{total_trainable_params:,} training parameters.')
            print(f'{total_trainable_params:,} training parameters.', file=f_out)
            unupdate_epoch = 0
            for epoch in tqdm(range(NUM_EPOCHS)):
                unupdate_epoch = unupdate_epoch + 1
                loss = train(model, device, train_loader, optimizer, epoch + 1)
                print(loss)
                if epoch < 1:
                    print(epoch)
                    continue

                torch.save(model.state_dict(), model_file_name)
                G, P = predicting(model, device, test_loader)
                ret = [mse(G, P), concordance_index(G, P), mse(G, P, squared=False), r2s(G, P), stats.spearmanr(G, P)[0]]

                print('epoch ', epoch, '; mse,ci,rmse,r2, spear:',
                        ret[0], ret[1], ret[2], ret[3], ret[4], model_st, dataset)
                print('epoch ', epoch, '; mse,ci,rmse,r2, spear:',
                        ret[0], ret[1], ret[2], ret[3], ret[4], model_st, dataset, file=f_out)
                f_out.flush()


if __name__ == "__main__":
    # determine the dataset to be trained on in the following line.
    #datasets = [['davis', 'kiba', 'DTC', 'Metz', 'ToxCast'][0]]
    datasets = ['davis', 'kiba', 'DTC', 'Metz']
    # determine the network to be trained in the following line.
    #modeling = [GINConvNet, GATNet, GAT_GCN, GCNNet, SAGNet_GLOBAL, SAGNet_HIER, SAGNet_GLOBAL_transformer, SAGNet_GLOBAL_T_CNN, SAGNet_GLOBAL_2T_CNN, SAGNet_GLOBAL_2TC_CNN, SAGNet_GLOBAL_2TCT_CNN, SAGNet_GLOBAL_2DT_CNN, SAGNet_GLOBAL_2DT1_CNN, SAGNet_GLOBAL_2DT_new_CNN, SAGNet_GLOBAL_2DT_resnet_CNN, SAGNet_GLOBAL_2DTC_new_CNN, SAGNet_GLOBAL_2DT_GCN_new_CNN, SAGNet_GLOBAL_1DT_GCN_new_CNN][16]
    #modeling = [SAGNet_GLOBAL_2DT_GCN_new_CNN_rob][0]
    modelings = [SAGNet_GLOBAL_2DT_GCN_new_CNN]
    f_out = open("2DT_GCN_new_CNN_new_MS_6018_XX.txt", "a")
    print("dataset:", datasets)
    print("modeling:", modelings)

    # determine the device in the following line
    cuda_name = "cuda:0"
    if len(sys.argv) > 3:
        cuda_name = "cuda:" + str(int(sys.argv[3]))
    print('cuda_name:', cuda_name)

    TRAIN_BATCH_SIZE = 1024
    TEST_BATCH_SIZE = 1024
    LR = 0.001  # 0.0005
    LOG_INTERVAL = 20
    NUM_EPOCHS = 2000
    LRs = [0.01, 0.005, 0.001, 0.0005, 0.0001]  # 0.0005
    print('Learning rate: ', LR)
    print('Epochs: ', NUM_EPOCHS)
    loss_fn = nn.MSELoss()
    subspace_nums = [2]
    #subspace_nums = [ 8]
    #fout = open("out.txt", "w")
    # Main program: iterate over different datasets
    for dataset in datasets:
        print(dataset)
        for LR in LRs:
            print(LR)
            for subspace_num in subspace_nums:
                train_and_test(modelings, subspace_num, f_out)

    f_out.close()
