# Supplementary material for: Improving drug–target affinity prediction by adaptive self-supervised learning
Source: PeerJ Comput Sci. 2025 Jan 3;11:e2622. doi: 10.7717/peerj-cs.2622 (PMC11784864; doi:10.7717/peerj-cs.2622)
Supplement: Supplemental Information 1 [file peerj-cs-11-2622-s001.zip › cs-103278-cs-103278-ASSLDTA/utils_two_tranformer.py]

import os
import numpy as np
from math import sqrt
from scipy import stats
from torch_geometric.data import InMemoryDataset, DataLoader
from torch_geometric import data as DATA
import torch


class TestbedDataset(InMemoryDataset):
    def __init__(self, root='/tmp', dataset='davis', 
                 xd=None, xd_trans=None, xt=None, xt_trans=None, y=None, transform=None,
                 pre_transform=None, smile_graph=None):

        #root is required for save preprocessed data, default is '/tmp'
        super(TestbedDataset, self).__init__(root, transform, pre_transform)
        # benchmark dataset, default = 'davis'
        self.dataset = dataset

        if os.path.isfile(self.processed_paths[0]):
            print('Pre-processed data found: {}, loading ...'.format(self.processed_paths[0]))
            self.data, self.slices = torch.load(self.processed_paths[0])
        else:
            print('Pre-processed data {} not found, doing pre-processing...'.format(self.processed_paths[0]))
            self.process(xd, xd_trans, xt, xt_trans, y, smile_graph)
            self.data, self.slices = torch.load(self.processed_paths[0])

    @property
    def raw_file_names(self):
        pass
        #return ['some_file_1', 'some_file_2', ...]

    @property
    def processed_file_names(self):
        return [self.dataset + '.pt']

    def download(self):
        # Download to `self.raw_dir`.
        pass

    def _download(self):
        pass

    def _process(self):
        if not os.path.exists(self.processed_dir):
            os.makedirs(self.processed_dir)


    # Return: PyTorch-Geometric format processed data
    def process(self, xd, xd_trans, xt, xt_trans, y, smile_graph):
        assert (len(xd) == len(xt) and len(xt) == len(y)), "The three lists must be the same length!"
        data_list = []
        data_len = len(xd)
        #data_len = 5
        for i in range(data_len):
            # print('Converting SMILES to graph: {}/{}'.format(i+1, data_len))
            smiles = xd[i]
            sequences = xt[i]
            target = xt_trans[i]
            drug = xd_trans[i]
            labels = y[i]
            # convert SMILES to molecular representation using rdkit
            c_size, features, edge_index = smile_graph[smiles]
            # make the graph ready for PyTorch Geometrics GCN algorithms:
            GCNData = DATA.Data(x=torch.Tensor(features),
                                edge_index=torch.LongTensor(edge_index).transpose(1, 0),
                                y=torch.FloatTensor([labels]))
            GCNData.seq = torch.LongTensor([sequences])
            GCNData.target = torch.Tensor(target)
            GCNData.drug = torch.Tensor(drug)
            GCNData.__setitem__('c_size', torch.LongTensor([c_size]))
            # append graph, label and target sequence to data list
            data_list.append(GCNData)

        if self.pre_filter is not None:
            data_list = [data for data in data_list if self.pre_filter(data)]

        if self.pre_transform is not None:
            data_list = [self.pre_transform(data) for data in data_list]
        print('Graph construction done. Saving to file.')
        data, slices = self.collate(data_list)
        # save preprocessed data:
        torch.save((data, slices), self.processed_paths[0])


def rmse(y, f):
    rmse = sqrt(((y - f)**2).mean(axis=0))
    return rmse


def mse(y, f):
    mse = ((y - f)**2).mean(axis=0)
    return mse


def pearson(y, f):
    rp = np.corrcoef(y, f)[0,1]
    return rp


def spearman(y, f):
    rs = stats.spearmanr(y, f)[0]
    return rs


def ci(y, f):
    ind = np.argsort(y)
    y = y[ind]
    f = f[ind]
    i = len(y)-1
    j = i-1
    z = 0.0
    S = 0.0
    while i > 0:
        while j >= 0:
            if y[i] > y[j]:
                z = z+1
                u = f[i] - f[j]
                if u > 0:
                    S = S + 1
                elif u == 0:
                    S = S + 0.5
            j = j - 1
        i = i - 1
        j = i-1
    ci = S/z
    return ci
